# Supplementary material for: [rac-1,8-Bis(2-carbamoyleth­yl)-5,5,7,12,12,14-hexa­methyl-1,4,8,11-tetra­aza­cyclo­tetra­deca­ne]copper(II) di­acetate tetra­hydrate: crystal structure and Hirshfeld surface analysis
Source: Acta Crystallogr E Crystallogr Commun. 2021 Nov 23;77(Pt 12):1316–22. doi: 10.1107/S2056989021012184 (PMC8647745; doi:10.1107/S2056989021012184)
Supplement: Supplementary file 1 [file e-77-01316-sup1.cif]

##############################################################################
#                                                                            #
# This CIF contains the data in a paper accepted for publication in          #
# Acta Crystallographica Section E. It conforms to the requirements of       #
# Notes for Authors for Acta Crystallographica Section E, and has been       #
# peer reviewed under the auspices of the IUCr Commission on Journals.       #
#                                                                            #
# Full details of the Crystallographic Information File format               #
# are given in the paper "The Crystallographic Information File (CIF):       #
# a New Standard Archive File for Crystallography" by S. R. Hall, F. H.      #
# Allen and I. D. Brown [Acta Cryst. (1991), A47, 655-685].                  #
#                                                                            #
# The current version of the core CIF dictionary is obtainable from          #
# ftp://ftp.iucr.org/pub/cif_core.dic.                                       #
#                                                                            #
# Software is freely available for graphical display of the structure(s)     #
# in this CIF. For information consult the CIF software page                 #
# http://www.iucr.org/resources/cif/software.                                #
#                                                                            #
# This file may be used for bona fide research purposes within the           #
# scientific community so long as proper attribution is given to the journal # 
# article from which it was obtained.                                        #
#                                                                            #
##############################################################################
data_I
_audit_creation_method     'SHELXL-2018/3'
_chemical_name_systematic
;\
[<i>rac</i>-1,8-Bis(2-carbamoylethyl)-5,5,7,12,12,14-hexamethyl-1,4,8,11-\
tetraazacyclotetradecane]copper(II) diacetate tetrahydrate
;
_chemical_name_common     ?
_chemical_formula_moiety     'C22 H46 Cu N6 O2 2+, 2(C2 H3 O2 -), 4(H2 O)'
_chemical_formula_sum     'C26 H60 Cu N6 O10'
_chemical_formula_iupac     '[Cu (C22 H46 N6 O2)] (C2 H3 O2)2, 4H2 O'
_chemical_formula_weight     680.34
_chemical_melting_point     ?
_space_group_crystal_system     monoclinic
_space_group_name_H-M_alt     'P 21/n'
_space_group_name_Hall     '-P 2yn'
loop_
    _space_group_symop_operation_xyz
    'x, y, z'
    '-x+1/2, y+1/2, -z+1/2'
    '-x, -y, -z'
    'x-1/2, -y-1/2, z-1/2'
_cell_length_a     8.57330(10)
_cell_length_b     14.2616(2)
_cell_length_c     13.98530(10)
_cell_angle_alpha     90
_cell_angle_beta     97.5250(10)
_cell_angle_gamma     90
_cell_volume     1695.24(3)
_cell_formula_units_Z     2
_cell_measurement_reflns_used     15564
_cell_measurement_theta_min     4.4510
_cell_measurement_theta_max     76.6470
_cell_measurement_temperature     298(2)
_exptl_crystal_description     prism
_exptl_crystal_colour     violet
_exptl_crystal_size_max     0.127
_exptl_crystal_size_mid     0.103
_exptl_crystal_size_min     0.088
_exptl_crystal_density_diffrn     1.333
_exptl_crystal_density_meas     ?
_exptl_crystal_density_method     ?
_exptl_crystal_F_000     734
_exptl_absorpt_coefficient_mu     1.407
_exptl_absorpt_correction_type     gaussian
_exptl_absorpt_process_details
;
(<i>CrysAlis PRO</i>; Rigaku OD, 2018)
;
_exptl_absorpt_correction_T_min     0.759
_exptl_absorpt_correction_T_max     1.000
_diffrn_ambient_temperature     298(2)
_diffrn_radiation_type     CuK\a
_diffrn_radiation_wavelength     1.54184
_diffrn_measurement_device_type     'XtaLAB Synergy, Dualflex, AtlasS2'
_diffrn_measurement_device     'four-circle diffractometer'
_diffrn_measurement_method     '\w scans'
_diffrn_detector     'CCD plate'
_diffrn_detector_area_resol_mean     5.2558
_diffrn_reflns_number     21762
_diffrn_reflns_av_R_equivalents     0.0214
_diffrn_reflns_av_unetI/netI     0.0102
_diffrn_reflns_theta_min     4.448
_diffrn_reflns_theta_max     67.066
_diffrn_reflns_theta_full     67.066
_diffrn_measured_fraction_theta_max     1.000
_diffrn_measured_fraction_theta_full     1.000
_diffrn_reflns_limit_h_min     -10
_diffrn_reflns_limit_h_max     10
_diffrn_reflns_limit_k_min     -17
_diffrn_reflns_limit_k_max     15
_diffrn_reflns_limit_l_min     -16
_diffrn_reflns_limit_l_max     16
_refine_special_details     ?
_reflns_number_total     3022
_reflns_number_gt     2902
_reflns_threshold_expression     'I > 2\s(I)'
_refine_ls_structure_factor_coef     Fsqd
_refine_ls_matrix_type     full
_refine_ls_R_factor_all     0.0297
_refine_ls_R_factor_gt     0.0289
_refine_ls_wR_factor_gt     0.0814
_refine_ls_wR_factor_ref     0.0824
_refine_ls_goodness_of_fit_ref     1.054
_refine_ls_restrained_S_all     1.053
_refine_ls_number_reflns     3022
_refine_ls_number_parameters     221
_refine_ls_number_restraints     9
_refine_ls_hydrogen_treatment     mixed
_refine_ls_weighting_scheme     calc
_refine_ls_weighting_details
              'w=1/[\s^2^(Fo^2^)+(0.0440P)^2^+0.7827P] where P=(Fo^2^+2Fc^2^)/3'
_atom_sites_solution_hydrogens     mixed
_atom_sites_solution_primary     direct
_atom_sites_solution_secondary     difmap
_refine_ls_shift/su_max     0.000
_refine_ls_shift/su_mean     0.000
_refine_diff_density_max     0.266
_refine_diff_density_min     -0.371
_refine_ls_extinction_method     none
_refine_ls_extinction_coef     .
loop_
    _atom_type_symbol
    _atom_type_description
    _atom_type_scat_dispersion_real
    _atom_type_scat_dispersion_imag
    _atom_type_scat_source
    'C' 'C' 0.0181 0.0091
                         'International Tables Vol C Tables 4.2.6.8 and 6.1.1.4'
    'H' 'H' 0.0000 0.0000
                         'International Tables Vol C Tables 4.2.6.8 and 6.1.1.4'
    'Cu' 'Cu' -1.9646 0.5888
                         'International Tables Vol C Tables 4.2.6.8 and 6.1.1.4'
    'N' 'N' 0.0311 0.0180
                         'International Tables Vol C Tables 4.2.6.8 and 6.1.1.4'
    'O' 'O' 0.0492 0.0322
                         'International Tables Vol C Tables 4.2.6.8 and 6.1.1.4'
_computing_data_collection
;
CrysAlisPro (Rigaku OD, 2018)
;
_computing_cell_refinement
;
CrysAlisPro (Rigaku OD, 2018)
;
_computing_data_reduction
;
CrysAlisPro (Rigaku OD, 2018)
;
_computing_structure_solution
;
SHELXS (Sheldrick, 2015<i>a</i>)
;
_computing_structure_refinement
;
<i>SHELXL2018/3</i> (Sheldrick, 2015<i>b</i>)
;
_computing_molecular_graphics
;
ORTEP-3 for Windows (Farrugia, 2012), DIAMOND (Brandenburg,
2006)
;
_computing_publication_material
;
PublCIF (Westrip, 2010)
;
loop_
    _atom_site_type_symbol
    _atom_site_label
    _atom_site_fract_x
    _atom_site_fract_y
    _atom_site_fract_z
    _atom_site_U_iso_or_equiv
    _atom_site_adp_type
    _atom_site_calc_flag
    _atom_site_occupancy
    _atom_site_disorder_assembly
    _atom_site_disorder_group
    Cu Cu 0.500000 0.500000 0.500000 0.02360(11) Uani d 1 . .
    O O1 0.43622(17) 0.90346(9) 0.40245(9) 0.0489(3) Uani d 1 . .
    N N1 0.33373(13) 0.59384(8) 0.42865(8) 0.0240(3) Uani d 1 . .
    N N2 0.62472(15) 0.49154(8) 0.38892(9) 0.0247(3) Uani d 1 . .
    H H1N 0.6690(19) 0.5461(8) 0.3906(12) 0.030 Uiso d 1 . .
    N N3 0.3815(2) 0.90050(11) 0.55447(11) 0.0467(4) Uani d 1 . .
    H H2N 0.336(2) 0.8725(14) 0.5972(13) 0.056 Uiso d 1 . .
    H H3N 0.424(2) 0.9545(10) 0.5645(16) 0.056 Uiso d 1 . .
    C C1 0.28843(18) 0.56941(11) 0.32369(11) 0.0306(3) Uani d 1 . .
    H H1 0.242073 0.506533 0.322290 0.037 Uiso calc 1 . .
    C C2 0.4283(2) 0.56331(11) 0.26753(10) 0.0321(3) Uani d 1 . .
    H H2A 0.489347 0.620338 0.279548 0.039 Uiso calc 1 . .
    H H2B 0.388224 0.562360 0.199376 0.039 Uiso calc 1 . .
    C C3 0.54004(19) 0.48013(10) 0.28817(10) 0.0280(3) Uani d 1 . .
    C C4 0.19566(17) 0.57681(11) 0.48095(11) 0.0300(3) Uani d 1 . .
    H H4A 0.148419 0.516840 0.461466 0.036 Uiso calc 1 . .
    H H4B 0.117429 0.625285 0.464338 0.036 Uiso calc 1 . .
    C C5 0.24546(18) 0.57697(11) 0.58791(11) 0.0316(3) Uani d 1 . .
    H H5A 0.280725 0.639145 0.608960 0.038 Uiso calc 1 . .
    H H5B 0.157198 0.559990 0.621238 0.038 Uiso calc 1 . .
    C C6 0.1631(2) 0.63392(15) 0.26975(13) 0.0509(5) Uani d 1 . .
    H H6A 0.079754 0.643442 0.308328 0.076 Uiso calc 1 . .
    H H6B 0.121476 0.605451 0.209592 0.076 Uiso calc 1 . .
    H H6C 0.209854 0.693189 0.257616 0.076 Uiso calc 1 . .
    C C7 0.4507(2) 0.38741(11) 0.27926(12) 0.0375(4) Uani d 1 . .
    H H7A 0.391849 0.380632 0.332703 0.056 Uiso calc 1 . .
    H H7B 0.524106 0.336540 0.279424 0.056 Uiso calc 1 . .
    H H7C 0.380039 0.386682 0.220060 0.056 Uiso calc 1 . .
    C C8 0.6593(2) 0.48262(13) 0.21532(13) 0.0421(4) Uani d 1 . .
    H H8A 0.604261 0.482721 0.150975 0.063 Uiso calc 1 . .
    H H8B 0.726044 0.428407 0.224151 0.063 Uiso calc 1 . .
    H H8C 0.722305 0.538298 0.225308 0.063 Uiso calc 1 . .
    C C9 0.40326(17) 0.68993(10) 0.44700(10) 0.0265(3) Uani d 1 . .
    H H9A 0.468591 0.703235 0.397011 0.032 Uiso calc 1 . .
    H H9B 0.471905 0.688257 0.507891 0.032 Uiso calc 1 . .
    C C10 0.28820(19) 0.77189(11) 0.45057(12) 0.0351(4) Uani d 1 . .
    H H10A 0.217963 0.774789 0.390345 0.042 Uiso calc 1 . .
    H H10B 0.224957 0.761536 0.502257 0.042 Uiso calc 1 . .
    C C11 0.37579(19) 0.86430(11) 0.46701(11) 0.0325(3) Uani d 1 . .
    O O2 0.20199(16) 0.33641(9) 0.60394(9) 0.0456(3) Uani d 1 . .
    O O3 0.21974(19) 0.35212(10) 0.44993(9) 0.0552(4) Uani d 1 . .
    C C12 0.19402(18) 0.30430(12) 0.52047(11) 0.0332(3) Uani d 1 . .
    C C13 0.1550(3) 0.20209(15) 0.50445(17) 0.0624(6) Uani d 1 . .
    H H13A 0.096896 0.193856 0.441527 0.094 Uiso calc 1 . .
    H H13B 0.092734 0.180918 0.552479 0.094 Uiso calc 1 . .
    H H13C 0.250589 0.166327 0.509114 0.094 Uiso calc 1 . .
    O O1W 0.25081(16) 0.28246(9) 0.79485(9) 0.0454(3) Uani d 1 . .
    H H1W 0.3363(17) 0.2549(16) 0.7996(15) 0.068 Uiso d 1 . .
    H H2W 0.222(3) 0.2958(17) 0.7377(9) 0.068 Uiso d 1 . .
    O O2W 0.02782(18) 0.31581(13) 0.27799(11) 0.0638(4) Uani d 1 . .
    H H3W 0.094(3) 0.329(2) 0.3246(12) 0.096 Uiso d 1 . .
    H H4W 0.039(3) 0.3485(19) 0.2309(13) 0.096 Uiso d 1 . .
loop_
    _atom_site_aniso_label
    _atom_site_aniso_U_11
    _atom_site_aniso_U_22
    _atom_site_aniso_U_33
    _atom_site_aniso_U_12
    _atom_site_aniso_U_13
    _atom_site_aniso_U_23
    Cu 0.02688(18) 0.02365(18) 0.02075(17) 0.00575(11) 0.00493(12) 0.00138(10)
    O1 0.0774(9) 0.0367(7) 0.0346(6) -0.0117(6) 0.0152(6) -0.0025(5)
    N1 0.0245(6) 0.0231(6) 0.0242(6) 0.0023(5) 0.0019(5) -0.0001(5)
    N2 0.0294(7) 0.0208(6) 0.0246(6) 0.0000(5) 0.0061(5) -0.0008(5)
    N3 0.0684(11) 0.0400(9) 0.0332(8) -0.0110(8) 0.0125(7) -0.0059(6)
    C1 0.0347(8) 0.0287(8) 0.0262(7) 0.0022(6) -0.0044(6) -0.0041(6)
    C2 0.0471(9) 0.0279(8) 0.0210(7) 0.0026(7) 0.0028(6) 0.0010(6)
    C3 0.0393(8) 0.0244(7) 0.0210(7) -0.0010(6) 0.0064(6) -0.0023(6)
    C4 0.0240(7) 0.0282(8) 0.0381(8) 0.0019(6) 0.0048(6) 0.0019(6)
    C5 0.0309(8) 0.0312(8) 0.0349(8) 0.0060(6) 0.0124(6) 0.0013(6)
    C6 0.0510(11) 0.0608(12) 0.0353(9) 0.0186(9) -0.0148(8) -0.0050(8)
    C7 0.0434(9) 0.0276(8) 0.0404(9) -0.0035(7) 0.0013(7) -0.0061(7)
    C8 0.0596(11) 0.0403(9) 0.0299(8) 0.0007(8) 0.0195(8) -0.0022(7)
    C9 0.0282(7) 0.0235(7) 0.0273(7) 0.0010(6) 0.0016(5) -0.0012(6)
    C10 0.0358(8) 0.0258(8) 0.0423(9) 0.0045(6) 0.0000(7) -0.0005(7)
    C11 0.0404(8) 0.0246(8) 0.0320(8) 0.0054(6) 0.0023(6) 0.0006(6)
    O2 0.0578(8) 0.0461(7) 0.0336(6) -0.0087(6) 0.0081(5) 0.0003(5)
    O3 0.0862(10) 0.0462(8) 0.0341(7) -0.0067(7) 0.0110(6) 0.0054(6)
    C12 0.0292(8) 0.0353(8) 0.0347(8) -0.0005(6) 0.0024(6) 0.0019(7)
    C13 0.0832(16) 0.0387(11) 0.0644(13) -0.0094(10) 0.0066(12) -0.0019(10)
    O1W 0.0582(8) 0.0419(7) 0.0389(7) 0.0020(6) 0.0169(6) 0.0080(5)
    O2W 0.0590(9) 0.0902(12) 0.0417(8) -0.0211(8) 0.0049(6) 0.0076(8)
_geom_special_details
;
 All esds (except the esd in the dihedral angle between two l.s. planes)
 are estimated using the full covariance matrix.  The cell esds are taken
 into account individually in the estimation of esds in distances, angles
 and torsion angles; correlations between esds in cell parameters are only
 used when they are defined by crystal symmetry.  An approximate (isotropic)
 treatment of cell esds is used for estimating esds involving l.s. planes.
;
loop_
    _geom_bond_atom_site_label_1
    _geom_bond_atom_site_label_2
    _geom_bond_site_symmetry_2
    _geom_bond_distance
    _geom_bond_publ_flag
    Cu N2 . 2.0016(12) ?
    Cu N2 3_666 2.0016(12) ?
    Cu N1 . 2.1086(11) ?
    Cu N1 3_666 2.1086(11) ?
    O1 C11 . 1.232(2) ?
    N1 C4 . 1.4906(18) ?
    N1 C9 . 1.5031(18) ?
    N1 C1 . 1.5092(18) ?
    N2 C5 3_666 1.4846(19) ?
    N2 C3 . 1.5070(19) ?
    N2 H1N . 0.864(9) ?
    N3 C11 . 1.323(2) ?
    N3 H2N . 0.854(10) ?
    N3 H3N . 0.857(10) ?
    C1 C2 . 1.519(2) ?
    C1 C6 . 1.535(2) ?
    C1 H1 . 0.9800 ?
    C2 C3 . 1.529(2) ?
    C2 H2A . 0.9700 ?
    C2 H2B . 0.9700 ?
    C3 C7 . 1.525(2) ?
    C3 C8 . 1.536(2) ?
    C4 C5 . 1.501(2) ?
    C4 H4A . 0.9700 ?
    C4 H4B . 0.9700 ?
    C5 H5A . 0.9700 ?
    C5 H5B . 0.9700 ?
    C6 H6A . 0.9600 ?
    C6 H6B . 0.9600 ?
    C6 H6C . 0.9600 ?
    C7 H7A . 0.9600 ?
    C7 H7B . 0.9600 ?
    C7 H7C . 0.9600 ?
    C8 H8A . 0.9600 ?
    C8 H8B . 0.9600 ?
    C8 H8C . 0.9600 ?
    C9 C10 . 1.535(2) ?
    C9 H9A . 0.9700 ?
    C9 H9B . 0.9700 ?
    C10 C11 . 1.519(2) ?
    C10 H10A . 0.9700 ?
    C10 H10B . 0.9700 ?
    O2 C12 . 1.247(2) ?
    O3 C12 . 1.243(2) ?
    C12 C13 . 1.506(3) ?
    C13 H13A . 0.9600 ?
    C13 H13B . 0.9600 ?
    C13 H13C . 0.9600 ?
    O1W H1W . 0.827(9) ?
    O1W H2W . 0.828(9) ?
    O2W H3W . 0.827(10) ?
    O2W H4W . 0.823(10) ?
loop_
    _geom_angle_atom_site_label_1
    _geom_angle_atom_site_label_2
    _geom_angle_atom_site_label_3
    _geom_angle_site_symmetry_1
    _geom_angle_site_symmetry_3
    _geom_angle
    _geom_angle_publ_flag
    N2 Cu N2 . 3_666 180.0 ?
    N2 Cu N1 . . 93.88(5) ?
    N2 Cu N1 3_666 . 86.12(5) ?
    N2 Cu N1 . 3_666 86.12(5) ?
    N2 Cu N1 3_666 3_666 93.88(5) ?
    N1 Cu N1 . 3_666 180.00(5) ?
    C4 N1 C9 . . 112.80(11) ?
    C4 N1 C1 . . 108.65(11) ?
    C9 N1 C1 . . 114.98(11) ?
    C4 N1 Cu . . 101.27(8) ?
    C9 N1 Cu . . 105.63(8) ?
    C1 N1 Cu . . 112.69(8) ?
    C5 N2 C3 3_666 . 112.86(11) ?
    C5 N2 Cu 3_666 . 109.37(9) ?
    C3 N2 Cu . . 119.42(9) ?
    C5 N2 H1N 3_666 . 105.8(12) ?
    C3 N2 H1N . . 106.2(11) ?
    Cu N2 H1N . . 101.6(11) ?
    C11 N3 H2N . . 119.9(16) ?
    C11 N3 H3N . . 117.7(15) ?
    H2N N3 H3N . . 122(2) ?
    N1 C1 C2 . . 113.33(12) ?
    N1 C1 C6 . . 114.45(13) ?
    C2 C1 C6 . . 109.21(14) ?
    N1 C1 H1 . . 106.4 ?
    C2 C1 H1 . . 106.4 ?
    C6 C1 H1 . . 106.4 ?
    C1 C2 C3 . . 117.68(13) ?
    C1 C2 H2A . . 107.9 ?
    C3 C2 H2A . . 107.9 ?
    C1 C2 H2B . . 107.9 ?
    C3 C2 H2B . . 107.9 ?
    H2A C2 H2B . . 107.2 ?
    N2 C3 C7 . . 110.20(12) ?
    N2 C3 C2 . . 107.82(11) ?
    C7 C3 C2 . . 111.22(13) ?
    N2 C3 C8 . . 109.67(13) ?
    C7 C3 C8 . . 109.68(13) ?
    C2 C3 C8 . . 108.20(13) ?
    N1 C4 C5 . . 110.38(12) ?
    N1 C4 H4A . . 109.6 ?
    C5 C4 H4A . . 109.6 ?
    N1 C4 H4B . . 109.6 ?
    C5 C4 H4B . . 109.6 ?
    H4A C4 H4B . . 108.1 ?
    N2 C5 C4 3_666 . 108.89(12) ?
    N2 C5 H5A 3_666 . 109.9 ?
    C4 C5 H5A . . 109.9 ?
    N2 C5 H5B 3_666 . 109.9 ?
    C4 C5 H5B . . 109.9 ?
    H5A C5 H5B . . 108.3 ?
    C1 C6 H6A . . 109.5 ?
    C1 C6 H6B . . 109.5 ?
    H6A C6 H6B . . 109.5 ?
    C1 C6 H6C . . 109.5 ?
    H6A C6 H6C . . 109.5 ?
    H6B C6 H6C . . 109.5 ?
    C3 C7 H7A . . 109.5 ?
    C3 C7 H7B . . 109.5 ?
    H7A C7 H7B . . 109.5 ?
    C3 C7 H7C . . 109.5 ?
    H7A C7 H7C . . 109.5 ?
    H7B C7 H7C . . 109.5 ?
    C3 C8 H8A . . 109.5 ?
    C3 C8 H8B . . 109.5 ?
    H8A C8 H8B . . 109.5 ?
    C3 C8 H8C . . 109.5 ?
    H8A C8 H8C . . 109.5 ?
    H8B C8 H8C . . 109.5 ?
    N1 C9 C10 . . 117.24(12) ?
    N1 C9 H9A . . 108.0 ?
    C10 C9 H9A . . 108.0 ?
    N1 C9 H9B . . 108.0 ?
    C10 C9 H9B . . 108.0 ?
    H9A C9 H9B . . 107.2 ?
    C11 C10 C9 . . 111.01(13) ?
    C11 C10 H10A . . 109.4 ?
    C9 C10 H10A . . 109.4 ?
    C11 C10 H10B . . 109.4 ?
    C9 C10 H10B . . 109.4 ?
    H10A C10 H10B . . 108.0 ?
    O1 C11 N3 . . 122.17(16) ?
    O1 C11 C10 . . 121.96(14) ?
    N3 C11 C10 . . 115.87(15) ?
    O3 C12 O2 . . 123.22(16) ?
    O3 C12 C13 . . 118.17(16) ?
    O2 C12 C13 . . 118.59(16) ?
    C12 C13 H13A . . 109.5 ?
    C12 C13 H13B . . 109.5 ?
    H13A C13 H13B . . 109.5 ?
    C12 C13 H13C . . 109.5 ?
    H13A C13 H13C . . 109.5 ?
    H13B C13 H13C . . 109.5 ?
    H1W O1W H2W . . 109.8(15) ?
    H3W O2W H4W . . 111.1(16) ?
loop_
    _geom_torsion_atom_site_label_1
    _geom_torsion_atom_site_label_2
    _geom_torsion_atom_site_label_3
    _geom_torsion_atom_site_label_4
    _geom_torsion_site_symmetry_1
    _geom_torsion_site_symmetry_2
    _geom_torsion_site_symmetry_3
    _geom_torsion_site_symmetry_4
    _geom_torsion
    _geom_torsion_publ_flag
    C4 N1 C1 C2 . . . . -167.31(12) ?
    C9 N1 C1 C2 . . . . 65.21(15) ?
    Cu N1 C1 C2 . . . . -55.92(14) ?
    C4 N1 C1 C6 . . . . 66.55(17) ?
    C9 N1 C1 C6 . . . . -60.92(18) ?
    Cu N1 C1 C6 . . . . 177.94(12) ?
    N1 C1 C2 C3 . . . . 71.09(17) ?
    C6 C1 C2 C3 . . . . -160.03(14) ?
    C5 N2 C3 C7 3_666 . . . 67.35(16) ?
    Cu N2 C3 C7 . . . . -63.28(14) ?
    C5 N2 C3 C2 3_666 . . . -171.10(12) ?
    Cu N2 C3 C2 . . . . 58.28(14) ?
    C5 N2 C3 C8 3_666 . . . -53.49(16) ?
    Cu N2 C3 C8 . . . . 175.88(10) ?
    C1 C2 C3 N2 . . . . -68.02(17) ?
    C1 C2 C3 C7 . . . . 52.90(18) ?
    C1 C2 C3 C8 . . . . 173.43(13) ?
    C9 N1 C4 C5 . . . . -65.30(15) ?
    C1 N1 C4 C5 . . . . 165.99(12) ?
    Cu N1 C4 C5 . . . . 47.15(12) ?
    N1 C4 C5 N2 . . . 3_666 -54.16(16) ?
    C4 N1 C9 C10 . . . . -40.36(17) ?
    C1 N1 C9 C10 . . . . 84.99(15) ?
    Cu N1 C9 C10 . . . . -150.11(11) ?
    N1 C9 C10 C11 . . . . -178.52(12) ?
    C9 C10 C11 O1 . . . . 75.2(2) ?
    C9 C10 C11 N3 . . . . -105.52(17) ?
loop_
    _geom_hbond_atom_site_label_D
    _geom_hbond_atom_site_label_H
    _geom_hbond_atom_site_label_A
    _geom_hbond_site_symmetry_A
    _geom_hbond_distance_DH
    _geom_hbond_distance_HA
    _geom_hbond_distance_DA
    _geom_hbond_angle_DHA
    N2 H1N O2 3_666 0.865(13) 2.004(13) 2.8634(18) 172.6(15)
    N3 H2N O1W 2_556 0.854(18) 2.186(19) 3.031(2) 170.4(18)
    N3 H3N O1 3_676 0.856(15) 2.368(15) 3.221(2) 174.6(14)
    O1W H2W O2 . 0.827(14) 1.944(14) 2.7574(18) 167(2)
    O1W H1W O2W 4_666 0.827(17) 1.984(18) 2.794(2) 167(2)
    O2W H3W O3 . 0.83(2) 1.962(19) 2.779(2) 169(2)
    O2W H4W O1 2_545 0.82(2) 2.06(2) 2.869(2) 168(2)
_shelx_space_group_comment
;
The symmetry employed for this shelxl refinement is uniquely defined
by the following loop, which should always be used as a source of
symmetry information in preference to the above space-group names.
They are only intended as comments.
;
_shelx_estimated_absorpt_T_min     0.842
_shelx_estimated_absorpt_T_max     0.886
_shelx_hkl_file
;
   0   0  -1    2.19    0.36
   0   0  -2 2751.41   18.06
   0   0  -3   -0.20    0.53
   0   0  -4 9999.00   49.06
   0   0  -5    0.59    0.72
   0   0  -5    0.44    0.71
   0   0   5    0.68    0.87
   0   0   6 1117.42   19.87
   0   0  -6 1134.18   21.15
   0   0  -6 1084.22   20.51
   0   0  -6 1136.69   18.70
   0   0  -7    0.29    0.92
   0   0  -7    0.60    1.19
   0   0   7    0.43    1.15
   0   0  -7    0.66    0.70
   0   0  -8   44.08    4.47
   0   0  -8   37.10    4.80
   0   0  -8   40.10    5.03
   0   0   8   36.20    4.48
   0   0  -9    0.50    0.49
   0   0   9   -0.33    0.35
   0   0   9    0.55    1.19
   0   0  -9    0.80    0.49
   0   0  -9   -0.91    1.77
   0   0  -9   -0.67    1.14
   0   0  -9   -0.27    1.03
   0   0  -9   -0.20    0.43
   0   0 -10 1165.79   30.54
   0   0  10 1167.36   13.56
   0   0 -10 1157.90   14.84
   0   0 -10 1157.34   14.80
   0   0  10 1124.20   28.85
   0   0 -10 1135.05   14.90
   0   0 -10 1163.46   30.79
   0   0 -10 1193.50   26.39
   0   0 -11    0.59    0.70
   0   0 -11    0.66    1.44
   0   0 -11   -1.53    1.98
   0   0 -11    0.22    0.78
   0   0  11    0.49    1.04
   0   0 -11   -1.03    0.95
   0   0 -11    1.87    0.87
   0   0 -12    9.34    1.53
   0   0 -12   13.36    3.34
   0   0  12   15.24    3.91
   0   0 -12   11.02    1.74
   0   0 -12   10.61    1.63
   0   0 -12   10.32    1.66
   0   0 -12    6.41    2.35
   0   0  13    1.44    1.53
   0   0 -13    1.19    0.90
   0   0 -13    0.42    0.68
   0   0 -13    1.99    1.75
   0   0  13    0.04    0.50
   0   0 -13   -0.34    0.76
   0   0 -13    0.63    0.87
   0   0 -14  134.94    5.55
   0   0 -14  122.17    5.13
   0   0 -14  120.88    5.16
   0   0  14  125.61    4.38
   0   0 -15    0.49    0.63
   0   0 -15    0.83    0.66
   0   0 -15   -0.87    0.76
   0   0  15    0.34    0.39
   0   0 -16    2.09    0.67
   0   0 -16    2.23    0.69
   0   0 -16    3.07    0.78
   0  -1   0   -0.18    0.16
   0  -1  -1 8066.97   21.11
   0   1  -1 8351.74   21.84
   0  -1   1 8258.63   23.99
   0  -1  -1 8248.21   23.73
   0  -1  -1 8109.21   21.76
   0   1  -2  751.03    9.08
   0  -1  -2  729.47    8.96
   0  -1  -2  752.27    9.40
   0   1  -2  745.08    9.34
   0  -1  -2  752.45    8.89
   0  -1  -2  756.00    8.93
   0  -1  -3   43.56    2.57
   0   1  -3   35.73    2.55
   0  -1  -3   39.86    2.67
   0  -1  -3   42.17    2.69
   0   1  -3   43.55    2.73
   0   1  -4 3040.93   26.44
   0  -1   4 3037.70   25.62
   0  -1  -4 3118.37   24.76
   0   1   4 3034.62   25.63
   0  -1  -4 3049.63   27.15
   0  -1  -4 3087.68   26.80
   0   1  -4 3044.13   27.12
   0   1  -5 1052.00   17.87
   0  -1  -5 1059.29   16.29
   0   1  -5 1096.96   18.57
   0  -1   5 1068.90   17.24
   0   1   5 1073.36   17.29
   0  -1  -5 1056.69   17.93
   0  -1  -5 1054.74   18.24
   0   1  -6  215.21    9.25
   0   1   6  209.82    8.61
   0  -1  -6  204.79    9.02
   0  -1  -6  204.05    8.90
   0  -1   6  218.71    8.80
   0  -1  -6  206.21    8.00
   0   1  -6  215.02    9.15
   0  -1  -7   55.99    5.23
   0  -1  -7   54.99    5.18
   0   1  -7   65.92    5.07
   0   1  -7   60.59    5.57
   0  -1   7   57.63    5.03
   0  -1  -7   58.53    4.69
   0   1   7   54.63    4.94
   0   1  -7   55.66    5.19
   0  -1   8  159.12    9.22
   0  -1  -8  201.98    9.46
   0  -1  -8  163.35    9.83
   0   1  -8  169.44   10.00
   0   1  -8  190.36   10.62
   0   1   8  172.33    9.59
   0   1  -8  180.12    9.05
   0   1  -8  196.69    5.37
   0  -1  -8  202.99   11.00
   0   1  -9 1218.04   25.32
   0  -1  -9 1140.63   28.17
   0   1  -9 1142.14   13.85
   0  -1  -9 1184.01   13.99
   0   1   9 1155.20   12.34
   0  -1  -9 1142.66   13.68
   0   1  -9 1182.57   14.12
   0   1  -9 1171.47   14.65
   0   1  -9 1122.14   28.16
   0  -1  -9 1157.98   28.41
   0  -1   9 1183.60   27.39
   0   1  -9 1176.41   28.68
   0  -1  -9 1214.23   24.84
   0  -1  -9 1154.84   13.88
   0  -1   9 1173.05   13.08
   0   1   9 1172.87   27.20
   0   1  -9 1151.55   13.71
   0  -1 -10    3.76    0.94
   0  -1 -10    5.43    2.05
   0  -1  10    3.88    0.89
   0  -1 -10    3.91    1.50
   0  -1 -10    5.32    1.05
   0  -1 -10    3.88    0.93
   0  -1 -10    1.97    1.45
   0   1 -10    6.43    2.98
   0   1 -10    3.82    0.92
   0   1 -10    3.48    0.95
   0   1  10    4.11    2.22
   0  -1  10    5.46    2.24
   0  -1 -10    4.41    1.03
   0   1 -10    7.88    1.39
   0   1 -10    7.40    2.65
   0   1 -10    2.16    1.37
   0  -1 -11  148.07    9.84
   0   1 -11  177.06    6.23
   0  -1 -11  183.95   12.83
   0   1 -11  161.89   10.37
   0   1 -11  174.70    6.13
   0   1  11  178.26   12.24
   0  -1 -11  184.88    6.26
   0   1 -11  187.27    6.29
   0  -1 -11  182.52    6.23
   0  -1 -11  183.73    6.24
   0   1 -11  182.24    6.11
   0  -1  11  179.70   12.31
   0  -1  11  195.74    5.48
   0   1 -11  192.88   13.12
   0  -1 -11  184.10    6.24
   0  -1 -12  111.18   10.33
   0  -1  12  103.22    9.68
   0   1 -12  128.81    5.37
   0   1  12  112.29   10.14
   0  -1  12  122.30    4.36
   0   1 -12  120.11    5.25
   0   1 -12  110.13   10.27
   0  -1 -12  118.53    5.23
   0   1 -12  103.71    8.48
   0   1 -12  119.33    5.23
   0  -1 -12  121.00    5.23
   0   1 -12  121.03    5.35
   0  -1 -12  125.16    9.16
   0  -1  12  108.49    8.90
   0  -1 -12  117.77    5.18
   0  -1 -12  119.29    5.28
   0  -1 -13  298.38    8.29
   0   1 -13  308.30    8.26
   0  -1  13  277.89   16.30
   0   1 -13  317.47    8.56
   0  -1 -13  306.91    8.44
   0  -1 -13  295.85   17.11
   0   1  13  317.07    7.07
   0   1  13  283.72   16.39
   0   1 -13  302.69    8.42
   0   1 -13  317.13   17.86
   0  -1 -13  299.38    8.29
   0  -1 -13  309.32    8.65
   0   1 -13  298.06    8.32
   0  -1 -14   65.23    3.82
   0  -1 -14   63.35    3.83
   0   1 -14   62.88    3.63
   0   1 -14   78.90    4.21
   0  -1  14   66.71    3.31
   0  -1 -14   68.62    3.86
   0  -1 -15   15.97    1.80
   0   1 -15   16.06    1.81
   0  -1  15   12.55    1.30
   0  -1 -15   17.70    1.90
   0  -1 -15   16.04    1.81
   0   1 -15   15.87    1.71
   0   1 -15   15.37    1.79
   0  -1  16   15.35    1.13
   0   1 -16   17.65    1.64
   0  -1 -16   14.75    1.50
   0   1 -16   18.99    1.72
   0   1 -16   19.91    1.66
   0  -1 -16   17.39    1.60
   0  -1 -16   18.85    1.70
   0  -2   0 1355.69   11.76
   0  -2   1   69.28    1.88
   0  -2   1   65.89    2.45
   0   2   1   66.86    1.86
   0   2  -1   65.28    1.89
   0  -2   1   67.20    2.80
   0   2  -1   68.91    1.98
   0  -2  -1   69.36    1.99
   0  -2  -1   62.03    1.87
   0  -2   2   52.80    2.74
   0  -2  -2   50.54    2.61
   0   2   2   51.18    2.33
   0  -2  -2   48.87    2.36
   0   2  -2   51.53    2.41
   0   2  -2   48.37    2.44
   0  -2  -2   54.66    2.52
   0  -2  -2   48.20    2.70
   0  -2   2   47.10    2.24
   0  -2  -3   13.09    1.59
   0   2  -3   10.82    1.42
   0  -2  -3   25.00    2.15
   0   2  -3    7.74    1.22
   0  -2   3   23.20    1.94
   0   2   3   13.38    1.47
   0  -2  -3    7.29    1.17
   0  -2  -3    7.46    1.26
   0   2  -4   24.11    2.45
   0  -2  -4   22.63    2.35
   0   2   4   22.31    2.29
   0  -2  -4   22.04    2.35
   0  -2  -4   23.05    2.28
   0   2  -4   21.63    2.33
   0  -2   4   23.58    2.29
   0  -2  -5   14.32    2.15
   0   2  -5   13.38    2.17
   0   2  -5   16.06    2.29
   0  -2  -5   16.23    2.33
   0  -2   5   12.92    2.01
   0  -2  -5   20.98    2.43
   0   2   5   14.73    2.12
   0  -2   6  129.70    6.83
   0  -2  -6  124.76    7.07
   0   2   6  130.58    6.86
   0   2  -6  130.30    7.22
   0  -2  -6  137.40    7.40
   0   2  -6  123.30    6.95
   0  -2  -6  125.50    6.38
   0   2   7   61.32    5.24
   0   2  -7   51.42    5.05
   0  -2   7   56.48    4.97
   0  -2  -7   49.42    4.86
   0  -2  -7   53.84    4.62
   0  -2  -7   55.02    5.14
   0   2  -7   53.55    5.11
   0  -2   8  607.28    8.99
   0  -2  -8  596.37    9.23
   0  -2   8  623.59   18.22
   0  -2  -8  625.44   19.20
   0   2  -8  586.60   18.62
   0   2  -8  537.75    9.00
   0   2   8  618.41   18.21
   0   2  -8  600.96    9.35
   0   2  -8  587.43   18.56
   0  -2  -8  575.29   18.34
   0   2  -8  590.67    9.86
   0  -2  -8  598.52   16.47
   0   2  -9   -0.44    0.51
   0   2  -9    0.24    1.31
   0   2  -9   -0.13    0.51
   0  -2  -9   -1.26    1.17
   0  -2  -9    0.62    0.51
   0  -2  -9   -0.63    1.91
   0   2  -9   -0.49    0.61
   0   2  -9   -0.22    0.61
   0  -2  -9    0.02    0.51
   0  -2  -9   -0.03    0.45
   0  -2  -9    0.83    1.09
   0   2   9   -0.18    1.24
   0  -2   9   -0.15    0.37
   0   2  -9    1.62    1.35
   0   2  -9   -0.02    1.07
   0  -2   9    0.99    1.32
   0  -2  10  628.25   10.43
   0   2 -10  604.04   10.96
   0   2 -10  617.67   10.85
   0   2 -10  635.87   22.55
   0   2 -10  618.38   10.79
   0   2 -10  619.78   10.57
   0   2 -10  610.41   19.43
   0  -2 -10  624.60   22.57
   0   2  10  624.07   21.58
   0  -2 -10  630.70   19.14
   0  -2  10  613.80   19.82
   0  -2 -10  618.48   10.84
   0  -2 -10  629.52   10.96
   0  -2 -10  630.07   22.26
   0   2 -10  629.10   11.54
   0  -2  10  630.85   21.69
   0  -2 -10  635.44   10.99
   0  -2 -10  636.85   10.90
   0  -2 -11   58.75    7.40
   0   2 -11   63.86    3.76
   0  -2  11   51.05    6.58
   0  -2  11   58.78    6.50
   0  -2 -11   65.09    3.68
   0   2 -11   60.68    3.50
   0   2  11   50.39    6.51
   0  -2 -11   52.82    5.83
   0  -2 -11   59.99    3.63
   0   2 -11   66.60    6.77
   0   2 -11   61.79    3.73
   0  -2 -11   60.84    3.61
   0  -2 -11   58.12    3.55
   0   2 -11   49.51    6.59
   0   2 -11   63.03    3.66
   0  -2  11   61.52    3.22
   0  -2 -12  350.92    8.86
   0  -2 -12  326.09    8.53
   0   2 -12  323.36    8.29
   0   2 -12  326.06   15.10
   0  -2 -12  333.73   17.80
   0   2  12  307.44   16.71
   0   2 -12  326.25    8.61
   0  -2 -12  337.99    9.04
   0  -2  12  317.03   16.87
   0   2 -12  331.56    8.63
   0  -2 -12  343.85    8.63
   0  -2 -12  335.12    8.76
   0   2 -12  318.49    8.66
   0  -2  12  322.19   15.37
   0  -2  12  335.67    7.57
   0   2 -12  321.75   17.53
   0  -2 -13    4.89    1.40
   0   2 -13    3.94    1.07
   0  -2 -13    2.78    0.99
   0  -2 -13    5.76    1.24
   0   2  13    4.07    1.68
   0   2 -13    4.42    1.14
   0  -2  13    5.31    1.00
   0   2 -13    5.26    1.16
   0  -2 -13    6.50    2.61
   0  -2  13    3.96    2.53
   0   2 -13    4.33    1.05
   0   2 -13    5.22    1.87
   0  -2 -13    4.40    1.08
   0  -2 -14  111.03    4.89
   0   2 -14  111.42    4.68
   0  -2 -14  114.76    5.08
   0   2 -14  122.52    5.11
   0  -2  14  114.67    4.44
   0  -2 -14  110.88    4.92
   0  -2 -15   20.57    2.04
   0   2 -15   18.16    1.79
   0   2 -15   17.47    1.84
   0  -2 -15   21.10    2.01
   0   2 -15   20.78    2.02
   0  -2  15   21.16    1.73
   0  -2 -15   19.09    1.90
   0   2 -16   24.39    1.87
   0  -2 -16   23.32    1.87
   0   2 -16   25.85    1.91
   0  -2 -16   23.65    1.85
   0  -2  16   21.57    1.45
   0  -2 -16   24.06    1.86
   0  -3   0   -0.19    0.53
   0  -3  -1  703.58    6.12
   0   3  -1  716.54    6.04
   0  -3   1  725.05   10.99
   0   3  -1  724.09    6.05
   0   3   1  722.38    5.89
   0  -3  -1  723.24    6.18
   0  -3   1  715.50    5.77
   0  -3   1  728.32   10.17
   0  -3  -2  150.85    4.22
   0  -3   2  161.21    5.45
   0  -3  -2  156.68    4.26
   0   3  -2  154.28    4.21
   0   3   2  160.34    4.11
   0  -3   2  153.84    4.57
   0  -3   2  164.38    4.12
   0   3  -2  162.94    4.35
   0  -3   3 1338.65   13.52
   0  -3  -3 1329.77   15.41
   0  -3  -3 1355.61   17.83
   0   3   3 1328.84   14.59
   0  -3  -3 1334.98   15.14
   0   3  -3 1340.32   15.19
   0  -3   3 1328.32   14.46
   0  -3   3 1328.82   16.87
   0   3  -3 1293.18   15.19
   0   3   4 1340.97   17.15
   0  -3  -4 1358.64   18.03
   0   3  -4 1357.22   18.23
   0  -3  -4 1377.95   19.57
   0  -3  -4 1347.83   18.20
   0  -3  -4 1345.87   18.26
   0  -3   4 1346.51   17.05
   0  -3   4 1376.02   18.95
   0   3  -4 1341.48   17.95
   0  -3  -5  552.61   13.29
   0  -3  -5  543.17   13.00
   0  -3   5  557.57   13.21
   0  -3   5  550.43   12.49
   0   3   5  545.61   12.45
   0   3  -5  533.99   13.07
   0  -3  -5  554.20   12.69
   0   3  -5  536.08   12.98
   0  -3  -6   29.04    3.46
   0   3  -6   27.81    3.42
   0   3  -6   27.55    3.35
   0  -3  -6   27.16    3.28
   0  -3   6   29.03    3.35
   0  -3  -6   26.35    3.02
   0  -3   6   33.79    3.56
   0   3   6   23.59    2.97
   0  -3  -7 1931.25   30.52
   0  -3  -7 1959.86   28.25
   0  -3  -7 1847.85   29.87
   0   3  -7 1882.13   30.31
   0  -3   7 1891.26   28.90
   0  -3   7 1992.65   29.59
   0   3   7 1950.14   29.46
   0   3  -7 1880.85   30.44
   0   3   8  291.61   12.55
   0   3  -8  281.02    6.29
   0   3  -8  279.37    6.57
   0  -3   8  297.46   12.31
   0  -3  -8  292.82   13.07
   0  -3  -8  281.49    6.25
   0   3  -8  289.65    6.99
   0  -3  -8  304.45   11.94
   0   3  -8  274.29   12.81
   0  -3  -8  300.45   13.36
   0  -3   8  281.36   12.30
   0   3  -8  283.19    6.45
   0   3  -8  267.19   12.57
   0  -3   8  295.34    6.45
   0  -3  -8  293.99    6.52
   0  -3   8  284.68    6.32
   0  -3  -9  319.70    7.22
   0  -3  -9  300.90    6.47
   0   3  -9  323.48    7.38
   0  -3  -9  305.98   14.48
   0  -3  -9  338.04    7.35
   0   3  -9  320.03    7.25
   0   3  -9  322.26   15.01
   0  -3  -9  320.75    7.34
   0  -3   9  316.79   13.62
   0   3   9  354.16   15.09
   0   3  -9  309.33    7.43
   0  -3   9  308.41   14.08
   0  -3  -9  320.96   15.00
   0   3  -9  327.17    7.99
   0  -3  -9  325.83   13.20
   0   3  -9  331.09   15.15
   0  -3  -9  320.92    7.46
   0  -3   9  328.52    7.29
   0  -3  10    9.65    2.66
   0   3 -10    9.05    1.34
   0  -3  10    9.38    1.36
   0  -3 -10   10.19    1.44
   0  -3 -10   11.42    1.54
   0   3  10    6.48    2.61
   0   3 -10    7.44    1.24
   0  -3 -10    6.03    2.16
   0  -3  10    8.79    2.68
   0  -3 -10    9.47    1.39
   0   3 -10    8.86    1.40
   0   3 -10   10.27    1.49
   0  -3 -10    9.91    2.63
   0   3 -10   10.04    1.34
   0  -3 -10   10.01    1.47
   0   3 -10    9.00    2.48
   0   3 -10    4.81    1.93
   0  -3 -10    8.09    1.35
   0   3 -11  712.36   12.60
   0  -3 -11  732.30   12.28
   0  -3  11  706.93   24.22
   0  -3 -11  758.49   13.20
   0   3  11  724.07   24.51
   0   3 -11  738.81   12.38
   0   3 -11  706.68   12.11
   0  -3 -11  752.62   12.73
   0  -3 -11  739.58   12.05
   0  -3 -11  736.38   12.46
   0  -3 -11  714.77   25.10
   0   3 -11  726.49   11.81
   0   3 -11  721.41   22.40
   0   3 -11  705.65   25.01
   0  -3  11  711.21   11.91
   0  -3  11  726.66   22.62
   0  -3 -12   25.31    2.41
   0   3 -12   26.55    2.65
   0   3 -12   29.69    2.49
   0   3 -12   28.28    5.29
   0  -3  12   24.02    2.14
   0   3 -12   24.84    2.38
   0  -3 -12   23.52    2.44
   0  -3  12   26.05    4.82
   0  -3 -12   25.61    2.54
   0   3 -12   25.30    4.45
   0  -3 -12   23.56    2.33
   0  -3 -12   20.67    4.44
   0   3  12   25.70    4.86
   0   3 -12   25.78    2.45
   0  -3  12   25.35    4.49
   0   3 -13   26.35    5.08
   0  -3  13   27.62    4.92
   0   3 -13   26.63    2.50
   0  -3 -13   31.10    2.84
   0  -3 -13   29.57    2.60
   0  -3 -13   24.23    5.04
   0   3  13   28.50    5.08
   0   3 -13   28.27    2.41
   0  -3  13   28.79    2.24
   0  -3 -13   30.49    2.65
   0   3 -13   24.90    2.47
   0  -3 -14   99.80    4.67
   0   3 -14  102.41    4.55
   0  -3  14  104.82    4.29
   0   3 -14   96.27    4.14
   0  -3 -14  101.36    4.63
   0  -3  14  102.95    3.86
   0  -3 -14   97.64    4.41
   0  -3 -15  122.51    4.73
   0   3 -15  120.85    4.53
   0   3 -15  122.76    4.21
   0  -3 -15  126.22    4.77
   0  -3  15  130.41    4.32
   0   3 -15  119.27    4.61
   0  -3 -15  124.60    4.55
   0  -3 -16   -0.18    0.44
   0  -3  16    0.43    0.29
   0   3 -16    0.14    0.45
   0  -3 -16    0.08    0.42
   0   3 -16    0.52    0.38
   0  -4   0  227.76    6.93
   0  -4   1    4.35    1.05
   0  -4   1    4.87    1.19
   0   4   1    6.62    0.44
   0  -4  -1    7.55    0.50
   0  -4  -2    3.90    0.69
   0  -4  -2    2.39    0.61
   0   4  -2    2.19    0.60
   0   4   2    6.52    0.83
   0   4  -2    8.24    0.95
   0  -4   2    3.29    1.02
   0  -4  -2    0.56    0.60
   0  -4   2    7.73    0.91
   0  -4   2    2.51    0.85
   0   4  -3  293.71    7.22
   0  -4   3  307.31    6.96
   0  -4   3  299.61    7.41
   0  -4  -3  300.55    7.29
   0   4   3  299.68    6.93
   0   4  -3  295.36    7.20
   0  -4   3  297.57    8.90
   0  -4  -3  303.69    7.36
   0  -4  -3  286.44    9.20
   0   4  -4  710.10   13.13
   0  -4   4  737.52   12.69
   0  -4  -4  711.04   13.13
   0  -4   4  703.87   11.42
   0  -4  -4  726.43   15.67
   0  -4   4  704.79   14.70
   0   4   4  726.55   12.69
   0   4  -4  724.96   13.34
   0  -4  -4  724.46   13.31
   0   4   5  389.65   10.63
   0  -4   5  379.10   11.52
   0  -4   5  383.78   10.48
   0   4  -5  389.12   11.14
   0  -4  -5  373.57   10.90
   0  -4   5  379.10    8.41
   0   4  -5  381.16   11.06
   0  -4  -5  370.95   10.87
   0   4  -6 2514.34   31.76
   0   4   6 2612.45   30.88
   0  -4   6 2553.32   30.42
   0  -4  -6 2510.69   31.88
   0   4  -6 2585.94   32.23
   0  -4  -6 2483.25   31.49
   0  -4   6 2534.94   21.51
   0  -4   6 2555.44   32.26
   0  -4  -7  705.65   18.71
   0   4  -7  718.42   18.78
   0  -4  -7  701.71   18.55
   0  -4   7  720.63   18.39
   0   4  -7  727.15   18.92
   0   4  -7  718.18    9.26
   0   4   7  693.84   17.64
   0  -4   7  713.58   17.86
   0  -4  -7  721.41    9.23
   0   4  -8  818.11   22.01
   0   4  -8  819.47   11.51
   0  -4   8  807.25   11.02
   0  -4  -8  833.68   11.29
   0   4  -8  822.27   21.99
   0  -4  -8  820.66   22.13
   0  -4  -8  804.78   10.86
   0  -4  -8  830.10   21.98
   0  -4  -8  816.10   10.76
   0  -4   8  827.65   21.13
   0  -4   8  814.04   20.97
   0   4  -8  844.68   10.90
   0  -4  -8  829.08   11.84
   0   4  -8  815.65   12.02
   0   4  -8  775.08   10.75
   0  -4  -8  819.84   10.71
   0   4   8  856.17   21.51
   0  -4   8  824.79   11.19
   0  -4  -8  833.98   10.74
   0   4  -9  201.77    5.73
   0  -4  -9  201.52    5.71
   0  -4  -9  193.10    5.84
   0   4   9  193.59   11.13
   0  -4  -9  196.99    5.58
   0  -4   9  191.36   10.81
   0  -4   9  196.38   11.19
   0  -4  -9  188.50   11.35
   0   4  -9  204.28    5.60
   0   4  -9  197.06   11.69
   0  -4   9  194.16    5.74
   0   4  -9  199.51    5.79
   0  -4  -9  194.32    5.50
   0  -4  -9  198.35    6.20
   0   4  -9  197.99    6.01
   0   4  -9  195.17    6.25
   0  -4  -9  197.10    5.72
   0   4 -10  769.54   24.70
   0  -4 -10  817.65   25.22
   0  -4 -10  777.33   12.05
   0   4 -10  798.45   11.68
   0   4 -10  778.71   12.62
   0   4 -10  775.23   13.09
   0  -4 -10  778.88   12.93
   0  -4 -10  792.46   12.51
   0   4  10  778.38   23.92
   0  -4 -10  784.43   11.26
   0   4 -10  801.58   12.24
   0   4 -10  747.46   22.78
   0  -4 -10  786.21   12.07
   0  -4  10  765.46   22.70
   0  -4 -10  808.69   11.86
   0   4 -10  800.41   12.21
   0  -4  10  794.97   24.11
   0  -4  10  784.53   12.23
   0   4 -11  228.46    7.17
   0   4 -11  221.64   12.63
   0   4 -11  225.85    6.78
   0   4 -11  225.88    6.49
   0  -4 -11  227.42    7.03
   0  -4  11  219.88   12.45
   0  -4 -11  236.61    6.90
   0   4 -11  229.06   14.16
   0  -4 -11  220.74    6.69
   0   4  11  228.15   13.60
   0  -4  11  224.94    6.85
   0  -4  11  211.38   13.07
   0  -4 -11  210.26   13.45
   0   4 -11  236.62    7.55
   0  -4 -11  227.32    7.24
   0   4 -11  226.48    6.77
   0  -4 -12   33.52    2.69
   0   4 -12   27.62    5.13
   0  -4  12   35.41    2.60
   0  -4 -12   42.96    6.35
   0  -4  12   40.29    5.96
   0  -4 -12   37.13    2.98
   0   4 -12   37.28    2.85
   0   4 -12   39.18    3.07
   0   4 -12   35.79    2.63
   0  -4 -12   38.51    2.86
   0   4  12   35.50    5.61
   0   4 -12   31.97    2.61
   0  -4 -12   37.93    3.09
   0  -4 -13    9.40    1.55
   0   4 -13   10.68    1.74
   0   4  13    3.40    1.17
   0   4 -13    4.58    1.48
   0   4 -13   10.43    1.55
   0  -4 -13    8.60    3.25
   0   4 -13    9.60    1.38
   0  -4 -13    9.91    1.49
   0  -4 -13    9.92    1.59
   0  -4  13    9.82    2.87
   0  -4  13   10.19    1.38
   0   4 -14  210.67    6.28
   0  -4 -14  224.39    6.40
   0  -4  14  221.31    5.77
   0   4 -14  193.56    5.54
   0  -4 -14  202.90    6.58
   0  -4 -14  206.77    6.50
   0  -4 -15   18.50    1.71
   0   4 -15   16.98    1.45
   0  -4 -15   19.08    1.84
   0   4 -15   20.05    1.79
   0  -4  15   15.01    1.51
   0  -4 -15   15.37    1.73
   0  -4  16   76.22    2.73
   0  -4  16   73.69    2.70
   0   4  16   73.28    2.68
   0   4 -16   74.56    2.95
   0  -4 -16   77.53    3.14
   0  -5   0   -0.01    0.72
   0  -5  -1 1639.87   22.07
   0  -5   1 1682.19   20.90
   0  -5  -2    4.66    0.68
   0   5  -2    4.13    0.63
   0   5   2    3.80    0.59
   0  -5   2    2.80    0.84
   0  -5   2    3.66    0.57
   0  -5   2    3.97    1.19
   0  -5  -2    2.13    0.99
   0   5   3  881.26   11.76
   0  -5   3  856.54   11.43
   0  -5  -3  860.59   12.06
   0   5  -3  859.93   11.91
   0  -5  -3  887.39   17.97
   0  -5   3  854.80   16.67
   0   5   4    1.88    0.75
   0  -5  -4    0.93    0.50
   0  -5  -4    2.54    1.31
   0  -5   4    1.02    0.60
   0  -5  -4    1.81    0.68
   0  -5   4    2.02    0.88
   0   5  -4    1.40    0.58
   0   5  -4    1.74    0.78
   0  -5   4    0.61    1.01
   0  -5   5   63.09    4.25
   0   5  -5   66.81    4.60
   0   5  -5   62.69    2.26
   0   5   5   66.72    4.41
   0  -5   5   70.64    5.39
   0  -5  -5   68.63    5.61
   0   5  -5   71.03    4.71
   0  -5  -5   65.01    2.30
   0  -5  -5   62.18    4.43
   0  -5   5   65.90    3.94
   0  -5  -5   70.66    4.74
   0   5   6  246.52    9.50
   0  -5  -6  230.19    4.82
   0   5  -6  239.90    9.73
   0   5  -6  241.43    9.86
   0  -5   6  238.75    7.18
   0   5  -6  239.64    4.90
   0  -5   6  239.89    9.30
   0  -5  -6  241.58    9.90
   0  -5   6  239.46   10.50
   0  -5  -6  247.47    9.84
   0  -5  -7  631.29   17.66
   0  -5   7  633.47   16.81
   0  -5  -7  633.39    9.54
   0  -5   7  640.10    9.64
   0  -5   7  616.10   17.87
   0  -5  -7  625.96    8.64
   0  -5  -7  630.35   10.01
   0  -5  -7  640.72   10.04
   0  -5   7  647.57    9.50
   0   5   7  647.95   17.07
   0  -5  -7  632.74   17.45
   0   5  -7  629.75    8.72
   0   5  -7  665.11   17.91
   0  -5   8  174.45    9.64
   0   5  -8  171.50    4.92
   0   5  -8  163.70    5.20
   0  -5  -8  180.47    5.03
   0  -5  -8  162.85    4.87
   0  -5  -8  166.49    5.13
   0   5   8  184.42    9.98
   0  -5   8  172.77    5.28
   0  -5   8  170.13    5.26
   0  -5  -8  169.91    9.83
   0  -5  -8  172.54    5.22
   0   5  -8  176.17    5.11
   0   5  -8  164.38    5.59
   0   5  -8  189.12   10.52
   0  -5   8  179.82   10.22
   0  -5  -8  164.63    5.45
   0  -5   9  422.37    8.71
   0   5   9  452.94   16.93
   0  -5  -9  433.48    8.45
   0  -5  -9  442.26    8.89
   0   5  -9  435.87    8.42
   0  -5  -9  427.55    8.53
   0   5  -9  442.19    9.59
   0  -5  -9  451.64   17.40
   0  -5  -9  463.12    9.59
   0  -5   9  443.49    8.96
   0   5  -9  422.72   16.93
   0  -5  -9  437.91    8.36
   0   5  -9  425.35    8.46
   0  -5   9  430.84   16.69
   0  -5   9  436.25   16.56
   0   5  -9  423.28    8.85
   0   5 -10   14.69    3.60
   0  -5 -10   12.30    1.58
   0  -5  10    8.53    2.68
   0  -5  10   10.78    1.60
   0  -5  10   12.37    3.10
   0   5 -10   13.35    1.59
   0  -5 -10   12.21    1.51
   0   5 -10   11.14    1.58
   0  -5 -10   13.12    3.35
   0  -5 -10   12.41    1.51
   0  -5 -10   10.41    1.56
   0   5  10    8.23    2.52
   0  -5 -10   10.27    1.47
   0   5 -10   10.88    1.41
   0   5 -10   12.83    1.77
   0   5 -10   12.46    1.54
   0  -5  11  136.85    5.45
   0  -5 -11  134.91   10.61
   0   5 -11  149.07    6.07
   0  -5 -11  138.20    5.19
   0   5  11  117.28    9.63
   0  -5  11  121.06    9.52
   0  -5 -11  131.90    5.61
   0   5 -11  138.11   10.33
   0   5 -11  137.25    5.17
   0  -5 -11  135.33    5.13
   0   5 -11  131.21    4.80
   0   5 -11  134.32    5.49
   0  -5 -11  129.82    5.31
   0   5 -11  128.34   10.38
   0  -5  11  125.22    9.96
   0  -5 -12   82.81    4.47
   0   5 -12   82.29    8.53
   0   5 -12   83.08    4.35
   0   5 -12   85.73    4.14
   0  -5 -12   72.88    7.91
   0  -5 -12   78.29    4.18
   0   5  12   90.78    8.71
   0  -5  12   83.72    4.07
   0   5 -12   77.15    3.70
   0  -5 -12   79.93    3.96
   0  -5  12   79.50    8.12
   0   5 -13    1.21    0.74
   0  -5 -13    1.51    0.84
   0  -5 -13   -0.23    0.76
   0  -5  13    0.62    0.59
   0  -5 -13    0.91    0.63
   0   5 -13    0.03    0.61
   0   5 -13    0.50    0.37
   0   5 -14    0.92    0.61
   0  -5 -14    0.17    0.50
   0  -5 -14    0.50    0.55
   0  -5  14    0.09    0.40
   0  -5 -14    0.51    0.78
   0  -5  14    0.40    0.56
   0   5 -15    8.43    1.14
   0  -5 -15    8.67    1.21
   0   5  15    7.89    1.00
   0  -5  15    9.07    1.05
   0  -5  15    9.02    1.14
   0  -5 -15    8.85    1.11
   0  -5  15    8.48    1.04
   0  -5 -15    9.21    1.23
   0  -6   0  830.78   16.94
   0  -6   1   96.09    5.62
   0  -6  -1   94.55    5.94
   0  -6  -2  270.95   10.43
   0  -6   2  282.39    9.44
   0  -6  -3   11.70    1.29
   0  -6   3   10.82    1.20
   0  -6   3    9.94    1.76
   0   6  -3   10.63    1.26
   0  -6   3    9.98    2.14
   0  -6  -3   10.25    2.17
   0   6   3   11.00    1.22
   0  -6   4  709.28   12.07
   0  -6   4  684.67   17.16
   0  -6  -4  710.63   12.64
   0  -6  -4  717.28   18.61
   0   6   4  739.63   12.53
   0  -6   4  720.91   14.58
   0  -6   5   32.43    3.07
   0  -6  -5   30.23    3.04
   0  -6   5   32.44    3.07
   0   6   5   24.64    2.66
   0   6  -5   26.26    2.82
   0  -6   5   33.74    4.07
   0  -6  -5   22.88    3.53
   0  -6   6  581.77    8.73
   0  -6  -6  584.14    9.45
   0  -6  -6  575.64    7.55
   0  -6   6  565.01    8.93
   0  -6   6  570.15   12.21
   0  -6   6  568.21   14.36
   0   6  -6  602.59    7.71
   0  -6  -6  565.32   14.85
   0  -6  -6  581.98    9.55
   0   6   6  600.47   14.85
   0  -6  -6  585.84    9.26
   0  -6   6  555.44   17.02
   0   6  -6  605.43   15.33
   0  -6   7  243.05    6.03
   0  -6  -7  232.96    6.38
   0  -6  -7  242.73    6.42
   0   6  -7  234.79   10.66
   0  -6   7  244.38    6.19
   0   6  -7  235.53    5.32
   0  -6   7  237.14    5.69
   0  -6  -7  230.96    5.71
   0  -6   7  226.04    9.98
   0   6   7  236.70   10.33
   0  -6   7  222.44   11.41
   0  -6  -7  230.37   10.48
   0  -6  -7  232.12    5.24
   0   6  -7  229.64    5.82
   0  -6  -7  240.80    6.21
   0  -6   8  838.38   10.88
   0  -6  -8  894.45   12.54
   0  -6  -8  912.50   11.22
   0  -6  -8  928.32   12.27
   0   6   8  812.08   20.85
   0   6  -8  961.16   23.49
   0  -6  -8  952.88   23.21
   0  -6   8  933.71   12.77
   0  -6   8  915.28   21.99
   0  -6  -8  912.35   13.17
   0  -6   8  918.22   24.18
   0  -6  -8  896.45   11.32
   0   6  -8  925.93   12.49
   0  -6   8  928.01   12.53
   0  -6  -9   24.21    2.35
   0  -6  -9   26.07    4.23
   0   6  -9   23.71    2.27
   0  -6   9   23.72    2.21
   0   6  -9   20.61    2.01
   0  -6  -9   24.94    2.01
   0   6  -9   17.59    1.69
   0  -6  -9   24.24    2.15
   0  -6  -9   24.55    2.03
   0   6   9   24.21    3.87
   0  -6   9   20.71    3.54
   0  -6   9   22.58    4.07
   0  -6  -9   23.67    2.14
   0   6  -9   19.64    3.75
   0   6  -9   25.58    2.07
   0  -6 -10  286.92   14.51
   0   6 -10  304.31   15.09
   0   6 -10  292.13    7.73
   0  -6 -10  288.21    7.07
   0  -6  10  268.71   14.12
   0  -6 -10  293.19    7.62
   0  -6 -10  309.31    7.67
   0   6 -10  307.13    7.31
   0  -6 -10  293.51    7.10
   0  -6 -10  303.95    8.27
   0   6 -10  292.28    8.24
   0  -6  10  309.24    7.99
   0  -6  10  291.36   14.21
   0   6 -11   22.47    4.32
   0  -6 -11   26.59    2.57
   0   6 -11   25.51    2.41
   0  -6 -11   25.58    2.36
   0   6 -11   25.46    2.18
   0   6  11   24.64    4.47
   0  -6 -11   25.18    2.14
   0  -6 -11   19.87    4.30
   0  -6  11   26.08    2.36
   0  -6  11   19.79    3.74
   0   6 -11   25.82    4.55
   0   6 -11   26.24    2.56
   0  -6  11   18.18    3.73
   0  -6 -12    8.17    1.30
   0   6 -12    5.57    1.03
   0   6 -12    5.92    1.35
   0  -6  12    7.77    1.36
   0  -6 -12    4.58    1.21
   0  -6 -12    5.51    1.23
   0  -6 -13   35.59    2.82
   0  -6  13   31.00    2.40
   0   6 -13   31.03    2.48
   0   6 -13   28.64    2.23
   0  -6 -13   30.43    2.24
   0  -6 -13   29.64    2.45
   0  -6  14   57.96    3.09
   0  -6 -14   46.90    2.81
   0  -6  14   53.46    2.85
   0  -6 -14   52.90    3.11
   0   6 -14   52.31    2.73
   0  -6 -14   49.70    2.62
   0  -6  15    3.89    0.66
   0   6  15    4.60    0.68
   0  -6 -15    3.44    0.79
   0  -6  15    4.93    0.85
   0  -7   0    1.33    0.92
   0  -7  -1 1225.05   23.45
   0  -7   1 1248.03   22.33
   0  -7  -2   12.19    2.52
   0  -7   2   16.56    2.60
   0  -7   3  116.58    6.60
   0  -7  -3  112.79    7.66
   0  -7  -4    0.06    0.95
   0  -7   4    0.91    0.71
   0  -7   4    0.68    1.14
   0  -7   5  203.64    7.14
   0  -7  -5  199.53    7.45
   0  -7  -5  206.53    5.56
   0  -7   5  194.41    5.17
   0  -7   5  180.39    9.94
   0  -7  -5  189.48   10.86
   0  -7  -5  192.98    5.54
   0  -7   5  196.03    5.20
   0  -7  -5  185.17    5.24
   0  -7   5  203.80    8.31
   0  -7  -5  210.44    5.74
   0  -7  -6    2.74    1.13
   0  -7   6    4.88    0.90
   0   7   6    4.29    1.41
   0  -7   6    4.87    1.23
   0  -7  -6    4.54    0.85
   0   7  -6    3.70    1.20
   0  -7   6    3.73    1.95
   0  -7   6    7.23    1.23
   0  -7   6    6.66    1.12
   0  -7  -6    4.09    0.87
   0  -7   6    4.16    0.83
   0  -7  -6    4.19    0.86
   0  -7  -7   85.36    3.54
   0  -7  -7   89.68    4.15
   0   7  -7   85.10    3.59
   0   7  -7   64.32    5.43
   0  -7  -7   81.62    3.82
   0  -7   7   74.10    5.57
   0  -7   7   83.48    3.63
   0  -7   7   87.10    3.75
   0   7   7   66.80    5.41
   0  -7  -7   91.95    4.14
   0  -7   7   84.73    7.44
   0  -7   7   77.52    3.19
   0  -7   7   82.64    3.77
   0  -7  -7   95.81    6.57
   0   7  -8   52.52    5.38
   0  -7   8   51.57    3.05
   0  -7   8   49.63    2.81
   0  -7   8   48.70    5.89
   0  -7   8   54.22    5.28
   0  -7  -8   49.59    3.24
   0  -7  -8   48.64    3.14
   0  -7  -8   47.28    5.10
   0  -7   8   48.24    3.06
   0  -7  -8   48.57    2.83
   0   7   8   52.80    5.33
   0  -7  -8   49.11    3.07
   0   7  -8   45.96    2.81
   0  -7   9  555.27   10.41
   0  -7  -9  542.55    8.89
   0  -7   9  572.68    9.42
   0   7  -9  541.48   10.97
   0  -7  -9  524.62    9.79
   0   7  -9  544.76   10.05
   0  -7   9  546.43   20.10
   0  -7  -9  547.52   10.92
   0   7  -9  587.72    9.31
   0  -7  -9  555.58   10.47
   0  -7 -10    6.18    1.14
   0  -7 -10    9.56    1.60
   0   7 -10    5.53    1.26
   0   7 -10    6.67    1.23
   0  -7  10    6.47    1.23
   0   7 -10    5.34    1.00
   0  -7  10    9.98    3.01
   0  -7 -10    6.26    1.08
   0  -7 -11   70.51    3.74
   0   7 -11   68.89    4.03
   0  -7  11   73.94    3.98
   0   7 -11   70.70    3.81
   0  -7 -11   70.91    3.39
   0  -7 -11   73.31    4.20
   0   7 -12    1.91    0.89
   0  -7 -12    1.78    0.72
   0  -7  12    1.32    0.78
   0  -7 -12    1.45    0.67
   0  -7 -12   -0.09    0.65
   0  -7 -13    1.04    0.63
   0  -7 -13    2.82    0.96
   0  -7  13    1.35    0.62
   0  -7 -13    1.86    0.64
   0  -7  14    1.03    0.54
   0  -7  14    1.84    0.62
   0  -7 -14    0.39    0.47
   0  -7  15  126.74    3.78
   0   7 -15  131.89    3.69
   0  -8   0  203.04   10.16
   0  -8   1  251.86   11.01
   0  -8  -1  246.25   11.47
   0  -8   2  183.39    9.24
   0  -8  -2  152.33    9.35
   0  -8  -3   48.39    5.51
   0  -8   3   51.78    2.63
   0  -8   3   47.29    4.62
   0  -8  -3   49.89    2.75
   0  -8   3   39.64    2.40
   0  -8  -3   46.30    2.68
   0  -8  -4  157.50    4.92
   0  -8  -4  163.52   10.51
   0  -8   4  153.60    4.63
   0  -8   4  156.07    4.83
   0  -8  -4  158.09    5.08
   0  -8   4  154.39    4.70
   0  -8   4  148.21    4.48
   0  -8   4  164.87    8.37
   0  -8  -5  325.18   15.36
   0  -8  -5  312.05    7.20
   0  -8  -5  323.04    7.32
   0  -8   5  310.55    6.87
   0  -8   5  322.73    7.13
   0  -8   5  313.28    6.45
   0  -8   5  314.87   14.14
   0  -8  -5  328.67    7.55
   0  -8   5  311.87    6.83
   0  -8   5  324.68   11.51
   0  -8  -5  332.42    7.69
   0  -8   5  310.62    6.67
   0  -8   6  111.90    4.06
   0  -8   6  110.61    4.28
   0  -8  -6  105.23    4.53
   0  -8   6  107.61    8.57
   0  -8   6  109.77    4.07
   0  -8   6  111.73    4.29
   0  -8  -6  118.53    4.66
   0  -8  -6  111.22    4.49
   0  -8   6  107.06    4.14
   0  -8   7  693.52   10.13
   0  -8   7  661.90   10.54
   0  -8   7  689.05   10.71
   0  -8  -7  707.21   11.68
   0  -8   7  688.66   10.87
   0  -8   7  678.54   11.14
   0  -8  -7  710.39   11.79
   0  -8  -7  695.89   12.00
   0  -8   7  679.78   21.94
   0  -8  -8  177.54    6.30
   0  -8   8  190.45   11.98
   0  -8  -8  181.13    6.09
   0  -8  -8  182.11    6.19
   0  -8   8  176.78    5.51
   0   8  -8  179.05    5.43
   0  -8   8  179.22    5.58
   0  -8  -8  169.47    5.20
   0  -8   8  176.26    5.93
   0  -8   8  174.27    5.68
   0  -8  -9    2.87    1.11
   0   8  -9    2.35    1.07
   0  -8   9    3.32    2.02
   0  -8   9    1.08    0.75
   0  -8   9    1.17    0.67
   0  -8   9    1.77    0.78
   0   8  -9    2.18    0.74
   0  -8  -9    1.18    0.61
   0  -8  10  123.19    4.54
   0  -8  10  140.93    5.48
   0   8 -10  131.60    5.51
   0  -8  10  136.09   10.34
   0  -8 -10  127.40    4.81
   0  -8 -10  133.58    5.55
   0  -8 -11    6.49    1.24
   0   8 -11    8.71    1.32
   0   8 -11    7.25    1.39
   0  -8  11    7.06    1.37
   0  -8 -11    8.17    1.32
   0  -8 -12    3.64    0.90
   0  -8 -12    2.27    0.86
   0  -8  12    2.87    0.88
   0  -8 -12    1.81    0.64
   0  -8  13  133.12    4.70
   0  -8 -13  130.42    4.19
   0  -8 -13  138.41    4.27
   0  -8 -13  137.37    4.96
   0  -8  14   88.78    3.35
   0  -8  14   89.20    3.43
   0  -9   0    0.09    0.41
   0  -9   0    1.07    0.56
   0  -9   0    0.04    0.54
   0  -9   0    0.03    1.21
   0  -9   0   -0.66    0.48
   0  -9  -1   40.17    2.37
   0  -9   1   38.22    2.37
   0  -9  -1   46.09    2.76
   0  -9   1   39.43    4.82
   0  -9  -1   41.90    2.44
   0  -9  -1   49.41    5.69
   0  -9   1   40.90    2.49
   0  -9   1   43.39    2.59
   0  -9   2  196.90   10.38
   0  -9   2  204.56    5.51
   0  -9   2  203.42    5.59
   0  -9   2  198.46    5.57
   0  -9  -2  208.66    5.89
   0  -9  -2  198.47    5.71
   0  -9  -2  192.02    5.07
   0  -9  -2  207.53   11.75
   0  -9  -2  205.55    5.30
   0  -9   3  340.86   13.35
   0  -9   3  335.45    7.14
   0  -9   3  315.20    6.44
   0  -9   3  330.86    7.21
   0  -9  -3  339.41    7.68
   0  -9   3  329.08    7.32
   0  -9  -3  333.81    7.53
   0  -9  -3  328.99    6.68
   0  -9  -3  329.31    7.29
   0  -9  -3  337.86   15.60
   0  -9  -4  160.54    5.25
   0  -9   4  161.36    5.03
   0  -9   4  156.54    4.79
   0  -9  -4  167.67    5.56
   0  -9   4  156.30    8.91
   0  -9  -4  148.16   10.72
   0  -9   4  165.57    5.31
   0  -9  -4  152.77    4.52
   0  -9   4  155.52    5.02
   0  -9   5  178.78    5.36
   0  -9   5  172.03    5.35
   0  -9   5  171.06    5.29
   0  -9   5  170.96    4.87
   0  -9  -5  183.84   12.37
   0  -9  -5  179.68    5.76
   0  -9  -5  178.42    5.98
   0  -9   5  182.59    5.69
   0  -9  -5  181.40    5.93
   0  -9   6    4.54    0.98
   0  -9   6    3.28    0.88
   0  -9  -6    3.96    0.96
   0  -9   6    3.70    0.84
   0  -9   6    5.67    1.00
   0  -9  -6    5.88    1.18
   0  -9   6    4.69    1.00
   0  -9  -7  619.75   11.81
   0  -9   7  616.89   10.91
   0  -9   7  604.34   10.17
   0  -9  -7  598.37   11.16
   0  -9   7  631.45   10.90
   0  -9   7  625.27   10.10
   0  -9  -7  638.66   11.48
   0  -9   7  610.88   10.38
   0  -9  -8   27.83    2.52
   0  -9   8   26.25    2.27
   0  -9   8   26.23    2.18
   0  -9  -8   25.93    2.62
   0  -9   8   25.18    2.00
   0  -9   8   24.11    2.15
   0  -9   9  225.77    6.86
   0  -9  -9  226.33    6.12
   0  -9   9  217.73    6.11
   0   9  -9  224.58    7.11
   0  -9  -9  232.19    7.22
   0  -9 -10    3.17    0.96
   0  -9  10    4.94    1.25
   0  -9 -10    5.60    0.99
   0   9 -10    3.65    1.08
   0  -9  10    3.33    0.81
   0  -9  10    3.35    0.78
   0  -9 -11  116.62    4.23
   0  -9 -11  123.94    5.09
   0  -9  11  113.81    4.81
   0   9 -11  115.96    4.88
   0  -9 -11  119.15    4.83
   0  -9  12   21.97    2.02
   0  -9 -12   22.38    1.96
   0  -9  13  119.08    4.19
   0  -9  13  118.26    4.07
   0  -9  14    1.40    0.49
   0  -9  14    1.10    0.40
   0 -10   0 2187.37   18.76
   0 -10   0 2123.58   38.66
   0 -10   0 2172.29   17.89
   0 -10   0 2172.43   19.96
   0 -10   0 2193.14   19.70
   0 -10   0 2234.34   19.00
   0 -10   1  161.45    5.34
   0 -10  -1  170.07    5.59
   0 -10  -1  172.23    5.64
   0 -10  -1  157.69   10.82
   0 -10   1  168.17   10.61
   0 -10   1  159.96    5.19
   0 -10  -1  166.44    5.14
   0 -10  -1  155.98    4.96
   0 -10   1  160.18    5.19
   0 -10   2  671.16   10.84
   0 -10  -2  662.86   10.17
   0 -10  -2  650.48   22.57
   0 -10   2  648.65   10.46
   0 -10   2  658.86   10.72
   0 -10  -2  686.22   11.35
   0 -10  -2  643.40    9.84
   0 -10   2  629.47   20.06
   0 -10  -2  649.33   10.99
   0 -10   3  117.33    4.05
   0 -10   3  118.99    4.65
   0 -10  -3  120.43    4.88
   0 -10  -3  108.62    9.43
   0 -10  -3  111.62    3.98
   0 -10  -3  117.84    4.77
   0 -10   3  119.30    8.49
   0 -10   3  116.93    4.50
   0 -10   3  120.68    4.59
   0 -10  -3  120.20    4.28
   0 -10   4  316.54    7.02
   0 -10   4  319.78    7.53
   0 -10  -4  315.85    6.90
   0 -10  -4  331.96    8.27
   0 -10   4  313.35   13.45
   0 -10  -4  312.04    7.99
   0 -10  -4  312.72    7.82
   0 -10   4  322.87    7.52
   0 -10  -4  315.21   16.68
   0 -10   4  329.93    7.92
   0 -10   5  101.44    4.17
   0 -10  -5  101.56    4.55
   0 -10   5  105.03    4.55
   0 -10  -5  102.34    4.69
   0 -10  -5  102.20    4.74
   0 -10   5   97.63    4.21
   0 -10   5   99.83    4.26
   0 -10   6   84.01    3.89
   0 -10  -6   85.17    4.46
   0 -10   6   82.84    3.88
   0 -10   6   82.57    4.08
   0 -10   7  108.45    4.40
   0 -10   7  107.19    4.40
   0 -10  -7  115.40    5.24
   0 -10   8  129.75    5.11
   0 -10   8  134.33    5.11
   0 -10   8  130.54    4.77
   0 -10  -8  132.60    5.69
   0 -10   9   48.05    2.77
   0  10  -9   47.98    3.24
   0 -10   9   50.95    3.25
   0 -10   9   51.76    3.03
   0 -10  10  385.62    8.73
   0 -10  10  401.29    7.79
   0  10 -10  387.40    8.83
   0 -10 -10  395.57    9.09
   0  10 -11   34.64    2.50
   0 -10 -11   32.32    2.30
   0 -10  11   35.25    2.57
   0 -10 -11   33.59    2.49
   0 -10 -12   69.10    3.21
   0 -10 -12   69.75    2.97
   0 -10  12   67.68    3.27
   0 -10  12   71.99    3.17
   0 -10  13    0.20    0.34
   0 -10 -13    0.44    0.39
   0 -10  13    0.19    0.42
   0 -11   0    0.70    0.57
   0 -11   0    0.83    0.65
   0 -11   0    0.47    1.81
   0 -11   0   -0.13    0.72
   0 -11   0   -0.15    0.57
   0 -11  -1 1075.97   30.12
   0 -11  -1 1126.47   15.26
   0 -11  -1 1140.79   14.02
   0 -11   1 1100.58   14.58
   0 -11   1 1130.57   14.44
   0 -11  -1 1130.61   14.04
   0 -11  -1 1136.92   14.18
   0 -11   1 1136.22   14.56
   0 -11  -1 1113.07   15.08
   0 -11   1 1114.40   29.13
   0 -11   2   45.03    2.95
   0 -11   2   41.59    5.58
   0 -11  -2   43.45    6.30
   0 -11  -2   38.14    2.53
   0 -11  -2   42.02    2.73
   0 -11   2   45.23    2.98
   0 -11  -2   40.17    2.93
   0 -11   2   42.04    2.91
   0 -11  -2   42.22    3.01
   0 -11  -2   44.83    2.92
   0 -11   3  368.83   15.94
   0 -11  -3  343.05   17.85
   0 -11  -3  347.91    8.69
   0 -11   3  354.05    8.21
   0 -11  -3  353.42    8.58
   0 -11  -3  366.74    7.87
   0 -11   3  351.27    8.19
   0 -11   3  354.20    8.48
   0 -11  -3  362.20    7.48
   0 -11   4  251.91    7.24
   0 -11   4  236.71    6.76
   0 -11   4  244.52    6.08
   0 -11  -4  248.36    7.48
   0 -11  -4  237.86    7.10
   0 -11  -4  235.64    7.25
   0 -11   4  233.95    6.67
   0 -11  -4  238.12    6.27
   0 -11   5  290.80    7.42
   0 -11   5  301.71    7.63
   0 -11  -5  269.76    7.97
   0 -11  -5  288.15    7.91
   0 -11   5  291.13    6.94
   0 -11  -5  306.26    8.38
   0 -11   5  274.39    7.71
   0 -11   6    7.62    1.41
   0 -11   6    7.84    1.30
   0 -11   6    7.02    1.22
   0 -11  -6    6.24    1.44
   0 -11   6    7.87    1.42
   0 -11  -6    7.81    1.43
   0 -11  -7   76.00    4.30
   0 -11   7   76.60    3.98
   0 -11   7   68.47    3.50
   0 -11   7   75.27    3.68
   0 -11   7   73.95    3.76
   0 -11  -7   67.68    3.78
   0 -11   8   49.36    2.85
   0 -11  -8   51.57    3.25
   0 -11   8   51.74    2.95
   0 -11   8   55.10    3.27
   0 -11   8   45.01    2.95
   0  11  -8   51.46    3.28
   0  11  -9  114.26    4.73
   0 -11   9  118.56    4.50
   0 -11   9  118.70    4.74
   0 -11  -9  112.52    4.60
   0 -11  -9  124.34    5.16
   0 -11  10   25.76    1.92
   0 -11  10   34.60    2.51
   0 -11 -10   34.62    2.43
   0 -11 -10   40.68    2.86
   0  11 -10   27.90    2.22
   0 -11  11   70.43    3.03
   0 -11  11   70.52    3.33
   0 -11 -11   67.75    3.00
   0 -11 -11   79.12    3.62
   0 -11 -12    3.98    0.75
   0 -11  12    3.24    0.62
   0 -11  12    4.17    0.83
   0 -12   0  510.54   10.68
   0 -12   0  500.76   21.05
   0 -12   0  537.34   10.19
   0 -12   0  498.94    9.18
   0 -12   0  520.83   10.11
   0 -12  -1  353.88    8.95
   0 -12  -1  352.01    8.27
   0 -12   1  335.81   16.80
   0 -12  -1  341.84    7.94
   0 -12   1  347.72    8.36
   0 -12  -1  334.72   17.58
   0 -12   1  359.29    8.55
   0 -12  -1  352.52    8.07
   0 -12  -2  443.29    9.08
   0 -12  -2  422.65    9.07
   0 -12  -2  434.21    9.84
   0 -12   2  401.59   18.03
   0 -12   2  377.54    8.95
   0 -12  -2  400.83   19.68
   0 -12  -2  426.07    8.60
   0 -12  -2  385.03    9.39
   0 -12   2  486.17   10.12
   0 -12  -3  806.30   13.33
   0 -12  -3  785.90   13.43
   0 -12  -3  789.63   11.26
   0 -12  -3  798.95   12.83
   0 -12  -3  799.49   13.62
   0 -12  -3  799.15   11.98
   0 -12   3  810.11   13.21
   0 -12   3  795.81   12.66
   0 -12   3  810.91   12.90
   0 -12   3  785.58   24.27
   0 -12  -4   11.62    1.66
   0 -12  -4    9.09    1.56
   0 -12   4   13.69    1.80
   0 -12   4   12.48    1.59
   0 -12  -4   11.01    1.68
   0 -12   4   10.08    1.52
   0 -12  -4   11.28    1.68
   0 -12   5  129.01    5.08
   0 -12  -5  127.00    5.25
   0 -12   5  120.13    4.79
   0 -12   5  131.38    5.37
   0 -12  -5  125.39    5.29
   0 -12   5  130.14    4.56
   0 -12  -5  137.70    5.69
   0 -12  -5  132.52    5.63
   0 -12   6    5.74    1.18
   0 -12  -6    3.96    1.10
   0 -12  -6    5.95    1.38
   0 -12   6    4.94    0.89
   0 -12   6    7.58    1.25
   0 -12   6    4.73    1.12
   0 -12  -6    6.06    1.36
   0 -12  -7  270.90    7.92
   0 -12   7  255.90    6.63
   0 -12  -7  261.16    7.62
   0 -12   7  271.13    6.89
   0 -12  -7  268.50    7.32
   0 -12   7  259.44    7.26
   0 -12   7  260.44    6.68
   0 -12  -8   98.45    4.61
   0  12  -8   93.63    4.10
   0 -12   8   90.38    3.92
   0 -12   8   93.52    3.79
   0 -12  -8   87.93    4.03
   0 -12   8   91.14    4.10
   0 -12   8   85.00    3.49
   0  12  -9   23.36    1.91
   0 -12  -9   30.67    2.26
   0 -12   9   31.97    2.25
   0 -12   9   29.94    2.23
   0 -12   9   29.95    1.91
   0 -12  -9   31.89    2.56
   0  12 -10  172.65    4.74
   0 -12 -10  162.96    5.27
   0 -12 -10  170.84    4.78
   0 -12  10  180.32    5.13
   0 -12  11  104.90    3.60
   0 -12 -11  107.93    3.85
   0 -13   0    1.85    1.66
   0 -13   0    0.42    0.66
   0 -13   0   -0.33    0.85
   0 -13   0    0.61    0.65
   0 -13  -1  357.04    8.06
   0 -13  -1  367.09    9.23
   0 -13  -1  365.26    8.29
   0 -13  -1  355.36   18.56
   0 -13   1  361.08    9.10
   0 -13  -1  361.18    8.49
   0 -13   1  363.81    8.73
   0 -13   1  364.42    8.73
   0 -13   1  343.82   17.46
   0 -13   2    6.75    1.29
   0 -13   2    8.39    1.42
   0 -13   2    8.23    1.47
   0 -13  -2    8.70    1.28
   0 -13  -2    7.43    1.37
   0 -13   2    4.43    2.53
   0 -13  -2    6.84    1.27
   0 -13  -2    5.79    1.32
   0 -13  -3  115.37    4.26
   0 -13   3  115.14    4.89
   0 -13  -3  110.59    4.71
   0 -13  -3  115.18    5.19
   0 -13  -3  113.40    5.18
   0 -13   3  118.17    5.11
   0 -13  -4   24.38    2.30
   0 -13  -4   22.26    2.30
   0 -13   4   23.57    2.34
   0 -13  -4   24.58    2.46
   0 -13  -4   25.11    2.38
   0 -13   4   20.52    2.12
   0 -13   5    4.37    1.21
   0 -13  -5    4.63    1.07
   0 -13  -5    3.42    1.03
   0 -13  -5    3.03    0.97
   0 -13   5    5.57    1.10
   0 -13  -6   38.70    2.77
   0 -13  -6   40.86    3.09
   0 -13   6   40.92    2.91
   0 -13   6   39.90    2.72
   0 -13   6   41.59    2.45
   0 -13  -6   39.06    2.89
   0 -13   7  219.87    6.40
   0 -13  -7  216.69    6.68
   0 -13  -7  214.62    6.18
   0 -13   7  207.67    5.44
   0 -13  -7  220.60    6.85
   0 -13   7  210.35    5.82
   0 -13   8   25.18    1.87
   0  13  -8   30.40    2.08
   0 -13  -8   30.98    2.26
   0 -13  -8   27.36    2.29
   0 -13   8   27.69    2.15
   0 -13  -9  103.56    3.65
   0 -13   9  102.58    3.60
   0 -13   9  105.75    3.72
   0 -13  -9  107.76    4.24
   0 -13  10   69.95    2.75
   0 -13  10   64.59    2.42
   0 -13 -10   69.79    3.12
   0 -14   0  488.90    9.93
   0 -14   0  507.77   10.66
   0 -14   0  517.82    9.87
   0 -14  -1   66.05    3.45
   0 -14  -1   58.95    3.68
   0 -14  -1   67.25    3.79
   0 -14   1   68.94    3.72
   0 -14  -1   64.68    3.22
   0 -14   1   66.07    3.69
   0 -14   1   65.32    3.84
   0 -14  -1   67.03    3.62
   0 -14   2  154.87    5.86
   0 -14   2  153.48    5.61
   0 -14  -2  143.01    5.64
   0 -14  -2  146.63    4.83
   0 -14  -2  146.33    5.08
   0 -14  -2  148.93    5.65
   0 -14   2  146.79    5.46
   0 -14   3    1.95    0.87
   0 -14  -3    0.66    0.70
   0 -14   3    1.06    0.85
   0 -14  -3    1.17    0.85
   0 -14  -3    0.85    0.58
   0 -14   3    0.06    0.71
   0 -14   4  181.67    5.93
   0 -14   4  195.87    6.29
   0 -14  -4  173.30    6.04
   0 -14  -4  172.65    5.71
   0 -14  -4  188.17    6.33
   0 -14  -5   13.59    1.75
   0 -14  -5   15.43    1.75
   0 -14   5   13.68    1.74
   0 -14   5   14.14    1.65
   0 -14   5   16.06    1.48
   0 -14  -6  209.79    6.20
   0 -14   6  214.79    5.91
   0 -14  -6  208.26    6.37
   0 -14   6  212.84    6.19
   0 -14   7    2.66    0.76
   0 -14  -7    3.02    0.88
   0 -14  -8  102.81    4.01
   0 -14   8  101.12    3.66
   0 -14   9    0.13    0.33
   0 -14   9    0.17    0.37
   0 -14  -9    0.73    0.48
   0 -15   0    0.01    0.52
   0 -15   0   -0.61    0.79
   0 -15   0    0.42    0.56
   0 -15   1  291.32    7.61
   0 -15  -1  288.95    7.59
   0 -15  -1  295.94    7.40
   0 -15  -1  300.42    6.67
   0 -15   1  306.22    7.28
   0 -15   1  290.51    7.07
   0 -15  -2    8.43    1.35
   0 -15  -2    6.23    1.17
   0 -15   2    7.88    1.31
   0 -15   2    7.27    1.28
   0 -15   2    7.79    1.26
   0 -15  -2    8.17    1.08
   0 -15  -3   56.31    3.25
   0 -15  -3   52.29    2.81
   0 -15   3   55.69    3.27
   0 -15   3   57.10    3.23
   0 -15  -3   49.83    3.06
   0 -15   3   56.78    3.14
   0 -15  -4    4.02    0.88
   0 -15   4    2.96    0.86
   0 -15  -4    3.19    0.87
   0 -15   4    4.19    0.93
   0 -15  -5   69.22    3.45
   0 -15   5   72.04    3.46
   0 -15  -5   71.11    3.27
   0 -15   5   72.82    3.45
   0 -15   6    1.20    0.57
   0 -15  -6    0.30    0.40
   0 -15   6    0.23    0.55
   0 -15  -7   15.33    1.46
   0 -15   7   16.39    1.43
   0 -15   7   18.53    1.58
   0 -16   0   73.07    3.43
   0 -16   0   70.05    3.12
   0 -16   0   64.46    2.83
   0 -16  -1    4.54    0.97
   0 -16   1    3.79    0.71
   0 -16  -1    4.37    0.81
   0 -16   1    4.47    0.81
   0 -16   1    3.41    0.77
   0 -16  -1    4.97    0.80
   0 -16  -2   27.32    1.98
   0 -16   2   23.69    1.71
   0 -16   2   27.56    2.01
   0 -16  -2   26.14    2.03
   0 -16   2   27.22    2.10
   0 -16   3   21.95    1.84
   0 -16  -3   22.60    1.78
   0 -16   3   21.94    1.78
   0 -16  -4  151.69    4.51
   0 -16   4  163.34    4.64
   0 -16   4  157.21    4.62
   0 -16   5   -0.12    0.41
   0 -16   5   -0.34    0.41
   0 -17   0    0.39    0.38
   0 -17   1   41.83    1.93
   0 -17   1   41.67    2.14
   0 -17  -1   40.72    1.94
  -1   0  16    0.29    0.41
   1   0 -16   -0.59    0.57
   1   0 -16   -0.55    0.63
   1   0 -15    0.44    0.74
   1   0 -15   -0.01    0.71
  -1   0  15    1.45    0.48
   1   0 -15    0.74    0.60
   1   0 -14   -0.20    0.79
  -1   0  14    0.96    0.55
   1   0 -14   -0.84    0.85
   1   0 -14   -0.14    0.70
  -1   0  13   55.78    3.17
   1   0 -13   58.19    3.74
   1   0 -13   55.23    3.61
   1   0 -13   61.50    7.92
  -1   0  13   58.89    7.53
   1   0 -13   48.45    3.39
   1   0 -12   -0.02    0.71
  -1   0  12    0.88    0.71
  -1   0  12   -1.14    1.77
   1   0 -12   -1.36    2.22
   1   0 -12    0.32    0.56
  -1   0  11   93.85    8.88
   1   0 -11   97.86    4.52
   1   0 -11  104.27    4.70
   1   0 -11  108.21    4.83
   1   0 -11  106.47    9.87
   1   0 -10    0.47    0.54
   1   0 -10   -0.11    1.30
   1   0 -10    0.96    0.71
  -1   0  10   -0.75    1.20
   1   0 -10    0.81    0.98
   1   0 -10   -0.04    0.50
   1   0  -9 1049.76   13.22
   1   0  -9  961.39   25.72
   1   0  -9 1018.66   12.92
   1   0  -9 1027.83   12.89
   1   0  -9  975.17   20.19
  -1   0   9 1021.34   25.31
   1   0  -8    0.76    0.71
  -1   0   8    2.32    1.44
   1   0  -8   -0.47    1.15
   1   0  -7 1412.15   26.15
  -1   0   7 1471.80   25.51
   1   0  -7 1441.49   20.48
   1   0  -6    0.80    0.33
   1   0  -6    2.88    1.02
   1   0  -6    0.60    0.84
   1   0  -6    1.16    1.03
  -1   0   6    2.09    1.27
   1   0  -5 1261.96   20.15
   1   0  -5 1250.50   19.76
   1   0  -5 1256.06    9.60
   1   0  -5 1281.53   15.18
   1   0  -4    2.21    0.56
   1   0  -3  864.72    8.40
   1   0  -2   -0.33    0.34
   1   0  -2    0.63    0.18
   1   0  -1 6300.30   24.69
   1   0   0    0.18    0.27
  -1   0  -1 6340.02   27.46
  -1   0  -2    0.39    0.25
  -1   0  -2    3.86    0.86
  -1   0  -3  483.46   10.06
  -1   0  -4    4.04    1.19
  -1   0  -4    2.52    1.00
  -1   0  -5 1442.17   21.53
  -1   0  -5 1386.48   21.26
  -1   0  -5 1455.87   22.42
  -1   0  -5 1447.13   11.17
  -1   0  -6    4.80    1.61
  -1   0  -6    0.71    0.86
  -1   0  -6    5.23    0.77
  -1   0  -6    0.81    0.76
  -1   0  -7 1237.99   23.81
  -1   0  -7 1268.17   12.54
  -1   0  -7 1262.30   25.62
  -1   0  -7 1239.53   24.87
  -1   0  -8   -0.63    0.54
  -1   0  -8    0.98    1.31
  -1   0  -8   -0.17    1.24
  -1   0  -8    0.23    0.35
   1   0   8   -0.07    1.34
  -1   0  -8    0.12    1.42
  -1   0  -8   -0.07    0.44
  -1   0  -9    0.39    0.62
  -1   0  -9    0.98    1.07
  -1   0  -9   -0.21    1.01
   1   0   9   -1.43    1.89
  -1   0  -9    0.14    1.25
  -1   0  -9    1.22    0.52
   1   0   9    2.10    0.65
  -1   0 -10   -0.47    0.79
  -1   0 -10   -0.43    1.55
   1   0  10   -0.45    1.42
  -1   0 -10    0.00    0.59
   1   0  10   -0.12    0.38
  -1   0 -10   -0.94    1.76
  -1   0 -10   -0.03    2.01
  -1   0 -10    0.86    0.58
   1   0  11 1060.73   13.51
  -1   0 -11 1034.92   30.78
  -1   0 -11 1055.95   15.19
  -1   0 -11 1090.90   15.53
  -1   0 -11 1055.74   28.14
  -1   0 -11  988.74   14.71
  -1   0 -11 1004.99   30.86
   1   0  11 1024.32   29.65
  -1   0 -12   -0.04    0.75
  -1   0 -12    1.11    1.86
  -1   0 -12    1.33    1.05
   1   0  12    0.02    1.36
  -1   0 -12    0.02    0.69
  -1   0 -12    1.34    0.96
  -1   0 -12   -0.83    1.69
  -1   0 -13  115.66    5.14
  -1   0 -13  103.19   10.24
   1   0  13   95.61    9.52
  -1   0 -13  114.06    9.38
  -1   0 -13  109.07    5.04
  -1   0 -13  109.63    5.02
  -1   0 -13  108.13    4.98
   1   0  13  121.20   10.18
  -1   0 -14    0.99    0.81
  -1   0 -14   -0.82    0.85
   1   0  14    0.55    0.50
  -1   0 -14   -1.06    1.03
  -1   0 -14    0.71    0.71
  -1   0 -14   -0.61    0.77
  -1   0 -15  166.80    5.47
  -1   0 -15  166.77    5.50
  -1   0 -15  171.91    5.46
  -1   0 -16    0.51    0.49
  -1   0 -16    0.18    0.42
  -1   0 -16   -0.94    0.62
  -1   1  16   72.11    3.21
   1   1 -16   69.46    3.20
   1   1 -16   66.91    3.17
  -1  -1  16   76.16    3.30
  -1  -1  16   69.21    2.64
   1  -1 -16   65.12    3.13
   1  -1 -16   72.57    3.35
   1   1 -15   11.61    1.51
   1   1 -15   12.16    1.61
   1  -1 -15   11.52    1.54
   1  -1 -15   15.40    1.86
   1  -1 -15   12.73    1.62
  -1  -1  15   13.39    1.42
   1   1 -15   16.78    1.85
  -1  -1  14  271.96    6.86
   1   1 -14  263.77    7.60
   1  -1 -14  263.84    7.72
   1  -1 -14  266.38    7.74
   1   1 -14  260.36    7.56
   1  -1 -14  259.53    7.54
   1   1 -14  262.61    7.45
   1  -1 -13    3.87    1.21
   1  -1 -13    0.16    1.24
   1   1 -13    2.82    1.08
  -1  -1  13    6.18    2.86
  -1   1  13    5.80    1.97
  -1   1  13    0.96    0.59
   1  -1 -13    3.68    1.08
   1   1 -13    2.33    1.04
   1   1 -13    2.30    2.19
   1  -1 -13    3.45    0.97
  -1  -1  13    2.25    0.88
  -1  -1  12   38.38    2.49
  -1   1  12   42.14    2.68
  -1  -1  12   38.53    6.10
   1  -1 -12   36.10    6.07
   1  -1 -12   16.20    2.13
  -1   1  12   32.20    5.30
   1   1 -12   37.74    2.95
   1  -1 -12   19.45    2.33
   1  -1 -12   35.49    2.89
   1   1 -12   40.44    3.11
   1   1 -12   20.95    2.19
   1   1 -12   39.46    6.23
   1  -1 -11    0.40    1.56
   1   1 -11    1.27    0.55
  -1  -1  11   -0.10    1.25
  -1  -1  11    3.45    0.74
  -1  -1  11    2.91    1.57
   1   1 -11    3.01    2.19
   1  -1 -11    3.72    0.97
   1  -1 -11    2.82    1.01
   1   1 -11    1.82    0.80
  -1   1  11    1.51    1.01
   1   1 -11    2.79    0.94
  -1   1  11    2.68    0.66
   1  -1 -11    2.41    0.90
   1  -1 -10  421.25    8.90
   1  -1 -10  410.32    8.80
   1  -1 -10  399.57   13.58
  -1  -1  10  406.34   17.37
  -1   1  10  407.41   17.31
   1   1 -10  419.44    8.89
   1  -1 -10  408.33   18.13
   1  -1 -10  412.10    8.85
   1   1 -10  433.30   14.46
  -1  -1  10  388.06   14.28
   1   1 -10  389.68   17.65
   1   1 -10  393.31    8.76
  -1  -1  10  390.76    7.56
   1   1 -10  391.24    8.51
   1   1  -9   31.31    4.76
   1   1  -9   28.58    2.21
   1  -1  -9   30.07    3.60
  -1   1   9   31.40    4.65
  -1  -1   9   32.56    2.05
   1  -1  -9   34.92    2.41
   1   1  -9   33.12    2.31
   1  -1  -9   27.31    2.13
   1   1  -9   27.16    3.41
  -1  -1   9   30.85    4.47
   1  -1  -9   32.64    4.86
   1  -1  -9   32.62    2.33
   1   1  -9   33.68    2.35
  -1  -1   8 1449.69   27.85
   1  -1  -8 1397.17   28.42
   1   1  -8 1404.89   28.45
   1  -1  -8 1376.00   22.00
   1   1  -8 1397.27   22.70
  -1  -1   7  649.52   17.09
   1   1  -7  680.19   18.12
  -1   1   7  688.82   17.58
   1   1  -7  678.09   14.37
   1  -1  -7  652.96   13.77
   1  -1  -6 6287.72   49.78
  -1  -1   6 6139.78   47.33
   1   1  -6 6245.45   23.68
  -1   1   6 6177.57   47.63
   1  -1  -6 6283.33   23.61
   1  -1  -6 6297.82   38.65
   1   1  -6 6425.04   50.11
   1   1  -5   31.06    1.51
   1  -1  -5   30.90    2.38
  -1  -1   5   29.47    2.97
   1   1  -5   30.81    3.14
   1  -1  -5   31.35    1.52
   1  -1  -5   27.60    3.04
  -1   1   5   27.91    2.91
  -1  -1   4  529.42   11.09
  -1   1   4  538.11   11.19
   1  -1  -4  522.00    8.40
   1  -1  -3  940.08    9.25
  -1   1   3  930.58   12.76
  -1  -1   3  934.99   12.74
   1  -1  -2  100.88    3.61
  -1  -1   2   97.92    2.35
  -1  -1   2   94.11    3.49
  -1   1   2   95.69    3.52
   1   1  -2   93.96    3.49
   1   1  -1    8.84    0.92
  -1   1   1    9.50    0.98
   1  -1  -1    7.46    0.86
  -1  -1   1    8.18    0.90
   1  -1   0 3127.16   16.84
  -1  -1   0 3128.03   15.51
  -1  -1  -1 1140.14   11.52
  -1  -1  -1 1144.36   10.54
  -1  -1  -1 1105.87   11.50
  -1   1  -1 1141.12   11.46
  -1  -1  -1 1124.29   11.46
  -1   1  -1 1123.58   11.55
  -1   1  -2  431.34    8.12
  -1  -1  -2  446.03    6.83
  -1  -1  -2  444.02    8.34
  -1   1  -2  438.47    8.27
  -1  -1  -2  431.96    8.09
  -1  -1  -2  435.44    8.36
  -1  -1  -3   40.19    2.94
  -1  -1  -3   39.25    2.90
  -1   1  -3   39.10    2.83
  -1  -1  -3   39.77    2.22
  -1   1  -3   38.58    2.86
  -1  -1  -4 3184.64   29.56
  -1  -1  -4 3209.04   29.09
  -1  -1  -4 3269.31   29.14
  -1   1  -4 3192.31   28.86
  -1  -1  -4 3225.00   22.00
  -1   1  -4 3163.78   29.51
  -1   1  -5  494.97    6.55
  -1  -1  -5  503.12   12.76
  -1  -1  -5  502.56    6.65
  -1   1  -5  505.52   12.85
  -1   1  -5  502.07   13.19
  -1  -1  -5  486.09   12.62
  -1  -1  -5  507.83   13.27
  -1  -1  -6  707.23   17.37
  -1   1  -6  705.36   17.34
  -1   1  -6  729.66   17.25
  -1  -1  -6  713.36   16.66
  -1  -1  -6  730.46    8.70
  -1  -1  -6  716.17   17.11
  -1   1  -6  720.63    8.68
  -1   1  -7  667.54    9.16
   1   1   7  682.51   17.89
  -1   1  -7  674.98   18.76
   1  -1   7  693.62   18.03
  -1   1  -7  710.14   18.85
  -1   1  -7  661.31   17.55
  -1  -1  -7  647.10   17.23
  -1  -1  -7  653.17    9.05
  -1  -1  -7  648.46   18.33
  -1  -1  -7  727.01   19.02
  -1  -1  -8  121.47    8.71
  -1   1  -8  125.56    8.82
  -1   1  -8  123.23    4.28
  -1  -1  -8  125.76    4.31
   1   1   8  128.26    8.46
  -1   1  -8  126.58    8.80
   1  -1   8  125.51    4.07
  -1  -1  -8  114.65    8.43
   1  -1   8  123.56    8.32
  -1  -1  -8  122.24    4.23
  -1  -1  -8  136.11    8.56
  -1   1  -8  112.28    7.88
  -1   1  -8  132.20    4.43
  -1   1  -9  106.17    4.27
  -1  -1  -9  114.19    4.47
   1   1   9  113.06    8.70
  -1  -1  -9  113.83    9.13
  -1   1  -9  109.05    4.65
  -1   1  -9  111.17    9.05
   1  -1   9  112.67    8.65
   1   1   9  103.20    3.74
  -1   1  -9  109.64    4.36
  -1   1  -9  100.83    7.97
  -1  -1  -9   90.61    8.12
  -1   1  -9  108.18    8.88
  -1  -1  -9  111.06    4.34
  -1  -1  -9  111.54    4.38
  -1  -1  -9  105.01    8.09
   1  -1   9  111.52    3.92
   1  -1   9  103.44    3.94
  -1   1 -10  556.59   10.49
  -1  -1 -10  540.80   10.32
  -1   1 -10  560.08   10.54
   1  -1  10  565.73   20.80
  -1  -1 -10  543.61   21.37
   1   1  10  562.41   20.76
  -1  -1 -10  551.91   21.56
  -1   1 -10  562.20   10.66
  -1   1 -10  558.90   21.85
   1  -1  10  560.40    9.70
  -1   1 -10  554.98   21.73
  -1  -1 -10  559.01   10.37
  -1  -1 -10  528.78   19.09
  -1  -1 -10  555.37   10.56
  -1   1 -10  575.00   20.13
  -1   1 -10  578.21   11.31
   1   1  10  560.36    9.14
  -1   1 -11   76.95    7.61
  -1  -1 -11   68.16    7.94
  -1  -1 -11   70.42    4.00
   1  -1  11   65.19    7.53
  -1   1 -11   70.86    4.03
  -1   1 -11   70.44    3.92
  -1   1 -11   74.31    8.35
   1   1  11   80.83    8.38
  -1  -1 -11   72.38    4.00
   1  -1  11   65.73    3.51
  -1   1 -11   71.46    4.01
  -1   1 -11   75.92    8.61
  -1  -1 -11   60.57    6.81
  -1  -1 -11   74.78    8.41
  -1  -1 -11   70.49    3.91
  -1   1 -12  612.22   22.02
   1  -1  12  660.15    9.97
  -1   1 -12  662.44   12.16
  -1   1 -12  622.71   12.14
  -1   1 -12  629.45   24.98
  -1  -1 -12  666.84   12.33
   1  -1  12  592.50   22.45
  -1  -1 -12  626.24   24.92
  -1   1 -12  648.18   12.18
   1   1  12  629.44   24.13
  -1  -1 -12  641.30   12.13
  -1  -1 -12  641.56   12.13
  -1   1 -12  637.37   12.11
  -1  -1 -12  600.97   21.51
  -1  -1 -12  651.51   12.08
   1  -1  12  628.12   24.11
   1  -1  13    1.97    1.22
  -1   1 -13    2.76    0.75
   1   1  13    1.11    1.26
  -1  -1 -13    1.30    0.72
  -1  -1 -13    3.34    1.11
  -1  -1 -13    3.36    2.08
  -1  -1 -13    3.20    0.97
  -1   1 -13    1.50    1.40
  -1   1 -13    3.31    1.11
  -1   1 -13    2.59    0.93
   1  -1  13    1.91    1.45
  -1  -1 -13    4.29    1.19
  -1   1 -13    3.59    1.26
  -1   1 -13   -0.01    2.19
  -1   1 -14  339.27    8.23
  -1   1 -14  324.16    8.27
  -1  -1 -14  330.70    8.27
  -1  -1 -14  340.47    8.59
  -1   1 -14  330.43    8.32
  -1  -1 -14  322.96    8.26
  -1  -1 -14  343.61    8.45
  -1   1 -14  334.95    8.33
  -1   1 -15    2.77    0.90
  -1  -1 -15    1.42    0.73
   1  -1  15   -0.23    0.42
  -1   1 -15    0.21    0.58
  -1  -1 -15    1.05    0.58
  -1   1 -15    1.45    0.74
  -1  -1 -15    0.62    0.66
  -1  -1 -16   79.15    3.20
  -1   1 -16   72.66    3.10
  -1  -1 -16   75.72    3.18
  -1   1 -16   78.82    3.27
  -1   1 -16   76.93    3.02
  -1  -1 -16   78.67    3.23
  -1   2  16   19.69    1.69
  -1  -2  16   20.18    1.69
   1   2 -16   19.45    1.66
   1  -2 -16   18.76    1.67
   1   2 -16   19.40    1.70
   1  -2 -16   18.83    1.70
  -1  -2  16   17.96    1.40
  -1  -2  15  120.95    4.25
   1   2 -15  118.35    4.64
   1   2 -15  116.05    4.42
   1  -2 -15  114.86    4.70
   1  -2 -15  115.72    4.60
   1  -2 -15  114.89    4.73
   1   2 -15  110.88    4.48
   1   2 -14  182.96    6.24
   1  -2 -14  179.39    6.35
   1   2 -14  180.89    6.01
  -1  -2  14  185.15    5.75
   1   2 -14  199.24    6.53
   1  -2 -14  176.67    6.10
   1  -2 -14  181.51    6.36
  -1   2  13  663.46   24.87
   1  -2 -13  615.67   12.19
   1  -2 -13  648.21   25.13
   1  -2 -13  637.38   11.97
   1   2 -13  635.88   11.59
   1  -2 -13  630.62   12.18
   1   2 -13  620.22   11.82
  -1  -2  13  628.94   24.26
  -1  -2  13  619.65   10.16
   1   2 -13  612.33   24.58
  -1  -2  13  628.21   11.07
   1  -2 -12  823.42   14.02
   1  -2 -12  832.25   13.98
  -1  -2  12  844.91   27.70
  -1  -2  12  825.29   11.97
   1   2 -12  846.63   13.79
   1   2 -12  839.43   14.07
  -1   2  12  803.73   27.07
   1  -2 -12  840.62   13.68
   1   2 -12  910.62   14.01
   1  -2 -12  854.30   28.61
  -1   2  12  877.20   11.76
   1   2 -12  843.43   28.52
  -1  -2  11  414.97   18.59
   1   2 -11  449.23    9.90
  -1  -2  11  433.75    8.57
   1  -2 -11  409.26   19.20
  -1   2  11  449.14    8.26
   1   2 -11  428.98    9.48
  -1   2  11  460.46   19.55
   1  -2 -11  428.41    9.44
   1   2 -11  437.42   19.74
   1  -2 -11  437.88    9.57
   1   2 -11  433.18    9.28
   1   2 -11  431.22    9.47
   1  -2 -11  445.31    9.93
   1  -2 -11  439.24    9.75
  -1  -2  10  103.93    7.40
  -1  -2  10   99.78    3.99
   1   2 -10   98.41    4.41
  -1   2  10  106.99    3.88
   1   2 -10  106.51    4.36
   1  -2 -10   98.68    6.84
   1  -2 -10  110.60    4.58
  -1  -2  10  101.31    8.67
   1   2 -10  106.08    9.23
   1  -2 -10  108.72    4.53
   1  -2 -10  101.75    4.52
   1  -2 -10   85.02    8.26
   1   2 -10  104.72    4.45
  -1   2  10  111.89    9.15
   1   2 -10   93.42    6.91
   1  -2 -10  106.35    4.53
  -1   2   9 1310.66   28.84
   1   2  -9 1337.53   15.53
  -1  -2   9 1347.60   13.79
   1  -2  -9 1328.37   30.27
   1   2  -9 1329.68   24.54
   1  -2  -9 1307.30   23.33
   1   2  -9 1287.57   14.96
   1   2  -9 1344.97   14.89
  -1  -2   9 1309.87   28.75
  -1   2   9 1377.30   13.26
   1   2  -9 1311.09   30.11
  -1  -2   9 1293.57   24.40
   1   2  -9 1338.65   14.48
   1  -2  -9 1338.09   14.82
   1  -2  -9 1336.44   15.02
   1  -2  -9 1415.11   15.21
   1  -2  -8    0.64    0.89
   1   2  -8    1.19    1.00
   1  -2  -8    0.20    0.45
  -1  -2   8    1.30    1.07
  -1   2   8    1.10    0.87
   1  -2  -8    1.18    1.41
  -1  -2   8   -0.16    0.37
   1   2  -8    0.73    0.47
   1   2  -8    0.37    0.45
  -1  -2   8    0.85    1.03
   1  -2  -8    0.36    0.39
   1   2  -8   -0.27    0.62
   1  -2  -7  434.53   14.41
  -1  -2   7  453.28   14.21
  -1  -2   7  435.96   12.00
   1  -2  -7  445.22   11.60
  -1   2   7  447.88   14.14
   1   2  -7  430.96   14.44
   1  -2  -6   81.80    5.73
  -1  -2   6   90.55    4.95
  -1  -2   6   84.40    5.62
   1   2  -6   81.35    5.65
  -1   2   6   91.61    5.82
   1  -2  -6   89.13    4.73
   1   2  -5  332.29   10.21
  -1  -2   5  330.31    9.84
   1   2  -5  336.06    5.01
   1  -2  -5  322.70   10.05
   1  -2  -5  334.14    8.23
  -1  -2   5  325.90    8.40
   1  -2  -5  332.05    4.95
  -1   2   5  329.55    9.89
  -1   2   4   45.32    3.32
   1  -2  -4   44.35    2.67
  -1  -2   4   41.41    3.14
  -1  -2   4   43.13    2.66
  -1  -2   3   87.73    3.93
  -1   2   3   88.81    3.98
  -1  -2   3   91.72    3.42
   1   2  -2  391.33    7.15
  -1  -2   2  382.09    7.02
   1  -2  -2  395.44    7.14
  -1   2   2  388.50    7.13
  -1  -2   2  369.76    6.29
   1  -2  -1 3707.56   19.06
  -1  -2   1 3708.22   19.17
  -1   2   1 3652.69   19.25
   1  -2   0   29.82    1.65
   1   2   0   29.07    1.64
   1  -2   0   27.39    1.90
  -1  -2  -1 3319.75   19.97
   1  -2   1 3342.78   19.69
   1   2   1 3257.01   19.58
  -1  -2  -1 3359.36   22.06
  -1   2  -1 3371.44   19.97
  -1  -2  -1 3311.15   21.98
  -1  -2  -1 3349.25   19.70
   1  -2   1 3318.26   22.55
  -1   2  -1 3290.58   19.63
  -1  -2  -2  754.56   10.75
  -1  -2  -2  760.40   10.96
  -1   2  -2  751.72   10.67
  -1  -2  -2  735.13   11.62
  -1   2  -2  764.29   11.03
  -1  -2  -2  750.51   10.87
  -1  -2  -3 1246.01   14.87
  -1   2  -3 1234.54   16.15
  -1   2  -3 1226.86   15.77
  -1  -2  -3 1245.65   16.20
  -1  -2  -3 1214.82   16.68
  -1  -2  -3 1216.59   15.66
  -1  -2  -4  213.45    7.46
  -1   2  -4  209.69    7.61
  -1  -2  -4  214.98    7.71
  -1   2  -4  207.55    7.36
  -1  -2  -4  201.63    7.55
  -1  -2  -4  223.94    6.77
  -1   2  -5 1977.56   26.15
  -1   2  -5 1948.11   13.04
  -1  -2  -5 1962.54   21.67
  -1  -2  -5 1951.71   13.07
  -1   2  -5 1966.77   25.43
  -1  -2  -5 1962.62   26.03
  -1  -2  -5 1955.82   25.71
  -1  -2  -5 1961.64   25.37
  -1   2  -6  341.10   12.10
  -1  -2  -6  333.61   11.58
  -1   2  -6  342.13   11.87
  -1  -2  -6  345.64    6.03
  -1   2  -6  354.36    6.10
  -1  -2  -6  357.43   12.12
  -1  -2  -6  347.42   12.19
  -1   2  -7    0.90    0.49
  -1  -2  -7    0.61    0.33
  -1  -2  -7    0.63    1.42
   1   2   7    1.14    0.80
  -1   2  -7    0.38    1.19
  -1  -2  -7    1.68    1.42
  -1   2  -7    2.19    1.17
   1  -2   7    0.98    1.07
  -1  -2  -8   48.73    2.71
   1  -2   8   52.81    2.71
  -1  -2  -8   50.25    5.58
   1  -2   8   58.15    5.75
   1  -2   8   50.10    2.61
  -1   2  -8   50.86    2.75
  -1   2  -8   48.83    2.72
  -1  -2  -8   63.35    3.03
  -1   2  -8   52.72    3.03
  -1  -2  -8   49.00    5.28
  -1   2  -8   44.54    5.25
  -1  -2  -8   58.02    5.98
  -1  -2  -8   50.22    2.75
   1   2   8   49.63    5.31
  -1   2  -8   47.34    5.37
   1   2   9 1639.82   32.98
  -1   2  -9 1672.53   34.90
  -1  -2  -9 1605.29   34.12
  -1   2  -9 1651.79   16.87
  -1   2  -9 1632.69   32.72
  -1  -2  -9 1570.23   14.65
  -1   2  -9 1630.47   17.98
  -1   2  -9 1622.01   34.37
  -1  -2  -9 1577.84   31.33
   1  -2   9 1635.34   15.69
   1  -2   9 1595.89   32.50
  -1  -2  -9 1611.28   16.52
  -1  -2  -9 1682.49   34.85
  -1  -2  -9 1651.38   16.82
  -1   2  -9 1635.60   16.85
   1  -2   9 1592.02   16.02
  -1  -2  -9 1664.82   16.90
  -1  -2 -10   32.28    5.20
  -1  -2 -10   36.90    2.67
  -1  -2 -10   37.37    5.58
  -1   2 -10   38.85    5.91
  -1  -2 -10   35.84    2.67
   1  -2  10   37.57    2.62
  -1   2 -10   32.49    2.59
  -1   2 -10   34.52    2.62
  -1   2 -10   34.53    5.41
  -1  -2 -10   32.31    4.83
  -1   2 -10   38.96    5.36
   1   2  10   32.62    5.02
  -1   2 -10   36.16    2.76
  -1   2 -10   35.04    2.84
   1  -2  10   30.69    5.01
   1  -2  10   31.87    5.02
  -1  -2 -10   37.59    2.84
  -1   2 -11   91.05    9.33
  -1  -2 -11   96.28    9.48
  -1  -2 -11   84.62    4.30
  -1  -2 -11   93.33    4.38
  -1  -2 -11   83.29    7.88
  -1  -2 -11   92.65    9.53
   1  -2  11   96.03    8.89
   1  -2  11   84.29    8.44
  -1  -2 -11   91.39    4.44
  -1   2 -11   87.49    8.28
  -1   2 -11   95.12    9.53
  -1   2 -11   87.65    4.43
   1  -2  11   91.97    4.21
   1   2  11   88.53    8.79
  -1   2 -11   83.12    4.25
  -1   2 -11   90.18    4.45
   1  -2  12    0.98    0.75
  -1   2 -12    0.36    0.63
  -1  -2 -12    1.51    1.95
   1   2  12    1.65    1.91
  -1  -2 -12   -4.15    2.33
  -1   2 -12    2.58    2.29
  -1  -2 -12    0.47    0.74
   1  -2  12    1.77    2.33
  -1  -2 -12    1.18    0.81
  -1  -2 -12    0.49    0.72
  -1  -2 -12   -0.62    1.01
   1  -2  12   -0.74    1.19
   1  -2  12    0.40    0.40
  -1   2 -12   -0.13    0.60
  -1   2 -12    1.21    0.85
  -1   2 -12   -0.65    0.76
  -1   2 -13   32.57    2.66
  -1   2 -13   28.69    2.67
  -1  -2 -13   29.43    2.62
   1   2  13   20.73    4.56
   1  -2  13   24.43    4.79
  -1   2 -13   25.67    4.93
  -1  -2 -13   27.37    2.51
  -1  -2 -13   28.71    2.67
   1  -2  13   19.10    1.74
  -1  -2 -13   32.04    2.63
   1  -2  13   25.16    4.76
  -1   2 -13   28.26    2.57
  -1  -2 -13   28.23    2.58
  -1  -2 -13   26.77    5.43
  -1   2 -13   24.44    2.35
  -1   2 -14   -0.02    0.57
  -1  -2 -14   -0.21    0.61
  -1  -2 -14   -0.70    0.84
  -1  -2 -14    1.25    0.93
  -1   2 -14    0.36    0.65
  -1   2 -14    1.41    0.83
  -1   2 -14   -0.71    0.94
  -1  -2 -14   -0.05    0.58
  -1   2 -15    4.28    0.87
   1  -2  15    2.92    0.66
  -1  -2 -15    2.98    0.90
  -1   2 -15    2.45    0.82
  -1   2 -15    3.21    0.88
  -1  -2 -15    1.03    0.64
  -1  -2 -15    1.99    0.85
  -1  -2 -16   -0.24    0.43
  -1  -2 -16    0.05    0.43
   1  -2  16   -0.26    0.26
  -1   2 -16    0.64    0.46
  -1  -2 -16   -0.39    0.48
  -1   2 -16    0.90    0.41
  -1   3  16   12.20    1.27
   1   3 -16   13.58    1.37
   1   3 -16   11.41    1.21
  -1  -3  16   14.15    1.37
  -1  -3  16   11.46    1.16
   1  -3 -16   10.67    1.21
   1  -3 -16   12.68    1.38
   1  -3 -15   30.22    2.43
   1   3 -15   30.24    2.31
  -1  -3  15   30.26    2.13
   1  -3 -15   27.90    2.33
   1   3 -15   27.71    2.20
   1  -3 -15   31.61    2.35
   1  -3 -14  347.77    8.72
   1   3 -14  347.18    7.91
   1  -3 -14  330.60    8.54
  -1  -3  14  329.74    7.81
  -1  -3  14  328.69    7.07
   1   3 -14  338.38    8.22
   1  -3 -14  344.99    8.34
   1  -3 -13    8.09    1.52
   1   3 -13    5.39    1.15
   1   3 -13    9.30    3.05
   1  -3 -13    6.41    2.93
   1  -3 -13    5.87    1.23
   1  -3 -13    7.22    1.41
  -1  -3  13    7.89    1.18
  -1  -3  13    7.75    1.37
  -1   3  13    6.28    2.07
   1   3 -13    8.42    1.55
  -1  -3  13    4.57    2.62
   1  -3 -12  246.58    7.32
   1   3 -12  239.81    6.93
   1   3 -12  243.04    7.55
  -1   3  12  255.57   15.04
   1  -3 -12  230.59    7.49
   1  -3 -12  245.68    7.58
   1   3 -12  245.60   15.27
   1  -3 -12  219.58   14.32
  -1  -3  12  243.63    6.77
   1   3 -12  244.12    7.35
  -1  -3  12  227.09   14.23
  -1  -3  11  176.04    5.67
   1  -3 -11  176.16    6.24
   1   3 -11  182.53    6.16
  -1  -3  11  192.08   12.56
  -1   3  11  177.18   12.07
   1   3 -11  181.89    6.30
   1  -3 -11  188.45    6.24
   1  -3 -11  181.75    6.46
   1  -3 -11  175.03   12.42
   1   3 -11  175.89   12.50
   1   3 -11  177.86    5.85
  -1  -3  10  871.52   12.12
  -1   3  10  864.80   25.22
  -1  -3  10  892.79   25.55
  -1  -3  10  863.70   21.50
   1  -3 -10  862.49   25.98
   1   3 -10  894.22   26.57
   1   3 -10  870.07   13.21
   1  -3 -10  868.14   13.36
   1   3 -10  847.58   21.52
   1  -3 -10  879.64   13.18
   1   3 -10  858.56   12.33
   1   3 -10  876.22   12.81
   1  -3 -10  898.18   12.90
   1  -3  -9   24.61    4.24
   1   3  -9   22.99    3.43
  -1  -3   9   19.61    3.00
   1  -3  -9   21.98    1.89
   1  -3  -9   26.09    2.16
   1   3  -9   22.61    1.89
  -1  -3   9   23.84    3.98
   1   3  -9   25.39    2.09
  -1  -3   9   23.62    1.92
   1  -3  -9   23.52    2.10
  -1   3   9   21.54    3.79
   1   3  -9   21.89    2.04
   1   3  -9   22.85    4.16
   1   3  -9   26.21    2.19
   1  -3  -8  939.95   11.59
   1  -3  -8  917.12   11.51
   1  -3  -8  946.04   11.98
   1   3  -8  961.98   23.80
  -1   3   8  931.28   22.38
  -1  -3   8  857.36   18.88
   1   3  -8  903.40   12.10
   1   3  -8  935.90   11.97
   1   3  -8  965.35   11.86
  -1  -3   8  929.99   11.47
   1  -3  -8  842.49   11.65
  -1  -3   8  930.71   22.35
   1  -3  -8  936.65   23.28
  -1  -3   7  253.27    9.39
   1  -3  -7  233.27   10.66
  -1   3   7  238.48   10.39
   1   3  -7  240.76   10.87
  -1  -3   7  236.83   10.30
   1   3  -6   21.40    2.99
   1  -3  -6   20.63    2.99
  -1  -3   6   19.47    2.46
  -1   3   6   18.78    2.70
  -1  -3   6   20.34    2.72
   1  -3  -5    2.94    0.51
  -1  -3   5    3.48    0.91
   1   3  -5    2.82    0.94
  -1   3   5    5.09    1.39
   1   3  -5    2.74    0.52
   1  -3  -5    1.85    0.98
  -1  -3   5    2.38    1.06
   1   3  -4 1090.06   16.50
  -1  -3   4 1074.97   15.82
   1  -3  -4 1108.41   16.65
  -1  -3   4 1117.47   15.11
  -1   3   3    0.02    0.38
  -1  -3   3    0.16    0.44
  -1  -3   3    0.48    0.40
  -1   3   2   54.30    2.71
  -1  -3   2   55.24    2.96
  -1  -3   2   53.44    2.66
   1   3  -1 3434.76   18.36
   1  -3  -1 3478.51   18.23
  -1  -3   1 3502.45   18.61
  -1   3   1 3496.08   18.84
   1  -3   0 8163.89   35.85
   1   3   0 8140.92   27.34
   1  -3   0 8176.01   38.25
   1   3   1 1692.73   14.12
   1  -3   1 1681.27   13.82
   1  -3   1 1656.87   18.10
  -1   3  -1 1711.68   14.02
  -1  -3  -1 1665.49   13.97
   1  -3   1 1672.77   14.55
  -1   3  -1 1650.24   13.68
  -1  -3  -1 1675.03   13.92
  -1   3  -2   14.61    1.52
   1  -3   2   17.14    1.30
   1  -3   2   11.76    1.68
  -1  -3  -2   14.50    1.51
  -1   3  -2   13.00    1.41
  -1  -3  -2   12.12    1.66
  -1  -3  -2   14.16    1.78
  -1  -3  -2   14.35    1.56
  -1  -3  -3 1237.49   17.07
  -1  -3  -3 1196.11   17.53
   1  -3   3 1210.79   18.15
   1  -3   3 1207.61    8.87
  -1  -3  -3 1220.99   16.11
  -1   3  -3 1211.47   15.66
  -1   3  -3 1227.71   16.08
  -1  -3  -3 1253.54   15.88
  -1  -3  -4 1340.11   19.26
  -1  -3  -4 1310.93   20.02
  -1   3  -4 1317.63   19.05
  -1  -3  -4 1338.28   18.70
  -1   3  -4 1328.31   18.68
   1  -3   4 1293.96   20.47
  -1  -3  -5  353.40   11.33
  -1  -3  -5  363.50   11.26
  -1  -3  -5  366.37   10.51
   1  -3   5  358.78   11.72
  -1   3  -5  380.37   11.32
  -1  -3  -5  369.03   11.13
  -1   3  -5  367.82   11.33
  -1   3  -5  362.24    5.67
  -1  -3  -5  351.29    5.57
  -1   3  -6  526.64   15.02
   1  -3   6  544.75   15.79
  -1  -3  -6  538.95   15.22
  -1   3  -6  526.24    7.45
  -1  -3  -6  543.26   14.96
  -1   3  -6  550.03   15.19
  -1  -3  -6  547.57   15.33
  -1  -3  -6  486.21    7.17
  -1   3  -7   61.44    5.64
   1  -3   7   74.36    5.91
   1  -3   7   74.41    6.24
   1   3   7   76.92    6.03
  -1  -3  -7   60.07    5.61
  -1   3  -7   68.70    6.03
  -1   3  -7   66.75    2.90
  -1  -3  -7   66.38    2.91
  -1  -3  -7   65.66    5.73
  -1  -3  -7   67.32    5.94
   1  -3   8  463.83   16.21
  -1   3  -8  463.09   16.92
   1  -3   8  463.09    8.24
  -1  -3  -8  456.07    8.31
  -1  -3  -8  450.76    8.15
  -1   3  -8  456.61    8.26
  -1   3  -8  473.99   17.10
  -1   3  -8  444.14    8.25
   1  -3   8  466.62    8.23
  -1  -3  -8  452.55    8.02
  -1   3  -8  467.99    9.21
   1   3   8  434.16   15.68
  -1  -3  -8  476.44   16.37
  -1  -3  -8  439.44   16.50
   1  -3   8  443.08   16.49
  -1  -3  -8  461.85   16.89
  -1   3  -9    0.45    0.61
   1  -3   9    1.87    0.70
  -1  -3  -9    1.55    1.74
  -1   3  -9    0.52    1.17
  -1  -3  -9    1.56    0.64
  -1   3  -9    3.09    0.82
  -1  -3  -9    1.47    0.48
   1  -3   9    0.49    0.86
   1  -3   9    2.54    2.11
  -1   3  -9    1.56    1.01
  -1  -3  -9    0.26    0.97
  -1  -3  -9    2.73    0.65
  -1   3  -9    0.95    0.48
  -1  -3  -9    3.06    0.85
   1  -3   9    1.19    0.48
   1   3   9    2.34    1.40
  -1  -3  -9    4.06    1.56
  -1   3 -10  441.95    9.26
  -1   3 -10  418.67    9.04
  -1   3 -10  426.52    9.97
   1  -3  10  436.65    9.01
  -1   3 -10  443.38   19.11
  -1  -3 -10  426.94    9.13
   1  -3  10  438.07    8.74
  -1   3 -10  402.63    9.20
   1  -3  10  418.23   17.92
  -1   3 -10  405.21   18.46
  -1  -3 -10  424.61   18.93
  -1   3 -10  453.65   18.46
   1  -3  10  443.89   18.44
   1   3  10  411.13   17.78
  -1  -3 -10  447.06    9.01
  -1  -3 -10  420.94   18.56
  -1  -3 -10  428.80    8.22
  -1  -3 -10  425.29    9.13
  -1  -3 -10  384.26   16.52
  -1  -3 -11   66.33    3.79
  -1   3 -11   68.95    8.02
  -1   3 -11   63.02    3.80
  -1  -3 -11   64.59    3.71
   1  -3  11   73.74    3.87
  -1   3 -11   68.94    7.51
   1  -3  11   72.73    7.78
  -1   3 -11   69.93    4.24
   1  -3  11   68.74    7.72
  -1  -3 -11   67.80    7.16
  -1  -3 -11   65.59    7.78
   1   3  11   68.85    7.70
  -1   3 -11   56.52    7.19
  -1  -3 -11   65.01    3.80
  -1  -3 -11   66.08    3.62
  -1   3 -11   69.49    3.92
  -1  -3 -11   66.38    7.83
  -1  -3 -11   78.11    4.24
  -1   3 -11   69.35    3.87
  -1  -3 -12   26.20    2.46
  -1   3 -12   23.89    2.32
   1   3  12   26.55    5.14
  -1   3 -12   24.19    2.26
   1  -3  12   24.02    4.67
  -1  -3 -12   19.76    2.13
  -1  -3 -12   24.13    4.93
   1  -3  12   24.79    2.29
  -1  -3 -12   24.81    2.48
  -1  -3 -12   24.30    2.42
  -1  -3 -12   21.47    2.11
  -1   3 -12   22.83    2.39
  -1   3 -12   21.95    4.78
  -1   3 -12   22.86    2.31
   1  -3  12   20.31    4.28
  -1   3 -12   13.93    3.42
   1  -3  13  294.19   16.27
   1  -3  13  300.46    7.04
  -1  -3 -13  303.33    8.21
  -1  -3 -13  265.75   15.89
  -1  -3 -13  295.21    7.98
  -1   3 -13  285.87    7.53
  -1  -3 -13  297.49    8.23
  -1   3 -13  295.86    8.03
  -1   3 -13  291.09    8.19
  -1  -3 -13  294.82    7.87
   1   3  13  273.07   15.72
  -1   3 -13  294.53    7.93
  -1   3 -13  289.24   16.71
  -1   3 -14    3.04    1.07
  -1  -3 -14    3.31    1.00
  -1  -3 -14    3.50    1.02
  -1   3 -14    1.36    0.79
  -1  -3 -14    2.09    0.64
   1  -3  14    1.39    0.46
  -1   3 -14    1.05    0.49
  -1  -3 -15   25.15    2.07
   1  -3  15   26.77    1.89
  -1  -3 -15   25.87    2.02
  -1  -3 -15   26.87    2.17
  -1   3 -15   22.49    1.97
  -1   3 -15   26.17    1.93
  -1  -3 -16    0.10    0.34
  -1  -3 -16    0.61    0.45
  -1   3 -16    1.15    0.63
   1  -3  16    0.65    0.27
   1  -4 -16    9.56    1.19
  -1  -4  16    9.71    1.04
  -1  -4  16   11.95    1.17
   1   4 -16   10.00    1.11
  -1   4  16    9.50    1.03
  -1   4  15   34.72    2.27
  -1  -4  15   29.70    2.14
   1  -4 -15   31.13    2.22
   1   4 -15   31.33    2.25
   1   4 -15   30.06    2.18
  -1  -4  15   33.69    2.23
   1  -4 -15   31.71    2.41
   1  -4 -14   15.22    1.90
   1   4 -14   10.67    1.31
  -1  -4  14   18.02    1.88
  -1  -4  14   13.41    1.48
   1   4 -14   19.13    1.98
   1  -4 -14   12.66    1.58
   1  -4 -14   15.06    1.88
   1  -4 -13  154.86   11.91
  -1  -4  13  155.27    5.33
  -1  -4  13  140.67   11.15
   1   4 -13  157.38    5.73
  -1  -4  13  158.71    5.68
   1  -4 -13  153.52    5.64
  -1   4  13  142.95   11.25
   1  -4 -13  160.02    6.19
   1  -4 -13  162.92    6.10
   1   4 -13  160.43    5.39
   1   4 -13  164.31   12.53
  -1  -4  12   -0.98    1.90
   1  -4 -12   -0.13    0.63
  -1  -4  12    2.57    0.92
  -1   4  12    2.69    2.34
   1   4 -12   -0.11    0.59
   1   4 -12    0.79    0.75
   1  -4 -12   -0.96    1.58
   1  -4 -12    0.41    0.70
   1   4 -12    0.66    0.60
   1  -4 -12   -0.38    0.59
   1   4 -12   -0.76    1.95
   1  -4 -11   24.20    2.24
   1   4 -11   24.90    2.31
   1  -4 -11   20.28    2.25
  -1  -4  11   20.45    4.21
  -1  -4  11   23.72    2.17
   1   4 -11   17.49    4.13
   1  -4 -11   18.47    4.29
   1   4 -11   24.78    2.38
  -1   4  11   24.46    4.51
   1  -4 -11   21.23    2.22
   1   4 -11   24.73    2.19
  -1  -4  10  197.24    5.94
   1   4 -10  190.75   12.31
  -1  -4  10  198.47   11.97
   1   4 -10  192.52    5.72
   1   4 -10  193.32    6.34
   1  -4 -10  188.64   12.10
   1  -4 -10  190.29    6.16
   1  -4 -10  192.97    6.46
   1   4 -10  199.12    6.08
   1   4 -10  195.82   10.66
  -1   4  10  176.50   11.39
  -1  -4  10  202.49   10.67
   1   4 -10  200.09    6.34
   1  -4 -10  184.88    5.82
   1   4  -9  530.32   10.00
  -1   4   9  515.29   18.08
  -1  -4   9  519.07   18.12
  -1  -4   9  523.21   16.33
   1   4  -9  527.34    9.73
   1   4  -9  523.66    8.87
   1   4  -9  529.80    9.37
   1  -4  -9  522.94    9.68
   1  -4  -9  529.98    9.35
  -1  -4   9  534.06    9.54
   1  -4  -9  509.81   18.68
   1   4  -9  526.85   19.08
   1  -4  -9  513.65    9.94
   1   4  -8  273.60    6.56
  -1   4   8  285.56   12.42
   1  -4  -8  276.50    6.90
  -1  -4   8  291.54   12.54
   1   4  -8  273.48    6.37
  -1  -4   8  279.49    6.50
   1  -4  -8  283.94    6.31
  -1  -4   8  294.93   11.54
   1  -4  -8  276.83   12.73
   1   4  -8  283.04   12.94
   1  -4  -8  276.41    6.36
   1  -4  -8  288.19    6.73
   1   4  -8  276.98    6.78
   1   4  -7  514.90   15.87
  -1  -4   7  498.70   15.01
  -1  -4   7  515.11   14.17
  -1   4   7  522.35   15.38
   1  -4  -7  475.81   15.18
  -1  -4   6    4.20    1.44
   1   4  -6    4.34    1.40
  -1  -4   6    4.97    1.55
  -1   4   6    3.76    1.38
   1  -4  -6    2.62    1.29
   1  -4  -5   16.48    2.38
   1   4  -5   16.82    2.42
  -1   4   5   15.41    2.21
  -1  -4   5   15.17    2.12
  -1  -4   5   14.48    2.13
  -1   4   4    7.11    1.33
   1   4  -4    8.95    1.59
  -1  -4   4    8.43    1.53
   1  -4  -4    5.63    1.33
  -1  -4   4    5.76    1.25
   1  -4  -3 1649.96   17.59
   1   4  -3 1618.50   17.50
  -1  -4   3 1637.31   16.86
  -1  -4   3 1586.43   19.12
  -1   4   3 1652.17   17.20
  -1  -4   2   18.81    2.23
   1  -4  -2   14.03    1.99
  -1  -4   2   16.47    1.50
  -1   4   2   15.68    1.47
  -1   4   1 1081.92   10.14
   1  -4  -1 1085.12   16.21
   1   4  -1 1062.37    9.75
  -1  -4   1 1087.89   10.01
  -1  -4   1 1103.91   16.43
   1  -4  -1 1069.22    9.73
   1   4   0 6647.87   23.26
  -1  -4   0 6668.59   24.03
   1  -4   0 6627.33   37.28
   1  -4   0 6646.07   39.82
   1  -4   1 3364.89   29.23
   1  -4   1 3408.13   24.86
  -1   4  -1 3339.17   18.73
  -1  -4  -1 3293.54   29.11
  -1  -4  -1 3383.38   18.99
   1  -4   1 3365.18   18.98
  -1  -4  -1 3370.08   19.18
   1   4   1 3340.05   19.32
   1  -4   2   81.68    3.57
  -1   4  -2   84.83    3.65
   1  -4   2   81.35    3.56
  -1  -4  -2   77.81    4.64
  -1   4  -2   78.36    3.45
   1  -4   2   78.09    4.70
   1   4   2   79.24    3.57
  -1  -4  -2   78.66    3.45
  -1  -4  -2   78.31    3.54
   1  -4   3    3.43    1.14
  -1  -4  -3    2.34    0.81
   1  -4   3    1.45    0.51
  -1  -4  -3    2.24    1.00
  -1   4  -3    0.85    0.52
  -1  -4  -3    4.26    1.10
  -1   4  -3    2.76    0.89
  -1  -4  -4   20.12    2.61
  -1   4  -4   22.56    2.49
  -1  -4  -4   18.75    2.34
  -1  -4  -4   22.39    2.91
  -1   4  -4   21.67    2.48
  -1  -4  -4   17.26    2.20
   1  -4   4   25.06    1.50
   1  -4   4   21.52    2.88
  -1   4  -5 1864.39   25.14
  -1  -4  -5 1771.82   25.57
  -1  -4  -5 1804.03   26.83
  -1   4  -5 1866.37   25.54
  -1  -4  -5 1767.91   12.59
   1  -4   5 1766.24   27.28
  -1   4  -5 1789.89   12.66
  -1  -4  -5 1818.37   24.83
  -1  -4  -5 1832.06   25.20
  -1  -4  -6   50.71    4.62
  -1  -4  -6   52.28    4.81
   1  -4   6   52.75    4.56
  -1  -4  -6   49.32    2.32
  -1  -4  -6   47.13    4.66
  -1   4  -6   49.04    2.32
  -1   4  -6   50.65    4.71
  -1   4  -6   53.41    4.79
   1  -4   6   40.60    4.42
  -1  -4  -6   46.94    4.51
   1   4   6   50.42    4.44
   1  -4   7 1031.93   24.05
  -1  -4  -7 1035.93   23.21
   1   4   7 1053.52   22.37
   1  -4   7 1025.21   12.00
  -1  -4  -7 1028.54   23.10
  -1   4  -7 1075.98   23.61
  -1  -4  -7 1036.52   11.48
  -1   4  -7 1034.91   11.51
  -1  -4  -7 1037.63   23.40
   1  -4   7 1033.57   22.18
  -1   4  -7 1060.51   23.55
  -1  -4  -7 1114.43   12.83
  -1   4  -8   -0.43    1.06
   1  -4   8   -0.60    1.24
  -1  -4  -8    0.41    0.56
  -1  -4  -8    2.32    1.25
  -1  -4  -8    2.62    1.86
  -1   4  -8    0.35    0.39
  -1  -4  -8    2.70    0.74
   1  -4   8    0.65    0.58
   1  -4   8   -0.27    0.49
  -1   4  -8    0.77    0.46
  -1  -4  -8    0.97    0.60
  -1  -4  -8    0.12    0.42
   1  -4   8   -0.32    1.04
  -1  -4  -8    0.34    0.42
   1   4   8    0.29    1.02
  -1  -4  -8    0.19    0.94
  -1   4  -8    0.17    1.02
  -1   4  -8    1.48    0.75
  -1  -4  -9  481.44    8.77
   1  -4   9  474.69   17.74
  -1   4  -9  510.36   19.19
  -1  -4  -9  492.36    9.14
  -1   4  -9  481.72    9.15
  -1   4  -9  501.38    9.28
  -1  -4  -9  481.90    8.91
   1  -4   9  474.09    9.18
  -1  -4  -9  519.76   10.00
   1  -4   9  487.39   18.74
   1   4   9  473.41   17.75
  -1   4  -9  500.44   19.19
  -1  -4  -9  458.45   18.26
  -1   4  -9  474.58   10.10
   1  -4   9  502.53    9.28
  -1  -4  -9  474.63   17.79
  -1  -4  -9  501.88   18.99
  -1  -4  -9  480.80    9.09
  -1   4 -10   31.89    5.28
   1   4  10   32.07    4.99
  -1  -4 -10   27.58    4.83
   1  -4  10   30.98    4.99
  -1  -4 -10   33.14    2.43
  -1   4 -10   30.65    2.48
  -1   4 -10   27.62    2.47
  -1  -4 -10   28.85    2.40
   1  -4  10   28.31    2.39
  -1  -4 -10   32.43    2.42
  -1   4 -10   29.69    2.42
  -1  -4 -10   33.19    5.41
  -1  -4 -10   33.35    2.76
   1  -4  10   31.51    2.48
   1  -4  10   25.00    4.43
  -1   4 -10   23.65    2.39
  -1   4 -10   30.80    5.16
  -1   4 -10   30.20    5.02
  -1  -4 -10   33.16    2.54
  -1  -4 -11  512.15   10.24
  -1   4 -11  525.92   11.02
  -1   4 -11  483.58   10.01
  -1  -4 -11  498.48    9.21
  -1   4 -11  473.85    9.88
   1   4  11  466.77   19.72
   1  -4  11  496.71   20.20
  -1  -4 -11  500.45   10.43
   1  -4  11  485.69   20.12
  -1  -4 -11  485.29   10.54
  -1   4 -11  520.99   11.51
  -1  -4 -11  508.38    9.68
  -1   4 -11  503.63   20.47
  -1   4 -11  463.89   20.52
  -1   4 -11  527.69    9.99
   1  -4  11  500.83   10.18
  -1  -4 -11  497.79   10.12
  -1  -4 -11  488.54   20.75
  -1   4 -12    5.04    1.19
  -1  -4 -12    4.01    1.13
   1  -4  12    1.53    1.86
   1  -4  12    1.63    1.32
   1   4  12    8.63    3.31
  -1  -4 -12    3.55    0.84
  -1   4 -12    2.04    1.76
  -1  -4 -12    2.78    1.08
  -1   4 -12    5.12    1.26
  -1  -4 -12    4.62    1.15
  -1   4 -12    5.39    2.05
  -1   4 -12    5.42    1.20
  -1   4 -12    3.72    0.96
   1  -4  12    4.13    1.10
  -1  -4 -12    6.29    1.34
  -1  -4 -13   22.34    2.17
  -1  -4 -13   23.24    2.37
  -1   4 -13   24.46    2.30
  -1   4 -13   22.01    1.99
  -1   4 -13   21.27    2.28
  -1   4 -13   21.26    2.08
   1  -4  13   20.89    1.93
  -1  -4 -13   20.37    2.05
  -1  -4 -13   20.25    2.16
  -1   4 -14    2.11    0.76
  -1  -4 -14    0.73    0.58
  -1   4 -14    1.26    0.62
  -1  -4 -14    1.59    0.76
   1  -4  14    2.60    0.71
  -1   4 -14    1.21    0.71
  -1  -4 -14    0.56    0.57
  -1   4 -15  157.66    4.71
  -1  -4 -15  166.46    5.02
  -1  -4 -15  170.85    5.12
   1  -4  15  167.89    4.60
   1  -4  15  166.47    3.88
  -1   4 -15  150.37    4.07
  -1  -4 -15  166.51    4.79
  -1  -5  15    0.17    0.42
  -1  -5  15   -0.09    0.42
   1  -5 -15    0.55    0.44
   1   5 -15   -0.33    0.39
   1   5 -15   -0.19    0.44
   1  -5 -15   -0.54    0.49
  -1   5  15   -0.27    0.45
   1   5 -14   22.17    1.96
  -1  -5  14   22.01    1.91
   1  -5 -14   20.41    2.01
   1  -5 -14   22.26    2.18
  -1  -5  14   24.76    2.19
   1  -5 -14   23.89    2.06
   1   5 -13   78.45    3.86
   1  -5 -13   72.33    4.14
   1  -5 -13   67.94    3.87
   1  -5 -13   68.74    3.61
  -1  -5  13   67.97    3.58
  -1  -5  13   69.93    3.78
   1  -5 -12   57.86    7.19
  -1  -5  12   51.33    3.22
   1   5 -12   37.60    5.85
   1  -5 -12   47.85    3.52
   1   5 -12   46.77    2.83
  -1   5  12   50.42    6.58
   1  -5 -12   48.37    3.34
   1   5 -12   49.11    3.13
  -1  -5  12   46.32    6.19
   1  -5 -12   47.49    3.06
   1   5 -11   85.35    8.54
  -1  -5  11   76.05    7.70
   1  -5 -11   87.84    3.94
   1  -5 -11   82.70    4.48
   1   5 -11   88.62    3.90
   1   5 -11   62.46    3.75
   1  -5 -11   84.71    4.05
   1  -5 -11   84.66    8.44
   1  -5 -11   85.55    4.42
   1   5 -11   82.52    4.00
  -1   5  11   86.10    8.24
   1   5 -10  395.16    8.90
   1  -5 -10  387.95    8.88
  -1   5  10  380.09   16.49
  -1  -5  10  394.61   15.28
   1   5 -10  402.97    8.52
   1  -5 -10  390.96    8.33
   1  -5 -10  396.71   17.26
   1   5 -10  396.68    9.18
   1  -5 -10  390.20    9.32
   1   5 -10  392.03   17.42
  -1  -5  10  405.98    8.81
  -1  -5  10  396.47   16.76
  -1  -5   9    0.70    0.46
   1  -5  -9    0.69    0.49
   1   5  -9    1.20    0.43
  -1   5   9    1.77    0.83
   1   5  -9    0.43    0.54
   1   5  -9   -0.78    1.04
  -1  -5   9    1.97    1.31
   1   5  -9    0.39    0.36
   1  -5  -9    1.61    0.74
  -1  -5   9    0.45    1.08
   1  -5  -9   -0.90    1.57
   1  -5  -8   53.53    2.90
  -1  -5   8   51.17    5.25
  -1  -5   8   55.06    2.99
   1   5  -8   48.12    2.91
   1  -5  -8   48.74    2.83
   1   5  -8   52.96    2.94
   1   5  -8   63.01    6.09
   1  -5  -8   53.20    5.57
  -1   5   8   48.23    5.11
  -1  -5   8   51.10    5.13
   1  -5  -8   55.41    3.20
   1   5  -7    0.94    1.03
  -1  -5   7    0.83    0.59
  -1   5   7    0.14    1.17
  -1  -5   7    0.11    0.64
   1  -5  -7   -0.55    0.52
  -1  -5   7   -0.09    1.06
   1  -5  -7    0.22    0.84
   1  -5  -7    0.21    0.37
  -1  -5   7   -0.37    1.29
   1  -5  -7   -0.73    0.61
  -1   5   6  392.54   12.05
  -1  -5   6  371.97   11.63
   1   5  -6  372.63   12.25
   1  -5  -6  377.32   12.27
  -1  -5   6  388.33   12.29
  -1  -5   6  360.65   11.08
  -1   5   5    3.15    1.06
   1   5  -5    0.63    0.54
  -1  -5   5    2.44    1.19
   1  -5  -5    0.33    0.52
  -1  -5   5    1.01    0.90
  -1  -5   5    2.75    1.16
   1  -5  -4  191.21    6.89
  -1  -5   4  196.08    7.88
   1   5  -4  185.11    6.79
  -1  -5   4  181.99    6.47
  -1  -5   4  187.69    7.69
   1   5  -3   10.20    1.40
   1  -5  -3    7.95    1.21
  -1  -5   3    9.82    1.85
  -1  -5   3    8.09    1.19
   1  -5  -3    7.91    1.74
  -1   5   3   10.13    1.40
   1  -5  -2 2416.89   28.79
   1  -5  -2 2501.66   17.52
   1   5  -2 2416.92   17.13
  -1  -5   2 2502.47   17.21
  -1   5   2 2525.08   17.68
  -1  -5   2 2418.43   26.97
  -1  -5   1 1880.67   23.81
   1  -5  -1 1847.94   23.67
  -1  -5   0 3731.12   33.93
   1   5   0 3722.07   13.42
  -1   5   0 3711.00   12.60
  -1  -5   0 3753.15   13.94
   1  -5   1 2937.15   26.63
  -1  -5  -1 2934.30   16.12
   1   5   1 2913.44   16.33
   1  -5   1 2887.08   30.16
  -1   5  -1 2916.08   15.46
  -1  -5  -1 2957.75   30.91
   1   5   2 5812.94   29.64
  -1   5  -2 5813.25   28.98
   1  -5   2 5780.45   44.27
   1  -5   2 5774.68   28.79
  -1  -5  -2 5686.56   44.31
  -1   5  -2 5767.79   28.25
  -1  -5  -2 5774.00   28.51
  -1  -5  -2 5714.90   29.14
   1  -5   2 5779.25   35.20
  -1   5  -3   45.85    3.04
  -1  -5  -3   48.65    3.15
   1  -5   3   50.81    3.10
   1  -5   3   43.27    4.09
  -1  -5  -3   54.49    3.42
  -1   5  -3   54.22    3.38
  -1  -5  -3   53.17    4.50
  -1  -5  -4 1294.86   22.83
  -1   5  -4 1331.13   18.88
  -1  -5  -4 1348.02   19.21
  -1   5  -4 1347.09   19.16
   1   5   4 1330.85   18.27
  -1  -5  -4 1344.27   18.99
   1  -5   4 1277.18   14.05
   1  -5   4 1308.46   23.39
  -1  -5  -5   94.49    6.52
  -1   5  -5  104.61    6.01
   1  -5   5   91.71    6.59
  -1   5  -5  104.03    5.98
  -1  -5  -5  101.82    5.96
   1  -5   5  100.38    5.61
   1   5   5  100.47    5.65
  -1  -5  -5   98.19    2.97
  -1   5  -5   94.32    2.91
  -1  -5  -5  102.01    5.93
  -1  -5  -6  426.07   13.55
  -1   5  -6  429.61   13.57
   1  -5   6  391.89   14.54
   1   5   6  439.57   13.08
  -1   5  -6  407.93    6.65
   1  -5   6  408.90    7.38
  -1  -5  -6  408.09    6.65
   1  -5   6  417.68   12.72
  -1  -5  -6  408.36   14.17
  -1  -5  -6  455.11   13.99
  -1   5  -6  440.85   13.74
  -1  -5  -7  459.34   15.41
   1   5   7  493.95   15.30
  -1   5  -7  489.63   15.92
  -1   5  -7  470.10   15.67
  -1   5  -7  470.23    7.74
  -1  -5  -7  474.69    7.75
  -1  -5  -7  449.35    8.44
  -1  -5  -7  465.10   15.61
  -1  -5  -7  474.72    8.61
   1  -5   7  461.12    8.38
   1  -5   7  487.94   17.17
   1  -5   7  459.63    8.23
  -1  -5  -7  468.40    8.39
   1  -5   7  459.54   14.73
   1  -5   8  742.14   22.38
  -1   5  -8  747.12   21.59
  -1  -5  -8  736.17   10.55
   1  -5   8  765.01   20.76
  -1  -5  -8  768.15   11.69
   1  -5   8  739.82   11.14
  -1  -5  -8  718.58   21.12
  -1   5  -8  761.36   10.61
   1   5   8  741.77   20.53
  -1  -5  -8  723.74   10.95
  -1  -5  -8  749.50   10.51
  -1   5  -8  773.78   21.81
   1  -5   8  766.43   11.25
  -1   5  -8  709.02   10.47
  -1  -5  -8  763.68   21.61
   1   5   9   25.46    4.15
   1  -5   9   23.37    2.12
  -1   5  -9   25.82    2.46
  -1  -5  -9   25.71    4.36
  -1   5  -9   24.22    2.09
   1  -5   9   22.45    2.08
   1  -5   9   20.53    3.68
  -1  -5  -9   22.80    2.05
  -1  -5  -9   26.86    2.33
   1  -5   9   22.09    4.14
  -1   5  -9   24.66    4.20
  -1  -5  -9   23.78    2.06
  -1   5  -9   24.03    2.01
  -1  -5  -9   24.02    4.25
  -1   5  -9   25.31    4.30
  -1  -5  -9   26.58    2.13
  -1  -5 -10  494.83   10.37
   1  -5  10  474.60   18.78
   1  -5  10  491.90    9.93
  -1  -5 -10  488.69    9.50
  -1   5 -10  507.87   10.41
  -1  -5 -10  511.27    9.13
  -1  -5 -10  489.80    9.56
  -1   5 -10  522.16   20.45
   1   5  10  463.80   18.71
   1  -5  10  499.23   10.03
  -1   5 -10  484.66   10.82
  -1  -5 -10  488.24    9.47
  -1  -5 -10  498.67   19.83
   1  -5  10  519.25   20.37
  -1   5 -10  507.06    9.74
  -1  -5 -10  489.20    9.87
  -1   5 -10  501.91    9.71
  -1   5 -11    1.05    0.73
  -1  -5 -11    1.60    1.77
  -1   5 -11    1.01    0.66
  -1  -5 -11    0.90    0.51
  -1   5 -11    0.93    0.60
  -1  -5 -11    0.81    0.74
  -1  -5 -11    1.67    0.95
  -1   5 -11    1.21    1.91
  -1   5 -11   -0.45    1.14
   1  -5  11    1.15    0.89
  -1   5 -11    0.21    0.47
   1  -5  11   -1.92    2.12
   1   5  11    4.72    2.18
  -1   5 -11    2.06    0.92
  -1  -5 -11    0.73    0.52
  -1  -5 -11   -0.27    0.64
   1  -5  11    0.03    1.61
  -1  -5 -12   63.02    3.54
  -1  -5 -12   61.05    3.78
   1  -5  12   62.95    3.69
  -1   5 -12   71.49    3.75
  -1   5 -12   59.28    7.43
   1  -5  12   47.26    6.20
   1   5  12   62.21    7.21
  -1   5 -12   71.01    3.50
  -1  -5 -12   69.58    3.66
  -1   5 -12   63.42    3.59
  -1   5 -12   65.36    3.89
  -1  -5 -12   63.58    3.72
  -1  -5 -12   64.12    7.51
   1  -5  12   46.77    6.37
  -1   5 -12   43.29    6.13
  -1   5 -12   61.35    3.99
  -1  -5 -13    1.06    0.85
   1  -5  13   -0.08    0.59
  -1  -5 -13    1.36    0.76
  -1   5 -13    0.36    0.70
  -1   5 -13   -0.19    0.42
  -1  -5 -13   -0.59    0.74
  -1   5 -13   -0.37    0.60
  -1   5 -14   51.10    2.51
  -1  -5 -14   48.46    2.73
  -1  -5 -14   49.52    2.95
  -1   5 -14   48.45    2.78
   1  -5  14   54.23    2.75
  -1   5 -14   50.86    3.05
  -1  -5 -14   51.29    3.04
  -1  -5 -15   12.00    1.26
   1  -5  15    9.09    0.93
   1  -5  15   10.37    1.17
  -1  -5 -15    8.82    1.16
   1  -6 -15  100.69    3.91
   1   6 -15   95.81    3.32
  -1  -6  15  101.11    3.69
  -1   6  15   91.46    2.93
  -1  -6  15   94.26    2.89
  -1  -6  14   91.38    3.79
   1   6 -14   89.31    3.57
  -1  -6  14   86.05    3.36
   1  -6 -14   87.86    4.10
  -1  -6  14   93.37    3.97
   1  -6 -14   84.41    3.47
   1  -6 -13   26.79    2.35
   1  -6 -13   25.20    2.43
   1  -6 -13   23.89    2.01
  -1  -6  13   21.84    2.04
  -1  -6  13   25.56    2.29
   1   6 -13   22.21    1.95
   1  -6 -12   16.52    1.94
  -1  -6  12   17.59    1.99
   1  -6 -12   15.96    2.01
   1  -6 -12   18.54    1.82
   1  -6 -12   13.30    1.54
   1   6 -12   13.94    1.64
   1  -6 -11   23.85    2.12
   1  -6 -11   39.16    5.73
  -1  -6  11   35.37    2.77
   1  -6 -11   37.07    2.85
   1  -6 -11   32.58    2.89
   1  -6 -11   32.77    2.43
  -1  -6  11   40.34    5.62
   1   6 -11   39.40    2.68
  -1   6  11   34.02    5.15
   1   6 -11   36.47    2.93
   1   6 -11   39.83    5.73
   1   6 -11   39.42    2.89
   1  -6 -10  131.83    5.49
  -1  -6  10  134.97    5.21
   1  -6 -10  139.55    5.33
   1  -6 -10  125.64    4.63
   1  -6 -10  129.99    9.79
  -1  -6  10  130.30    9.53
   1   6 -10  141.37    4.96
   1   6 -10  131.70    5.33
   1   6 -10  133.57    9.96
   1   6 -10  132.14    5.11
   1   6  -9  254.93    7.14
   1   6  -9  247.99   12.84
   1   6  -9  260.69    6.88
   1  -6  -9  255.39   12.96
   1  -6  -9  266.02    7.56
  -1  -6   9  260.14    6.96
  -1  -6   9  238.04   11.96
   1  -6  -9  255.33    6.30
  -1  -6   9  254.62   12.42
  -1   6   9  258.02   12.66
   1  -6  -9  261.89    7.00
   1   6  -8   48.37    2.59
  -1  -6   8   71.04    3.25
   1   6  -8   66.67    6.23
  -1  -6   8   67.34    5.88
   1  -6  -8   64.06    3.29
   1  -6  -8   73.41    3.81
   1  -6  -8   61.84    2.93
   1   6  -8   62.82    3.39
  -1  -6   8   62.18    5.95
   1   6  -8   64.08    3.27
   1  -6  -8   64.14    6.07
  -1   6   8   70.16    6.13
  -1  -6   8   64.56    3.32
   1  -6  -7 2241.75   32.68
  -1  -6   7 2275.59   31.63
  -1   6   7 2394.26   32.77
   1   6  -7 2199.82   17.79
   1  -6  -7 2272.23   19.96
   1  -6  -7 2323.16   20.22
   1  -6  -7 2213.14   18.07
  -1  -6   7 2293.31   29.76
  -1  -6   7 2211.80   17.75
  -1  -6   7 2234.76   18.40
   1  -6  -7 2315.90   19.18
   1   6  -7 2320.03   33.60
  -1  -6   7 2249.39   33.53
  -1   6   6   47.43    4.19
   1  -6  -6   37.36    2.45
  -1  -6   6   45.95    4.19
   1   6  -6   45.61    4.29
   1  -6  -6   40.97    2.53
  -1  -6   6   47.92    2.51
   1  -6  -6   48.67    4.41
  -1  -6   6   49.58    4.26
  -1  -6   6   53.71    4.88
   1  -6  -6   45.35    2.59
  -1  -6   5 1056.77   20.01
  -1  -6   5 1065.37   21.02
  -1  -6   5 1096.99   17.70
   1  -6  -5 1039.68   18.01
   1  -6  -4   16.19    2.04
  -1  -6   4   13.23    2.29
  -1   6   4   11.55    1.64
  -1  -6   4   14.37    1.80
   1   6  -4    7.71    1.40
   1   6  -3  431.90    8.27
  -1  -6   3  441.09    8.20
   1  -6  -3  422.90   13.95
   1  -6  -3  417.64    8.23
  -1   6   3  459.61    8.53
  -1  -6   3  428.51   12.56
   1  -6  -2   41.12    4.23
  -1  -6   2   45.88    4.11
   1   6  -2   44.13    1.73
   1  -6  -2   46.07    1.90
  -1  -6   1   67.54    5.06
   1  -6  -1   81.97    5.55
   1  -6   0  255.11    9.31
  -1  -6   0  254.91    9.87
  -1  -6  -1  877.28   18.64
   1  -6   1  902.40   18.74
   1  -6   1  881.05   16.45
   1  -6   2  821.12   18.47
  -1   6  -2  804.05    9.20
   1  -6   2  807.84    8.94
   1  -6   2  815.62   15.11
   1  -6   2  805.84    9.18
  -1  -6  -2  791.50   18.25
   1   6   2  829.92    9.22
   1   6   2  839.08    9.84
  -1  -6  -2  802.47    9.66
   1  -6   3 1780.22   18.14
  -1  -6  -3 1786.90   28.29
   1  -6   3 1731.77   21.02
  -1  -6  -3 1747.19   18.23
  -1  -6  -3 1713.67   18.17
   1  -6   3 1718.63   17.11
   1   6   3 1783.99   17.69
  -1   6  -3 1761.49   18.10
   1  -6   3 1773.21   28.06
  -1   6  -3 1673.20   17.71
   1   6   4   66.71    4.03
   1  -6   4   66.27    3.84
   1  -6   4   69.26    4.25
  -1  -6  -4   65.35    4.20
  -1   6  -4   54.80    3.83
   1  -6   4   60.76    3.83
  -1   6  -4   69.30    4.29
   1  -6   4   63.62    5.58
  -1  -6  -4   61.08    5.47
  -1  -6  -4   63.36    4.12
   1   6   4   66.98    4.29
  -1  -6  -5  222.84   10.83
  -1  -6  -5  225.26    8.77
  -1   6  -5  217.46    4.41
  -1  -6  -5  212.72    4.34
  -1  -6  -5  214.72    8.61
  -1   6  -5  215.55    8.59
   1  -6   5  214.43    8.15
   1   6   5  212.57    8.20
   1  -6   5  230.43   11.16
  -1  -6  -6   56.09    4.93
   1  -6   6   67.44    5.10
  -1   6  -6   64.46    2.65
  -1  -6  -6   66.47    2.68
  -1  -6  -6   66.02    3.18
   1  -6   6   64.82    3.09
  -1   6  -6   67.31    5.41
  -1  -6  -6   59.11    5.07
   1   6   6   64.60    5.05
  -1  -6  -6   61.23    5.98
   1  -6   6   68.29    6.45
  -1  -6  -6   70.56    3.36
  -1   6  -6   57.30    4.95
  -1  -6  -6   66.32    3.16
   1  -6   7  614.97   17.02
  -1  -6  -7  593.03    8.67
  -1  -6  -7  617.08   10.12
  -1  -6  -7  608.30   10.09
  -1  -6  -7  589.33   10.22
  -1  -6  -7  597.09   17.52
  -1   6  -7  636.62   18.05
  -1   6  -7  621.13    8.87
  -1  -6  -7  575.16   17.33
  -1   6  -7  619.08   17.98
   1  -6   7  592.26    9.85
   1   6   7  624.85   17.34
   1  -6   7  597.35    9.68
   1  -6   7  595.66   19.87
   1  -6   7  594.80    8.99
   1   6   8   69.80    6.33
   1  -6   8   83.12    3.87
   1  -6   8   83.64    3.92
  -1   6  -8   59.28    2.99
  -1  -6  -8   81.10    3.49
   1  -6   8   75.24    6.47
  -1  -6  -8   84.70    3.52
  -1  -6  -8   86.57    4.05
  -1  -6  -8   80.37    7.00
  -1  -6  -8   79.29    3.62
  -1   6  -8   71.01    6.67
  -1   6  -8   78.45    6.96
  -1   6  -8   85.12    3.60
  -1  -6  -8   84.35    3.93
   1  -6   8   72.67    7.31
  -1  -6  -8   90.15    7.37
  -1  -6  -9  103.73    8.59
   1  -6   9  119.94    4.90
  -1   6  -9  123.93    4.56
   1  -6   9  125.25    9.02
  -1   6  -9  115.38    5.22
  -1  -6  -9  119.92    4.97
  -1   6  -9  118.09    9.09
  -1  -6  -9  116.37    4.62
  -1  -6  -9  120.26    4.82
  -1  -6  -9  111.01    4.28
   1  -6   9  106.54    9.33
   1  -6   9  111.27    4.66
   1   6   9   80.53    7.34
  -1   6  -9   86.78    3.78
  -1  -6  -9  111.75    4.30
  -1   6 -10   13.93    1.94
  -1   6 -10   16.01    1.96
   1  -6  10   16.34    1.95
  -1  -6 -10   18.39    1.84
  -1   6 -10   15.75    1.73
  -1  -6 -10   17.03    1.79
  -1  -6 -10   15.95    1.86
  -1  -6 -10   15.32    3.57
  -1  -6 -10   17.03    1.88
   1   6  10   14.91    3.59
   1  -6  10   17.08    1.97
  -1  -6 -10   14.29    1.88
   1  -6  10   11.45    3.33
   1  -6  10   12.63    3.05
  -1   6 -10   18.05    3.70
  -1   6 -10   17.76    1.83
  -1  -6 -11  550.84   10.17
  -1   6 -11  531.33   11.57
  -1  -6 -11  529.17    9.79
  -1   6 -11  539.47    9.95
   1  -6  11  526.97   19.87
   1  -6  11  532.88   10.70
  -1  -6 -11  538.46   11.00
  -1  -6 -11  529.36   10.40
  -1   6 -11  530.33   10.80
   1   6  11  535.16   20.29
   1  -6  11  538.37   21.37
  -1   6 -11  524.21   20.65
  -1  -6 -11  532.24    9.85
  -1   6 -11  536.54   21.50
  -1  -6 -11  554.10   21.10
  -1   6 -12   18.96    2.24
  -1   6 -12   16.82    1.97
  -1   6 -12   18.39    1.83
  -1  -6 -12   14.87    1.90
  -1  -6 -12   17.49    2.00
  -1  -6 -12   16.65    1.76
  -1  -6 -13  122.98    4.09
  -1  -6 -13  119.31    4.34
  -1   6 -13  120.75    4.41
  -1  -6 -13  122.56    4.91
   1  -6  13  126.39    4.67
  -1   6 -13  117.93    4.77
  -1  -6 -13  127.42    4.80
  -1  -6 -14    1.13    0.54
  -1  -6 -14    1.94    0.62
   1  -6  14    3.04    0.75
  -1  -6 -14    2.04    0.71
   1  -6  15  146.97    4.06
  -1  -6 -15  142.30    4.05
   1  -6  15  140.68    3.55
  -1  -7  15   10.20    1.14
   1  -7 -15    9.98    1.05
   1   7 -15    9.30    0.93
  -1  -7  15    9.51    0.92
  -1  -7  14  135.23    4.45
  -1  -7  14  130.51    4.51
   1  -7 -14  132.56    4.82
  -1  -7  13   24.51    2.18
  -1   7  13   22.90    1.74
   1  -7 -13   25.80    1.90
  -1  -7  13   23.37    2.11
   1  -7 -13   22.85    2.20
   1  -7 -12    1.77    1.01
   1  -7 -12    1.92    0.79
  -1  -7  12    2.14    0.73
  -1  -7  12    1.12    0.84
   1  -7 -12    1.40    0.73
  -1   7  12    1.23    0.57
   1  -7 -11   29.73    2.23
   1  -7 -11   29.41    2.75
  -1  -7  11   27.59    2.52
   1   7 -11   26.81    2.45
   1  -7 -11   29.73    2.43
   1  -7 -11   26.29    2.36
   1   7 -11   27.55    2.14
   1  -7 -10  427.74    9.24
   1   7 -10  404.73    9.31
   1  -7 -10  415.57    8.07
  -1  -7  10  443.56    9.69
   1  -7 -10  416.15    9.95
   1  -7 -10  427.37    9.33
   1  -7  -9   89.74    4.11
   1  -7  -9   99.72    4.75
   1   7  -9  100.97    4.24
   1  -7  -9   96.26    3.75
  -1  -7   9   99.64    4.02
  -1  -7   9   99.59    4.46
   1   7  -9  101.86    3.89
   1   7  -9   93.74    4.41
  -1  -7   9   89.04    7.67
   1   7  -8  478.55    9.56
   1  -7  -8  473.09    9.91
  -1  -7   8  463.93   15.35
  -1  -7   8  467.37   16.85
   1  -7  -8  453.78    8.77
   1  -7  -8  473.67   15.95
  -1  -7   8  483.94    9.36
  -1   7   8  490.53   15.97
   1   7  -8  496.00   16.43
   1   7  -8  481.95    8.77
  -1  -7   8  464.62    8.74
  -1  -7   7    9.07    1.24
   1  -7  -7    8.60    1.32
   1  -7  -7    9.97    1.23
   1  -7  -7    4.28    1.43
  -1  -7   7   10.08    1.30
  -1  -7   7    9.34    2.14
  -1  -7   7    7.27    1.72
  -1  -7   7    6.42    2.03
   1   7  -7    7.89    2.10
   1  -7  -7    9.59    1.36
  -1   7   7    6.23    1.63
   1  -7  -6  347.44   11.26
   1  -7  -6  347.92    7.83
   1  -7  -6  334.39    7.68
  -1  -7   6  334.88    6.81
  -1  -7   6  335.67   12.18
  -1  -7   6  339.67   10.82
  -1  -7   6  335.39   13.35
  -1  -7   6  345.75    7.24
  -1  -7   6  343.02    6.66
   1  -7  -5   50.18    2.83
  -1  -7   5   43.67    3.42
  -1  -7   5   43.69    4.40
   1  -7  -5   45.54    3.54
  -1  -7   5   44.15    2.53
   1  -7  -5   44.14    2.59
   1  -7  -5   42.38    2.60
  -1  -7   4  731.20   17.86
  -1  -7   3   43.97    4.41
   1  -7  -3   38.62    4.58
   1  -7  -2   60.38    5.49
  -1  -7   2   51.86    4.81
  -1  -7   1 1863.32   28.80
   1  -7  -1 1821.04   28.54
  -1  -7   0  487.73   14.98
   1  -7   0  504.68   14.47
  -1  -7  -1 1121.47   23.10
   1  -7   1 1139.60   20.85
   1  -7   2  668.39   15.38
  -1  -7  -2  664.20   18.20
   1  -7   2  658.36   18.01
  -1  -7  -3  835.63   21.11
   1  -7   3  834.97   20.93
   1  -7   3  819.36   16.30
   1  -7   4    6.11    0.95
  -1  -7  -4    3.95    1.87
   1  -7   4    4.67    1.81
   1  -7   4    4.47    1.29
  -1  -7  -4    5.24    0.95
  -1  -7  -4    5.62    0.93
  -1  -7  -5  169.79    7.45
  -1  -7  -5  170.19    5.10
   1  -7   5  175.25    7.10
  -1  -7  -5  173.22    7.39
   1  -7   5  167.65    4.91
   1  -7   5  164.02    4.86
   1   7   5  172.44    7.14
   1   7   5  181.28    7.67
   1  -7   5  172.02    7.22
  -1  -7  -5  167.30   10.22
  -1  -7  -5  172.13    5.30
   1  -7   5  176.36   10.40
   1  -7   5  167.57    4.68
  -1  -7  -5  171.42    5.34
  -1   7  -5  185.05    7.60
   1   7   6  211.58    9.33
   1  -7   6  285.28    6.51
   1   7   6  199.51    8.70
   1  -7   6  274.27   10.01
   1  -7   6  255.29   13.12
  -1  -7  -6  282.48   10.81
   1  -7   6  267.65    6.33
   1  -7   6  285.09    6.21
  -1  -7  -6  280.82    6.75
   1  -7   6  278.61    6.71
  -1   7  -6  211.09    9.21
  -1  -7  -6  273.17   13.59
  -1  -7  -6  286.69    6.91
  -1  -7  -6  300.41   10.90
  -1  -7  -6  279.41    7.04
   1  -7   6  284.64   10.57
   1  -7   7  195.57    9.45
   1   7   7  147.42    8.32
   1  -7   7  197.22    5.53
   1  -7   7  195.66    5.73
  -1  -7  -7  208.03    6.16
  -1  -7  -7  203.39    5.40
  -1  -7  -7  197.32    5.97
   1  -7   7  198.15    5.26
   1  -7   7  201.77    5.99
  -1  -7  -7  189.67    6.02
   1  -7   7  195.52   11.92
  -1  -7  -7  206.85   10.04
  -1   7  -7  152.17    8.68
   1  -7   8  287.11    7.49
  -1  -7  -8  278.22    7.38
   1  -7   8  276.51   12.18
  -1  -7  -8  276.30    7.32
  -1  -7  -8  278.99    6.74
   1   7   8  300.60   12.81
  -1  -7  -8  287.92    6.30
  -1  -7  -8  285.66    7.63
   1  -7   8  279.29    6.61
   1  -7   8  280.66    7.19
   1  -7   8  279.47   14.76
  -1  -7  -8  281.32   12.70
   1  -7   9    8.23    2.79
  -1  -7  -9    7.84    1.35
  -1   7  -9    6.54    1.43
   1  -7   9    7.83    1.48
  -1   7  -9    6.39    1.15
  -1  -7  -9    8.52    1.31
  -1  -7  -9    6.38    1.25
   1  -7   9    7.77    1.33
  -1  -7  -9    7.67    1.09
  -1   7  -9    5.39    1.00
  -1  -7 -10  524.61   10.39
  -1   7 -10  530.84   10.46
  -1  -7 -10  518.79    9.88
  -1  -7 -10  526.15    9.20
  -1  -7 -10  537.27   10.83
  -1  -7 -10  517.89    9.20
   1  -7  10  547.50   21.60
   1  -7  10  519.61   10.48
  -1   7 -10  530.93   11.51
   1  -7  11   59.42    7.21
  -1  -7 -11   54.07    2.97
  -1  -7 -11   58.05    3.37
  -1  -7 -11   57.05    3.31
   1  -7  11   57.00    3.53
  -1   7 -11   55.24    3.41
  -1   7 -11   56.43    3.77
  -1  -7 -11   53.89    3.49
  -1   7 -11   52.04    6.82
  -1  -7 -12  206.99    6.07
   1  -7  12  215.12    6.45
  -1   7 -12  216.70    7.02
  -1  -7 -12  230.73    6.86
  -1   7 -12  215.03    6.40
  -1  -7 -13   54.13    3.10
  -1  -7 -13   49.85    2.59
   1  -7  13   55.61    3.05
  -1   7 -13   55.68    3.05
  -1  -7 -13   54.47    2.91
  -1  -7 -14   77.23    3.05
   1  -7  14   78.29    3.16
  -1  -7 -14   74.82    3.21
  -1  -8  14    1.67    0.61
   1  -8 -14    0.57    0.36
  -1  -8  14    1.47    0.65
   1  -8 -13   73.79    3.75
  -1  -8  13   78.42    3.66
   1  -8 -13   82.63    3.57
  -1  -8  13   74.69    3.53
   1  -8 -12  129.92    4.77
  -1  -8  12  132.61    5.12
  -1  -8  12  126.44    4.51
   1  -8 -12  138.11    5.52
  -1  -8  12  133.90    5.05
   1  -8 -11  206.58    6.44
  -1  -8  11  204.51    6.59
   1   8 -11  209.18    6.49
   1  -8 -11  202.62    6.90
   1  -8 -10   -0.48    0.71
   1  -8 -10    1.77    1.01
   1   8 -10    0.92    0.79
  -1  -8  10    0.69    0.62
  -1  -8  10    0.84    0.73
   1   8  -9  735.72   12.25
   1  -8  -9  693.38   12.73
  -1  -8   9  733.89   11.32
  -1  -8   9  681.44   11.89
   1  -8  -9  728.68   11.47
   1   8  -8    2.39    0.86
  -1  -8   8    2.43    0.74
   1  -8  -8    2.02    0.83
  -1  -8   8    2.75    0.93
   1  -8  -8    2.10    0.65
  -1  -8   7  345.54    7.79
   1  -8  -7  334.02    8.27
  -1  -8   7  347.17    7.78
  -1  -8   7  338.11    7.07
   1  -8  -7  335.05    8.34
  -1  -8   6   51.29    2.76
   1  -8  -6   52.27    3.20
   1  -8  -6   51.98    3.20
   1  -8  -6   49.00    2.78
  -1  -8   6   49.92    2.91
  -1  -8   6   49.81    5.03
   1  -8  -5 1017.52   13.38
  -1  -8   5  952.01   21.85
   1  -8  -5 1017.23   12.99
   1  -8  -5  973.48   11.81
  -1  -8   5  979.10   12.65
  -1  -8   5 1011.80   12.87
  -1  -8   5  986.19   11.93
   1  -8  -4  130.62    4.53
  -1  -8   4  128.31    4.08
  -1  -8   4  135.59    8.28
   1  -8  -4  128.12    4.59
  -1  -8   4  124.31    4.19
  -1  -8   4  137.25    4.62
  -1  -8   4  130.83    4.46
   1  -8  -3  799.00   22.39
  -1  -8   3  799.34   20.18
  -1  -8   3  768.48   10.58
   1  -8  -3  811.99   10.95
  -1  -8   3  804.61   10.98
  -1  -8   3  806.74   10.45
   1  -8  -2  442.89    8.22
   1  -8  -2  414.16   15.65
  -1  -8   2  446.58   15.22
  -1  -8   2  452.96    8.11
  -1  -8   2  451.82    7.75
  -1  -8   2  445.95    7.84
  -1  -8   1  893.80   21.70
   1  -8  -1  913.07   22.11
  -1  -8   0    0.09    0.81
   1  -8   0    0.45    0.81
  -1  -8  -1 1122.63   25.48
   1  -8   1 1376.48   25.32
   1  -8   2  755.48   18.09
  -1  -8  -2  784.52   10.97
   1  -8   2  764.69   10.33
  -1  -8  -2  766.16   21.25
   1  -8   3  102.80    3.77
  -1  -8  -3   94.31    7.70
   1  -8   3   94.51    6.17
  -1  -8  -3  102.12    3.86
   1  -8   3  104.21    3.92
   1  -8   3  107.13    3.94
   1  -8   4   28.33    4.39
   1  -8   4   30.15    2.23
   1  -8   4   27.78    2.01
  -1  -8  -4   28.46    2.15
   1  -8   4   24.62    1.80
   1  -8   4   26.77    1.95
   1  -8   4   28.66    2.12
  -1  -8  -4   32.33    2.38
   1  -8   4   29.28    2.10
   1  -8   4   24.08    3.05
  -1  -8  -4   27.99    4.43
  -1  -8  -5  140.86    5.11
   1  -8   5  150.02    4.86
   1  -8   5  140.95    4.58
  -1  -8  -5  144.00    4.80
  -1  -8  -5  137.00    4.85
  -1  -8  -5  136.69    9.93
   1  -8   5  134.77    4.65
  -1  -8  -5  129.71    4.92
   1  -8   5  142.83    4.49
   1  -8   5  146.89   10.09
  -1  -8  -6   13.22    1.63
   1  -8   6   17.29    1.64
  -1  -8  -6   13.09    1.66
   1  -8   6   13.78    1.57
   1  -8   6   13.97    1.53
  -1  -8  -6   17.11    3.73
   1  -8   6   11.34    1.41
  -1  -8  -6   14.23    1.63
   1  -8   6   11.47    2.88
   1  -8   7  224.82    5.91
   1  -8   7  226.32   13.52
  -1  -8  -7  225.93    6.72
  -1  -8  -7  233.50    6.96
   1  -8   7  220.13    6.48
  -1  -8  -7  224.88    6.53
   1  -8   7  223.60    6.18
   1  -8   7  222.94    6.25
   1  -8   8    5.25    0.92
  -1  -8  -8    7.30    1.37
  -1   8  -8    5.66    1.09
   1  -8   8    8.98    3.09
  -1  -8  -8    7.55    1.37
   1  -8   8    5.37    1.05
   1  -8   8    6.57    1.17
  -1  -8  -8    6.36    1.21
   1  -8   8    5.40    1.18
  -1  -8  -9  370.92    7.87
  -1   8  -9  395.30    9.83
   1  -8   9  378.90   18.07
  -1  -8  -9  390.56    9.08
   1  -8   9  382.65    9.10
   1  -8   9  400.24    8.02
  -1  -8  -9  386.01    9.14
   1  -8   9  376.50    8.73
  -1   8 -10    4.61    1.23
   1  -8  10    3.29    2.10
   1  -8  10    2.59    0.97
  -1  -8 -10    3.73    1.07
  -1  -8 -10    2.81    0.87
  -1   8 -10    4.09    1.00
  -1  -8 -10    1.55    0.63
   1  -8  11  130.83    5.16
  -1  -8 -11  121.41    4.50
  -1  -8 -11  132.23    5.21
  -1   8 -11  122.41    5.39
  -1   8 -11  131.08    4.92
   1  -8  12   38.40    2.73
  -1   8 -12   35.62    2.42
  -1  -8 -12   41.05    2.75
  -1  -8 -12   36.83    2.36
  -1   8 -12   42.93    3.01
  -1  -8 -13   24.15    1.93
  -1  -8 -13   20.17    1.64
   1  -8  13   21.61    1.88
   1  -8  14   26.22    1.78
   1  -8  14   28.41    1.80
  -1  -9  14  124.29    3.73
  -1  -9  14  122.21    3.57
   1  -9 -14  117.27    3.38
   1  -9 -13   24.56    1.74
  -1  -9  13   23.09    1.91
  -1  -9  13   25.81    1.96
   1  -9 -12   25.19    2.06
  -1  -9  12   25.87    1.93
   1  -9 -12   24.64    1.95
  -1  -9  12   22.76    2.02
  -1  -9  12   29.02    2.30
   1  -9 -11    3.42    0.87
   1  -9 -11    3.10    0.90
  -1  -9  11    2.00    0.74
  -1  -9  11    2.54    0.73
  -1  -9  11    4.40    1.11
   1   9 -10  346.54    8.22
   1  -9 -10  335.80    7.87
   1  -9 -10  332.26    8.49
  -1  -9  10  339.63    8.49
  -1  -9  10  321.14    7.78
  -1  -9  10  332.09    7.45
   1   9  -9   -0.11    0.58
   1  -9  -9    0.26    0.61
   1  -9  -9    0.10    0.62
  -1  -9   9    1.10    0.61
  -1  -9   9    0.27    0.57
  -1  -9   9   -0.70    0.77
  -1  -9   8   29.06    2.46
  -1  -9   8   30.32    2.51
  -1  -9   8   28.10    2.10
   1   9  -8   27.47    2.34
   1  -9  -8   27.30    2.29
  -1  -9   8   29.99    2.45
  -1  -9   7    3.45    0.90
  -1  -9   7    5.28    1.12
  -1  -9   7    3.98    0.89
  -1  -9   7    2.06    0.77
   1  -9  -7    5.07    1.19
   1  -9  -7    3.46    0.87
  -1  -9   6  346.47    7.69
   1  -9  -6  364.01    8.70
  -1  -9   6  345.02   13.72
  -1  -9   6  345.03    7.54
   1  -9  -6  340.78    7.45
  -1  -9   6  354.59    8.19
  -1  -9   6  369.43    8.32
  -1  -9   5  153.07    4.99
  -1  -9   5  151.77    9.32
  -1  -9   5  151.36    5.27
   1  -9  -5  152.39    5.46
  -1  -9   5  151.84    4.86
   1  -9  -5  159.40    5.42
   1  -9  -5  153.71    4.84
  -1  -9   5  150.12    5.21
  -1  -9   4  155.17    5.15
   1  -9  -4  150.43    5.13
  -1  -9   4  151.70    5.17
  -1  -9   4  150.98    4.65
   1  -9  -4  141.80    4.31
   1  -9  -4  161.91    5.42
  -1  -9   4  148.31    9.32
  -1  -9   4  156.77    5.02
  -1  -9   3    1.41    0.83
   1  -9  -3    0.13    0.40
  -1  -9   3    0.88    0.51
  -1  -9   3    1.01    0.62
   1  -9  -3    0.81    0.65
   1  -9  -3    0.39    0.92
   1  -9  -3    1.50    0.58
  -1  -9   3    1.48    0.70
   1  -9  -3    0.97    0.50
  -1  -9   3    0.30    0.44
  -1  -9   2  206.94    5.87
   1  -9  -2  205.23    5.28
   1  -9  -2  207.39    5.36
   1  -9  -2  214.52    6.10
   1  -9  -2  189.61   11.37
  -1  -9   2  213.23    5.81
   1  -9  -2  217.42    5.89
  -1  -9   2  213.12    5.69
  -1  -9   2  195.04   10.91
   1  -9  -2  217.98    5.88
  -1  -9   1   91.78    7.59
   1  -9  -1   77.66    7.04
   1  -9  -1   90.46    3.92
   1  -9  -1   93.92    3.76
  -1  -9   1   88.31    3.84
   1  -9  -1   92.68    3.61
  -1  -9   1   92.66    3.74
  -1  -9   1   90.56    3.70
   1  -9  -1   88.16    3.56
   1  -9   0  597.18    9.27
   1  -9   0  600.83    9.08
   1  -9   0  622.15   19.20
  -1  -9   0  611.27   19.75
  -1  -9   0  611.88    9.58
  -1  -9   0  622.93    9.86
  -1  -9   0  640.63   10.27
   1  -9   0  616.33   10.16
  -1  -9   0  639.06    9.67
   1  -9   0  602.19    9.43
   1  -9   0  631.05    9.54
   1  -9   1 1182.70   14.12
   1  -9   1 1191.11   12.88
  -1  -9  -1 1199.74   13.17
   1  -9   1 1176.20   13.46
  -1  -9  -1 1188.06   27.95
  -1  -9  -1 1140.94   12.63
  -1  -9  -1 1192.52   13.59
   1  -9   1 1166.44   13.02
   1  -9   1 1176.94   25.59
  -1  -9  -1 1164.75   13.95
  -1  -9  -1 1173.08   12.79
   1  -9   1 1163.01   12.94
   1  -9   1 1197.34   13.21
  -1  -9  -1 1201.02   14.24
   1  -9   2   52.83    5.32
   1  -9   2   56.37    2.93
  -1  -9  -2   52.83    2.84
   1  -9   2   53.72    2.64
  -1  -9  -2   59.47    3.25
   1  -9   2   54.67    2.92
  -1  -9  -2   55.65    2.87
  -1  -9  -2   55.76    2.73
   1  -9   2   56.12    3.00
   1  -9   2   56.31    2.87
  -1  -9  -2   54.91    2.94
  -1  -9  -2   53.46    6.16
   1  -9   3   62.56    5.48
   1  -9   3   66.35    3.22
   1  -9   3   60.89    2.94
  -1  -9  -3   68.21    7.09
   1  -9   3   59.17    3.14
  -1  -9  -3   60.68    2.97
   1  -9   3   53.19    2.81
  -1  -9  -3   62.85    3.22
  -1  -9  -3   57.86    3.27
  -1  -9  -3   57.16    3.05
   1  -9   3   61.70    3.20
   1  -9   3   60.44    2.95
  -1  -9  -4  492.07    9.75
   1  -9   4  470.95    8.28
  -1  -9  -4  493.67   19.59
   1  -9   4  484.79    9.13
   1  -9   4  487.06    8.71
   1  -9   4  505.84    8.99
  -1  -9  -4  491.20    9.26
   1  -9   4  490.81    8.06
  -1  -9  -4  491.35    9.07
   1  -9   5   21.25    1.91
  -1  -9  -5   26.05    2.26
  -1  -9  -5   24.52    2.32
  -1  -9  -5   20.94    2.14
   1  -9   5   22.05    1.94
   1  -9   5   20.94    1.77
   1  -9   5   21.50    1.95
  -1  -9  -5   19.65    4.24
  -1  -9  -5   23.74    2.09
   1  -9   6  230.46    6.12
   1  -9   6  230.93    6.22
  -1  -9  -6  235.04    6.87
  -1  -9  -6  238.95    7.15
   1  -9   6  233.29   13.83
   1  -9   6  237.48    6.62
  -1  -9  -6  223.54   13.94
   1  -9   6  238.94    6.64
   1  -9   7  552.53    9.54
   1  -9   7  544.40   10.05
   1  -9   7  543.23    9.85
   1  -9   7  545.09   21.59
  -1  -9  -7  549.07   11.13
  -1  -9  -7  520.58   10.53
   1  -9   7  536.80   10.36
  -1  -9  -7  551.99   10.33
   1  -9   8  828.05   12.29
  -1  -9  -8  794.83   12.73
  -1  -9  -8  782.66   13.12
   1  -9   8  817.59   13.18
   1  -9   8  816.34   11.37
   1  -9   8  754.65   25.75
  -1  -9  -8  797.63   13.52
   1  -9   8  797.78   12.35
   1  -9   9  332.62    8.12
  -1  -9  -9  334.29    8.54
  -1   9  -9  340.70    7.63
  -1  -9  -9  324.03    8.15
  -1   9  -9  332.55    9.01
   1  -9   9  320.57   16.92
   1  -9   9  307.32    7.18
   1  -9   9  323.27    8.37
  -1  -9 -10  376.92    8.67
   1  -9  10  353.46    8.31
  -1   9 -10  357.03    9.17
  -1  -9 -11   12.18    1.38
  -1   9 -11   12.30    1.79
   1  -9  11   11.82    1.57
  -1   9 -11   12.45    1.41
   1  -9  12   48.14    2.85
  -1  -9 -12   49.04    2.78
  -1   9 -12   47.07    3.00
   1  -9  13   10.67    1.26
  -1  -9 -13    9.00    1.04
  -1 -10  13   39.81    2.16
  -1 -10  13   40.68    2.28
   1 -10 -13   37.66    2.08
   1 -10 -13   37.83    2.01
   1 -10 -12   36.13    2.34
  -1 -10  12   39.93    2.39
  -1 -10  12   36.58    2.43
   1 -10 -11   31.05    2.10
   1 -10 -11   31.44    2.42
  -1 -10  11   33.06    2.52
  -1 -10  11   29.65    2.20
  -1 -10  11   29.29    2.08
  -1 -10  10   91.82    3.88
   1 -10 -10   97.45    4.52
  -1 -10  10   88.84    3.94
  -1 -10  10   97.27    4.08
  -1 -10  10   95.39    4.38
   1 -10 -10   91.53    3.83
  -1 -10   9   12.28    1.55
   1  10  -9    7.13    1.23
   1 -10  -9    9.43    1.56
  -1 -10   9   10.03    1.49
  -1 -10   9   10.80    1.57
   1 -10  -9   12.36    1.54
   1  10  -8   39.14    2.75
   1 -10  -8   38.84    3.01
  -1 -10   8   39.00    2.83
   1 -10  -8   38.75    2.61
  -1 -10   8   39.73    2.88
  -1 -10   8   34.59    2.66
  -1 -10   8   39.77    2.57
   1 -10  -7   46.73    2.83
   1 -10  -7   49.42    3.46
  -1 -10   7   58.51    3.25
  -1 -10   7   45.65    3.06
   1 -10  -7   53.73    3.52
  -1 -10   7   50.12    3.17
   1 -10  -6   82.12    4.26
  -1 -10   6   86.82    4.23
   1 -10  -6   76.29    4.18
  -1 -10   6   74.86    3.68
  -1 -10   6   78.02    3.98
  -1 -10   6   83.01    3.88
  -1 -10   5   42.51    2.90
   1 -10  -5   45.33    3.09
   1 -10  -5   42.74    2.97
  -1 -10   5   42.55    2.65
   1 -10  -5   40.79    2.99
  -1 -10   5   42.91    5.27
  -1 -10   5   46.00    3.05
  -1 -10   5   42.72    2.82
   1 -10  -4  151.17    5.53
  -1 -10   4  131.02    9.27
   1 -10  -4  140.63    5.41
   1 -10  -4  145.14    5.36
  -1 -10   4  153.49    5.24
  -1 -10   4  147.06    5.33
  -1 -10   4  149.17    4.75
  -1 -10   4  140.56    5.21
   1 -10  -4  145.95    4.61
   1 -10  -4  149.84    5.38
  -1 -10   3  237.03    6.68
  -1 -10   3  239.57    6.51
   1 -10  -3  244.21    6.06
  -1 -10   3  248.91   12.96
   1 -10  -3  236.53    6.66
   1 -10  -3  230.20    6.62
   1 -10  -3  246.80    7.04
   1 -10  -3  252.90    6.88
   1 -10  -3  233.31    5.92
  -1 -10   3  235.24    6.60
   1 -10  -2    0.78    0.56
  -1 -10   2    0.29    0.53
   1 -10  -2    1.29    0.63
   1 -10  -2   -1.17    1.39
  -1 -10   2    2.67    1.63
  -1 -10   2    0.48    0.45
   1 -10  -2    1.13    0.65
   1 -10  -2    0.67    0.44
  -1 -10   2    0.45    0.57
   1 -10  -2   -0.47    0.55
   1 -10  -1  634.57   10.15
   1 -10  -1  637.79   10.35
   1 -10  -1  663.00   10.24
  -1 -10   1  656.59   11.07
  -1 -10   1  636.52   21.33
  -1 -10   1  630.72   10.46
  -1 -10   1  645.42   10.48
   1 -10  -1  627.53   21.45
   1 -10  -1  646.51   10.68
   1 -10  -1  647.71   11.15
  -1 -10   0  389.81   16.99
   1 -10   0  362.95    7.69
   1 -10   0  363.42   15.87
  -1 -10   0  385.72    7.95
  -1 -10   0  379.21    7.95
   1 -10   0  361.87    7.62
  -1 -10   0  389.71    8.52
   1 -10   0  358.69    8.29
   1 -10   0  381.75    7.65
   1 -10   0  370.25    7.45
   1 -10   0  363.42    7.83
  -1 -10  -1 1311.87   15.20
  -1 -10  -1 1296.71   14.78
   1 -10   1 1278.51   13.93
   1 -10   1 1299.26   14.78
  -1 -10  -1 1336.90   32.04
   1 -10   1 1352.55   15.33
  -1 -10  -1 1305.08   14.43
   1 -10   1 1306.69   14.39
  -1 -10  -1 1316.78   15.92
   1 -10   1 1275.42   13.84
   1 -10   1 1287.03   28.94
   1 -10   2  305.06    6.44
  -1 -10  -2  276.26   14.91
   1 -10   2  283.14   13.07
  -1 -10  -2  304.27    7.10
  -1 -10  -2  306.23    7.81
   1 -10   2  312.71    7.27
   1 -10   2  307.83    7.45
   1 -10   2  313.54    7.13
   1 -10   2  310.16    7.28
  -1 -10  -2  294.89    6.94
  -1 -10  -2  304.82    6.75
  -1 -10  -2  307.80    7.42
   1 -10   3   92.46    4.15
  -1 -10  -3   94.43    4.14
   1 -10   3   92.90    4.05
   1 -10   3   89.15    7.04
  -1 -10  -3   95.83    8.95
  -1 -10  -3   90.99    4.33
   1 -10   3   93.37    4.12
   1 -10   3   96.79    3.82
  -1 -10  -3   89.64    3.83
  -1 -10  -3   92.15    4.07
   1 -10   3   95.03    3.94
  -1 -10  -4   17.92    1.84
  -1 -10  -4   21.08    4.45
   1 -10   4   21.78    2.03
  -1 -10  -4   17.25    1.99
   1 -10   4   17.40    1.74
  -1 -10  -4   19.04    1.99
   1 -10   4   17.52    1.90
   1 -10   4   14.69    1.59
   1 -10   5   62.19    3.39
  -1 -10  -5   62.57    7.72
  -1 -10  -5   57.01    3.29
  -1 -10  -5   62.32    3.76
   1 -10   5   58.49    3.42
  -1 -10  -5   63.01    3.62
  -1 -10  -5   59.56    3.66
   1 -10   5   58.93    2.97
   1 -10   5   64.06    3.41
   1 -10   6  270.71    7.01
   1 -10   6  271.04    7.34
  -1 -10  -6  272.87    7.91
  -1 -10  -6  259.47    7.04
  -1 -10  -6  269.51    7.59
   1 -10   6  259.18    6.50
   1 -10   6  270.38    7.24
  -1 -10  -7  220.87    7.03
   1 -10   7  208.93    6.54
  -1 -10  -7  216.56    7.16
   1 -10   7  208.62    6.39
   1 -10   7  210.35    6.08
   1 -10   7  204.59    6.00
  -1 -10  -7  205.96    6.25
  -1 -10  -8  233.44    7.27
   1 -10   8  237.43    6.67
   1 -10   8  227.73    6.93
  -1 -10  -8  226.24    6.51
   1 -10   8  224.08    6.41
  -1 -10  -8  224.89    7.32
  -1 -10  -9  287.90    7.09
   1 -10   9  300.69    7.44
  -1  10  -9  291.56    8.24
   1 -10   9  300.20    7.13
  -1 -10 -10    4.49    0.87
   1 -10  10    4.75    1.15
  -1  10 -10    3.00    1.00
   1 -10  11  203.33    5.92
  -1  10 -11  200.99    6.16
  -1 -10 -11  205.88    6.02
  -1 -10 -12   13.88    1.42
   1 -10  12   11.05    1.31
   1 -10  13   27.53    1.70
  -1 -10 -13   26.70    1.60
   1 -10  13   27.17    1.74
   1 -11 -12    0.26    0.39
  -1 -11  12    0.09    0.32
  -1 -11  12    1.02    0.58
   1 -11 -12   -0.22    0.43
  -1 -11  11    0.54    0.50
  -1 -11  11   -0.39    0.69
   1 -11 -11   -0.45    0.52
   1 -11 -11    0.04    0.46
   1 -11 -10    6.53    1.19
  -1 -11  10    4.81    0.95
  -1 -11  10    5.09    1.07
  -1 -11  10    5.91    1.05
   1 -11 -10    5.53    1.16
  -1 -11  10    7.47    1.12
  -1 -11   9   13.52    1.71
  -1 -11   9    8.91    1.21
   1 -11  -9   11.85    1.73
   1 -11  -9   11.16    1.59
  -1 -11   9   13.29    1.59
  -1 -11   9   10.28    1.39
   1 -11  -8  360.31    8.98
  -1 -11   8  355.81    7.42
  -1 -11   8  359.72    8.30
  -1 -11   8  358.68    8.24
   1 -11  -8  354.93    9.05
  -1 -11   8  364.26    8.51
   1 -11  -7   42.75    3.20
   1 -11  -7   43.55    3.27
  -1 -11   7   45.59    3.16
  -1 -11   7   44.43    2.57
  -1 -11   7   48.02    3.17
  -1 -11   7   47.83    2.96
  -1 -11   7   47.87    3.03
   1 -11  -7   45.92    3.28
  -1 -11   6  442.04    8.88
   1 -11  -6  446.61   10.17
  -1 -11   6  454.82    9.32
   1 -11  -6  463.67   10.43
   1 -11  -6  441.30   10.08
  -1 -11   6  441.25    9.51
  -1 -11   6  474.36   10.08
   1 -11  -5   63.76    3.88
  -1 -11   5   75.57    3.99
   1 -11  -5   72.09    3.96
   1 -11  -5   68.01    3.98
   1 -11  -5   63.84    3.82
  -1 -11   5   68.39    3.39
  -1 -11   5   74.44    4.11
  -1 -11   5   71.86    3.80
   1 -11  -4  650.36   12.08
  -1 -11   4  627.58   21.47
   1 -11  -4  638.34   11.58
   1 -11  -4  637.46   11.70
   1 -11  -4  616.42    9.92
  -1 -11   4  630.04   11.49
  -1 -11   4  627.62    9.74
   1 -11  -4  641.47   11.80
  -1 -11   4  640.54   11.24
  -1 -11   4  634.38   11.46
   1 -11  -3  245.99    7.09
   1 -11  -3  239.68    6.32
  -1 -11   3  250.30   13.72
   1 -11  -3  230.92    6.97
   1 -11  -3  235.33    6.16
  -1 -11   3  237.87    7.02
   1 -11  -3  234.04    6.94
   1 -11  -3  242.31    7.29
  -1 -11   3  253.40    7.19
  -1 -11   3  232.25    6.77
   1 -11  -2  383.67    9.08
  -1 -11   2  382.32    8.83
   1 -11  -2  379.27    8.73
   1 -11  -2  367.02    8.46
  -1 -11   2  356.55   16.66
  -1 -11   2  379.83    8.57
  -1 -11   2  366.35    8.51
   1 -11  -2  371.07    7.97
   1 -11  -2  373.32    7.97
  -1 -11   1  158.20   11.25
  -1 -11   1  162.66    5.78
  -1 -11   1  164.18    5.60
   1 -11  -1  169.30    5.79
   1 -11  -1  161.11    5.31
   1 -11  -1  168.72    6.05
  -1 -11   1  160.96    5.54
   1 -11  -1  162.27    5.43
   1 -11  -1  169.79    5.58
   1 -11   0  397.06   17.63
   1 -11   0  413.57    8.99
  -1 -11   0  439.01   19.12
   1 -11   0  411.01    8.64
   1 -11   0  410.48    8.75
  -1 -11   0  425.68    9.56
   1 -11   0  404.18    7.99
   1 -11   0  412.41    8.47
  -1 -11   0  400.37    7.90
  -1 -11   0  411.13    9.28
  -1 -11   0  400.18    8.70
   1 -11   0  408.83    8.14
  -1 -11   0  420.83    8.76
  -1 -11  -1  190.20    5.93
   1 -11   1  190.00    5.94
   1 -11   1  192.14    6.10
  -1 -11  -1  185.64    6.33
   1 -11   1  195.67    5.77
  -1 -11  -1  193.98    5.77
  -1 -11  -1  187.50   12.79
   1 -11   1  184.42   11.60
  -1 -11  -2  510.17    9.96
   1 -11   2  516.47   10.13
  -1 -11  -2  493.00   10.46
   1 -11   2  504.89    9.83
  -1 -11  -2  510.49    9.13
   1 -11   2  475.50   18.09
  -1 -11  -2  499.77   21.25
  -1 -11  -2  516.09    9.69
  -1 -11  -3   49.86    3.13
   1 -11   3   55.09    3.30
  -1 -11  -3   57.24    7.34
  -1 -11  -3   49.04    3.39
   1 -11   3   51.54    3.25
   1 -11   3   52.42    2.87
   1 -11   3   53.10    3.06
  -1 -11  -4   36.18    2.93
   1 -11   4   41.35    2.88
  -1 -11  -4   42.20    2.93
   1 -11   4   41.55    2.69
  -1 -11  -4   38.46    6.25
   1 -11   4   40.52    2.64
   1 -11   4   42.45    3.04
  -1 -11  -4   36.05    2.91
  -1 -11  -5  337.01    8.48
  -1 -11  -5  379.36    9.49
  -1 -11  -5  348.02   18.71
   1 -11   5  380.35    8.67
   1 -11   5  360.23    8.72
   1 -11   5  338.54    7.85
  -1 -11  -5  319.19    7.97
  -1 -11  -5  326.99    8.74
  -1 -11  -6   31.03    2.48
   1 -11   6   31.37    2.22
   1 -11   6   31.89    2.63
  -1 -11  -6   31.24    2.75
   1 -11   6   29.73    2.38
   1 -11   6   28.66    2.42
  -1 -11  -7   51.14    3.14
   1 -11   7   46.72    2.90
  -1 -11  -7   44.57    3.34
   1 -11   7   48.35    3.14
   1 -11   7   46.61    2.77
  -1 -11  -8    2.32    0.80
  -1 -11  -8    3.57    0.86
   1 -11   8    4.00    0.91
   1 -11   8    4.10    0.94
   1 -11   9   11.53    1.27
  -1  11  -9   14.70    1.81
   1 -11   9   13.53    1.52
   1 -11   9   13.56    1.61
  -1 -11  -9   15.05    1.55
  -1 -11 -10   92.05    4.16
   1 -11  10   92.41    3.33
   1 -11  10   94.23    4.00
  -1  11 -10   89.66    4.09
  -1  11 -11   52.85    2.88
  -1 -11 -11   54.32    2.93
   1 -11  11   52.91    2.80
  -1 -11 -12   78.61    3.02
   1 -11  12   76.09    3.00
   1 -11  12   75.08    2.71
   1 -12 -11   87.68    3.52
   1 -12 -11   86.46    3.28
   1 -12 -10    2.93    0.76
  -1 -12  10    3.96    0.78
   1 -12 -10    4.21    0.93
  -1 -12  10    3.44    0.88
  -1 -12   9  119.38    4.42
   1 -12  -9  126.64    4.85
  -1 -12   9  115.90    4.18
  -1 -12   9  121.97    4.46
   1 -12  -9  124.31    5.01
   1 -12  -8  234.74    7.18
  -1 -12   8  240.60    6.71
   1 -12  -8  226.34    6.85
  -1 -12   8  218.87    6.20
  -1 -12   8  227.76    6.20
  -1 -12   7  461.01    8.87
   1 -12  -7  452.64    9.97
  -1 -12   7  441.90    9.22
   1 -12  -7  453.75   10.19
  -1 -12   7  441.80    9.61
  -1 -12   6   84.70    4.06
  -1 -12   6   84.51    4.31
   1 -12  -6   83.76    4.46
   1 -12  -6   83.12    4.40
  -1 -12   6   88.39    3.86
   1 -12  -6   83.64    4.40
  -1 -12   6   85.62    4.21
  -1 -12   5   70.24    3.79
  -1 -12   5   62.26    3.69
   1 -12  -5   67.77    3.96
   1 -12  -5   62.81    3.87
   1 -12  -5   68.78    4.03
  -1 -12   5   62.75    3.83
  -1 -12   5   63.29    3.17
   1 -12  -4   45.44    2.75
   1 -12  -4   46.55    3.24
  -1 -12   4   46.74    6.00
  -1 -12   4   53.91    3.52
  -1 -12   4   49.05    3.25
   1 -12  -4   46.24    3.24
   1 -12  -4   49.40    3.42
   1 -12  -4   46.85    3.30
  -1 -12   4   47.47    3.26
  -1 -12   3   72.81    3.94
   1 -12  -3   67.00    3.81
   1 -12  -3   72.27    3.98
  -1 -12   3   63.64    3.75
   1 -12  -3   67.23    4.01
  -1 -12   3   74.67    7.75
   1 -12  -3   69.42    3.44
   1 -12  -3   71.89    4.00
   1 -12  -3   73.33    3.60
  -1 -12   3   70.97    3.96
  -1 -12   2   75.87    4.12
  -1 -12   2   80.44    8.31
   1 -12  -2   78.05    4.28
   1 -12  -2   69.23    3.62
  -1 -12   2   78.21    4.12
   1 -12  -2   76.83    3.99
   1 -12  -2   82.63    3.89
   1 -12  -2   80.72    3.72
   1 -12  -2   68.73    3.86
   1 -12  -2   68.65    3.90
   1 -12  -1  219.80    7.20
  -1 -12   1  210.54    7.07
  -1 -12   1  221.37   13.98
   1 -12  -1  232.06    6.72
   1 -12  -1  232.59    6.70
   1 -12  -1  238.11    7.12
   1 -12  -1  229.17    6.61
  -1 -12   1  244.34    7.06
  -1 -12   1  208.98    6.58
   1 -12   0   72.69    3.83
  -1 -12   0   70.16    8.04
   1 -12   0   74.64    3.87
   1 -12   0   71.19    3.91
  -1 -12   0   70.85    4.10
   1 -12   0   72.39    3.62
  -1 -12   0   75.42    3.96
  -1 -12   0   72.37    3.75
  -1 -12  -1  329.96    7.58
  -1 -12  -1  319.19    8.01
   1 -12   1  343.58    8.55
   1 -12   1  310.69    7.94
  -1 -12  -1  319.43    8.72
  -1 -12  -1  329.95   17.67
  -1 -12  -1  331.89    7.80
   1 -12   1  306.68    7.98
  -1 -12  -2   20.95    4.78
  -1 -12  -2   22.77    2.42
   1 -12   2   21.94    2.15
   1 -12   2   20.49    2.15
  -1 -12  -2   22.60    1.94
   1 -12   3  278.70    7.53
   1 -12   3  281.92    7.83
  -1 -12  -3  277.57   16.68
  -1 -12  -3  269.25    7.43
  -1 -12  -3  283.83    8.22
  -1 -12  -4   74.89    3.91
  -1 -12  -4   75.81    4.29
   1 -12   4   69.87    3.95
   1 -12   4   75.87    3.52
  -1 -12  -4   73.12    4.19
  -1 -12  -4   73.61    8.77
   1 -12   4   71.59    3.26
   1 -12   4   73.80    3.92
  -1 -12  -5   63.42    3.55
   1 -12   5   69.77    3.35
  -1 -12  -5   71.63    4.15
   1 -12   5   62.56    3.73
  -1 -12  -5   67.03    4.04
   1 -12   5   65.55    3.64
  -1 -12  -6    0.63    0.49
   1 -12   6    1.24    0.83
   1 -12   6    0.22    0.52
  -1 -12  -6    0.13    0.65
   1 -12   6    1.27    0.77
  -1 -12  -7    5.48    1.06
   1 -12   7    5.58    1.08
  -1 -12  -7    5.01    1.29
   1 -12   7    5.86    1.16
   1 -12   7    4.87    1.00
   1 -12   8    2.26    0.65
  -1  12  -8    3.85    1.03
   1 -12   8    2.85    0.68
   1 -12   8    2.32    0.71
  -1 -12  -8    3.34    0.69
  -1 -12  -9  124.21    4.84
  -1  12  -9  127.38    4.74
   1 -12   9  119.89    4.12
   1 -12   9  127.02    3.77
   1 -12   9  124.17    4.41
   1 -12  10   37.55    2.30
  -1  12 -10   40.26    2.45
  -1 -12 -10   38.85    2.51
   1 -12  10   40.11    1.99
  -1 -12 -11  114.97    3.83
   1 -12  11  115.94    3.63
   1 -13 -10  114.97    4.04
   1 -13 -10  111.93    3.68
  -1 -13  10  109.83    3.34
  -1 -13  10  119.80    3.90
   1 -13  -9    0.82    0.50
   1 -13  -9    0.40    0.58
  -1 -13   9    0.25    0.41
   1 -13  -8  346.97    8.16
  -1 -13   8  332.90    6.75
   1 -13  -8  338.56    7.76
  -1 -13   8  356.09    7.74
  -1 -13   8  327.44    6.90
   1 -13  -7   14.07    1.73
  -1 -13   7   14.93    1.63
   1 -13  -7   14.70    1.80
  -1 -13   7   16.98    1.58
  -1 -13   7   14.92    1.75
  -1 -13   6  255.49    6.93
  -1 -13   6  264.19    7.38
  -1 -13   6  247.36    5.88
   1 -13  -6  264.51    7.54
   1 -13  -6  257.63    7.46
   1 -13  -6  258.70    7.45
  -1 -13   5   11.10    1.69
  -1 -13   5   11.32    1.59
   1 -13  -5   12.39    1.70
   1 -13  -5   10.28    1.59
   1 -13  -5   11.92    1.70
  -1 -13   5   10.36    1.51
   1 -13  -4    1.23    0.86
  -1 -13   4    2.00    0.88
   1 -13  -4    1.82    0.73
   1 -13  -4    2.65    0.99
   1 -13  -4    2.17    0.92
  -1 -13   4    1.73    0.70
   1 -13  -4    1.25    0.52
  -1 -13   4    1.77    0.97
  -1 -13   4    1.54    0.89
   1 -13  -3    8.66    1.32
  -1 -13   3    7.28    1.29
  -1 -13   3    2.27    1.32
   1 -13  -3    9.63    1.48
   1 -13  -3    9.65    1.58
   1 -13  -3    9.71    1.52
  -1 -13   3    8.44    1.47
  -1 -13   3    5.98    0.98
   1 -13  -3    8.06    1.54
  -1 -13   3    7.89    1.38
   1 -13  -3    8.52    1.26
  -1 -13   2   17.90    2.01
   1 -13  -2   16.98    1.84
   1 -13  -2   19.59    2.13
   1 -13  -2   15.81    1.81
   1 -13  -2   17.17    2.01
   1 -13  -2   17.84    1.87
  -1 -13   2   19.93    2.13
  -1 -13   2   11.57    3.02
  -1 -13   2   16.23    1.97
   1 -13  -1  121.08    5.11
  -1 -13   1  114.12   10.32
   1 -13  -1  118.63    4.96
   1 -13  -1  118.00    4.77
  -1 -13   1  121.73    5.01
   1 -13  -1  115.00    4.75
  -1 -13   1  115.78    5.01
  -1 -13   1  109.37    5.10
   1 -13  -1  115.08    4.68
  -1 -13   0  100.59    4.91
  -1 -13   0   91.34    9.49
  -1 -13   0  100.44    4.60
   1 -13   0  104.05    4.77
   1 -13   0   97.37    4.46
  -1 -13   0   96.11    4.34
   1 -13   0   94.11    4.37
   1 -13   1    6.10    1.15
   1 -13   1    7.46    1.38
  -1 -13  -1    7.05    2.63
   1 -13   1    7.88    1.46
  -1 -13  -1    7.02    1.40
  -1 -13  -1    7.55    1.30
  -1 -13  -1    6.56    1.15
  -1 -13  -2  146.21   12.21
   1 -13   2  152.33    5.71
  -1 -13  -2  155.29    5.09
   1 -13   2  156.93    5.83
  -1 -13  -2  155.89    6.16
  -1 -13  -2  140.09    5.12
   1 -13   2  154.56    5.65
  -1 -13  -3  153.02    6.03
   1 -13   3  153.50    5.78
  -1 -13  -3  161.76   12.97
  -1 -13  -3  150.39    5.44
   1 -13   3  146.76    5.50
  -1 -13  -3  152.58    6.08
   1 -13   4  229.74    7.03
  -1 -13  -4  223.08    6.69
  -1 -13  -4  224.29    7.28
  -1 -13  -4  218.36    7.16
   1 -13   4  220.41    6.73
   1 -13   5  151.52    5.64
  -1 -13  -5  149.51    5.86
  -1 -13  -5  150.25    5.55
   1 -13   5  138.69    4.33
   1 -13   5  149.20    5.38
  -1 -13  -6   10.85    1.56
   1 -13   6    9.71    1.46
  -1 -13  -6   11.50    1.76
   1 -13   6    9.78    1.39
   1 -13   6    7.51    1.04
   1 -13   7    2.08    0.75
  -1 -13  -7    3.01    0.81
  -1 -13  -7    2.65    0.91
   1 -13   7    2.79    0.93
   1 -13   7    3.52    0.81
  -1  13  -8   24.39    2.00
  -1 -13  -8   23.99    2.11
   1 -13   8   25.16    1.97
   1 -13   8   22.34    1.76
  -1  13  -9   51.24    2.63
  -1 -13  -9   52.89    2.90
   1 -13   9   50.61    2.42
   1 -13   9   53.22    2.52
   1 -13  10   58.51    2.42
  -1 -13 -10   54.79    2.65
  -1  13 -10   54.71    2.31
   1 -14  -9  250.27    5.31
  -1 -14   9  241.58    5.07
  -1 -14   9  251.66    5.16
   1 -14  -9  256.63    5.85
   1 -14  -8   14.94    1.60
  -1 -14   8   14.89    1.37
  -1 -14   8   12.70    1.36
   1 -14  -8   13.19    1.40
   1 -14  -7  417.50    8.26
  -1 -14   7  410.60    7.39
  -1 -14   7  425.68    8.32
   1 -14  -7  419.59    8.57
  -1 -14   6    0.21    0.48
   1 -14  -6   -0.27    0.58
   1 -14  -6    1.02    0.67
  -1 -14   6    1.15    0.85
   1 -14  -5  179.87    6.02
   1 -14  -5  190.07    6.10
   1 -14  -5  192.43    6.10
  -1 -14   5  184.80    6.03
  -1 -14   5  188.64    5.07
  -1 -14   4   -0.55    0.75
   1 -14  -4   -0.65    0.66
  -1 -14   4    0.10    0.64
  -1 -14   4   -0.25    0.42
   1 -14  -4    1.86    0.84
   1 -14  -3   72.28    3.44
   1 -14  -3   73.30    3.84
   1 -14  -3   78.01    3.95
  -1 -14   3   74.94    4.13
  -1 -14   3   74.22    3.94
   1 -14  -3   73.92    3.29
   1 -14  -3   74.55    3.77
   1 -14  -2   11.18    1.56
  -1 -14   2   14.59    1.92
   1 -14  -2   12.70    1.65
   1 -14  -2   14.10    1.58
  -1 -14   2   11.51    1.55
   1 -14  -2   11.32    1.51
   1 -14  -1   51.95    3.18
   1 -14  -1   48.09    3.18
  -1 -14   1   50.39    3.12
   1 -14  -1   48.34    2.96
   1 -14  -1   50.42    3.13
  -1 -14   1   46.92    3.37
   1 -14   0    1.73    0.97
  -1 -14   0    1.91    0.94
   1 -14   0    0.42    0.52
  -1 -14   0    1.08    0.73
   1 -14   0    0.13    0.62
   1 -14   0    0.89    0.68
   1 -14   1   62.92    3.57
  -1 -14  -1   60.72    3.80
   1 -14   1   56.34    3.35
   1 -14   1   62.29    3.60
  -1 -14  -1   54.45    3.02
   1 -14   1   59.37    3.23
  -1 -14  -2   32.57    2.32
   1 -14   2   38.95    2.85
  -1 -14  -2   40.92    3.09
  -1 -14  -2   33.61    2.26
   1 -14   2   37.87    2.78
   1 -14   2   37.80    2.81
  -1 -14  -2   35.36    2.82
  -1 -14  -3   54.04    3.53
   1 -14   3   60.52    3.46
  -1 -14  -3   52.41    3.05
   1 -14   3   63.08    3.53
   1 -14   3   56.03    3.39
  -1 -14  -3   53.01    3.45
   1 -14   4    1.00    0.74
  -1 -14  -4    0.36    0.67
  -1 -14  -4   -0.19    0.59
   1 -14   4    0.22    0.55
   1 -14   4    0.20    0.67
  -1 -14  -4    0.15    0.49
   1 -14   5   31.05    2.43
  -1 -14  -5   31.43    2.37
  -1 -14  -5   35.59    2.76
   1 -14   5   32.85    2.43
  -1 -14  -6    9.22    1.39
  -1 -14  -6    9.10    1.26
   1 -14   6    9.75    1.29
   1 -14   6   10.63    1.38
  -1  14  -7   11.86    1.30
  -1 -14  -7   16.27    1.67
   1 -14   7   15.78    1.57
   1 -14   7   12.15    1.31
  -1  14  -8   25.81    1.71
  -1 -14  -8   29.49    2.05
   1 -14   8   26.30    1.78
   1 -14   9    4.57    0.63
  -1 -14  -9    4.06    0.76
  -1 -15   7    3.35    0.79
  -1 -15   7    3.86    0.77
  -1 -15   6   30.16    2.19
  -1 -15   6   34.31    2.27
  -1 -15   5    1.95    0.70
  -1 -15   5    4.02    0.98
  -1 -15   4    0.67    0.68
   1 -15  -4    0.89    0.45
  -1 -15   4    0.25    0.64
  -1 -15   3    9.20    1.44
  -1 -15   3    8.84    1.31
   1 -15  -3    7.80    1.16
  -1 -15   2  142.28    4.96
  -1 -15   2  143.15    5.38
   1 -15  -2  136.63    4.74
   1 -15  -2  138.24    4.34
   1 -15  -2  134.25    4.82
   1 -15  -1   91.34    3.88
   1 -15  -1   93.66    4.09
  -1 -15   1   92.21    3.92
  -1 -15   1   96.99    4.43
   1 -15  -1   94.31    3.80
   1 -15  -1   88.88    3.79
   1 -15   0  204.96    5.95
   1 -15   0  205.89    5.83
   1 -15   0  199.36    5.55
  -1 -15   0  197.66    5.55
   1 -15   0  190.29    5.83
  -1 -15   0  190.68    6.27
  -1 -15  -1    9.27    1.17
  -1 -15  -1    8.77    1.43
   1 -15   1    8.66    1.29
  -1 -15  -1    8.31    1.38
   1 -15   1    9.79    1.23
   1 -15   1    9.02    1.37
   1 -15   1    9.72    1.37
   1 -15   2   87.10    3.93
  -1 -15  -2   83.28    4.04
   1 -15   2   86.12    3.87
   1 -15   2   84.54    3.86
  -1 -15  -2   88.45    4.24
  -1 -15  -3    0.44    0.55
  -1 -15  -3   -0.04    0.60
   1 -15   3    0.16    0.45
  -1 -15  -3    0.05    0.43
   1 -15   3   -0.03    0.56
   1 -15   3   -0.26    0.59
   1 -15   4   76.22    3.49
   1 -15   4   75.16    3.46
  -1 -15  -4   76.17    3.71
  -1 -15  -4   79.24    3.37
   1 -15   4   81.64    3.68
  -1 -15  -5   -0.04    0.40
   1 -15   5    0.23    0.44
   1 -15   5    0.67    0.61
  -1 -15  -5    0.73    0.60
   1 -15   5    0.41    0.48
   1 -15   6   15.37    1.48
   1 -15   6   14.63    1.43
  -1  15  -6   15.58    1.30
  -1 -15  -6   14.38    1.41
  -1 -15  -7    0.94    0.47
   1 -15   7    1.22    0.54
   1 -15   7    1.32    0.44
  -1 -16   5   64.27    2.91
  -1 -16   5   62.36    2.76
  -1 -16   4    0.60    0.46
  -1 -16   4    0.26    0.45
  -1 -16   3   -0.24    0.43
  -1 -16   3    0.37    0.47
   1 -16  -2    0.40    0.41
  -1 -16   2    0.68    0.43
  -1 -16   2   -0.01    0.47
  -1 -16   2    0.62    0.44
  -1 -16   1  137.66    4.20
  -1 -16   1  131.49    4.67
   1 -16  -1  134.06    3.91
   1 -16  -1  132.85    4.24
  -1 -16   1  137.39    4.48
   1 -16  -1  129.93    3.89
   1 -16   0  140.31    4.40
  -1 -16   0  140.52    4.81
  -1 -16   0  136.30    3.98
  -1 -16   0  143.14    4.63
   1 -16   0  145.58    4.30
  -1 -16  -1   17.97    1.68
   1 -16   1   16.01    1.52
   1 -16   1   15.41    1.49
  -1 -16  -1   13.56    1.54
  -1 -16  -2    2.47    0.73
   1 -16   2    1.80    0.55
  -1 -16  -2    1.77    0.66
   1 -16   2    2.32    0.67
   1 -16   3  200.66    5.01
   1 -16   3  205.88    5.27
  -1 -16  -3  200.11    5.39
  -1 -16  -4    6.24    0.93
   1 -16   4    4.65    0.77
   1 -16   4    4.67    0.80
   1 -16   5   86.13    2.95
   1 -16   5   91.26    3.22
  -2   0  16   38.64    1.86
   2   0 -16   40.88    2.38
  -2   0  16   44.73    2.57
   2   0 -16   37.21    2.36
  -2   0  15   -0.30    0.62
  -2   0  15    0.14    0.46
   2   0 -15    0.20    0.46
   2   0 -15   -0.29    0.55
   2   0 -14  606.28   11.50
  -2   0  14  612.57   10.15
   2   0 -14  613.27   11.53
   2   0 -14  628.37   11.50
   2   0 -13   -0.27    0.68
  -2   0  13    0.06    0.47
  -2   0  13    1.55    1.92
   2   0 -13   -0.32    0.70
   2   0 -13    1.29    0.90
   2   0 -12  174.17   13.04
   2   0 -12  200.58    6.82
   2   0 -12  203.78    6.88
  -2   0  12  166.25    5.64
  -2   0  12  199.82   13.57
  -2   0  11   -0.07    0.48
   2   0 -11    0.09    0.59
  -2   0  11    0.05    1.80
   2   0 -11    2.20    1.00
   2   0 -11    0.91    1.53
  -2   0  10  130.07    9.94
  -2   0  10  137.26    4.73
   2   0 -10  132.81   10.38
   2   0 -10  141.27    5.25
  -2   0  10  148.82    4.61
  -2   0   9    0.95    1.26
  -2   0   9   -0.25    0.64
   2   0  -9    2.36    1.78
  -2   0   9   -0.28    0.56
   2   0  -9    0.58    0.45
  -2   0   8  959.81   23.24
   2   0  -8  940.17   14.84
   2   0  -8  937.52   11.92
   2   0  -8  924.24   23.43
   2   0  -8  955.83   11.23
   2   0  -7    0.04    0.38
  -2   0   7   -0.46    0.98
   2   0  -7    0.45    0.42
   2   0  -7   -0.04    0.91
  -2   0   6  587.69   15.35
   2   0  -6  572.53    8.87
   2   0  -6  603.37    7.63
  -2   0   5    0.69    0.71
   2   0  -5    0.23    0.32
   2   0  -5   -0.24    0.20
  -2   0   4 2078.24   24.00
   2   0  -3    0.05    0.68
   2   0  -2   22.96    2.20
   2   0  -1    0.16    0.50
  -2   0   1    0.38    0.28
  -2   0   0 1472.13   13.15
   2   0   0 1611.18   17.21
  -2   0  -1   -0.42    0.46
   2   0   1    0.17    0.61
  -2   0  -2 2498.24   24.40
   2   0   2 2537.91   24.65
  -2   0  -3    0.48    0.71
  -2   0  -3   -0.24    0.32
  -2   0  -3    0.61    0.89
  -2   0  -4  537.87   13.39
  -2   0  -4  549.65    6.88
  -2   0  -4  520.77   13.08
  -2   0  -4  543.09   13.62
  -2   0  -5   -0.43    1.12
  -2   0  -5    0.68    1.25
  -2   0  -5   -0.34    0.97
  -2   0  -5    1.14    0.48
  -2   0  -6   12.75    2.67
  -2   0  -6   10.30    2.50
  -2   0  -6   10.44    1.14
  -2   0  -6    9.90    2.35
  -2   0  -7   -0.27    1.57
  -2   0  -7   -0.61    1.14
  -2   0  -7    0.07    0.35
  -2   0  -7   -0.24    0.80
  -2   0  -7   -0.25    0.49
  -2   0  -7    0.30    0.41
  -2   0  -8 1087.48   26.91
  -2   0  -8 1082.06   13.82
  -2   0  -8 1065.05   26.10
  -2   0  -8 1053.24   26.95
  -2   0  -8 1069.45   13.19
  -2   0  -8 1026.04   12.94
  -2   0  -9    0.64    0.54
   2   0   9    0.31    0.52
  -2   0  -9    0.70    1.12
   2   0   9   -0.21    0.97
  -2   0  -9   -0.63    0.51
  -2   0  -9   -0.16    0.62
  -2   0  -9    0.57    1.63
  -2   0 -10  311.15   16.72
   2   0  10  300.71   15.68
  -2   0 -10  307.28    8.05
  -2   0 -10  311.28   16.73
   2   0  10  309.52    7.16
  -2   0 -10  311.60   15.87
  -2   0 -10  304.10    7.94
  -2   0 -11   -0.16    1.35
   2   0  11    0.35    0.56
  -2   0 -11    3.51    2.48
   2   0  11    0.24    1.58
  -2   0 -11    0.87    0.89
  -2   0 -11    1.01    0.94
  -2   0 -11    0.84    2.07
  -2   0 -11   -0.18    0.59
   2   0  12   78.56    8.55
  -2   0 -12   68.72    3.98
  -2   0 -12   61.81    7.91
  -2   0 -12   77.97    8.23
  -2   0 -12   73.76    4.25
   2   0  12   73.91    3.54
  -2   0 -12   62.35    7.98
  -2   0 -12   74.30    4.13
  -2   0 -13   -0.01    0.71
  -2   0 -13   -0.68    0.79
  -2   0 -13    0.71    0.81
  -2   0 -13   -0.17    0.73
  -2   0 -14  138.35    5.08
  -2   0 -14  145.56    5.34
  -2   0 -14  138.88    5.17
  -2   0 -14  134.80    5.20
   2   0  14  143.98    4.05
  -2   0 -14  143.65    5.26
  -2   0 -15    0.28    0.49
  -2   0 -15    0.13    0.54
  -2   0 -15    0.58    0.44
   2  -1 -16    0.68    0.54
  -2   1  16    0.60    0.51
   2   1 -16    0.74    0.49
  -2  -1  16    2.08    0.68
  -2  -1  16    1.56    0.47
   2  -1 -16    1.84    0.69
   2   1 -16    1.52    0.62
   2   1 -15  108.14    4.51
   2  -1 -15  100.60    4.33
  -2  -1  15  104.75    4.34
   2  -1 -15  104.52    4.38
  -2  -1  15  106.78    4.01
  -2   1  15  110.29    4.47
   2   1 -15  103.20    4.24
  -2   1  15   99.52    3.48
   2  -1 -14   17.07    2.04
  -2  -1  14   16.65    1.77
   2   1 -14   17.34    1.96
  -2   1  14   17.58    1.69
   2  -1 -14   16.38    1.96
   2   1 -14   16.91    1.94
   2   1 -14   19.45    2.18
   2  -1 -14   15.38    1.88
   2  -1 -13  178.86   13.40
   2   1 -13  191.04   13.87
   2   1 -13  187.70    6.49
   2  -1 -13  182.23    6.58
   2  -1 -13  192.85    6.67
   2   1 -13  182.58    6.36
  -2   1  13  190.33    5.78
  -2  -1  13  190.74   13.54
  -2  -1  13  182.87    5.95
   2  -1 -13  185.31    6.50
  -2   1  13  182.33   13.26
   2   1 -13  179.40    6.41
  -2  -1  12    6.12    2.81
   2  -1 -12    7.94    1.44
  -2   1  12    8.80    2.98
   2  -1 -12    8.28    1.54
   2   1 -12   10.47    1.64
  -2   1  12    6.01    1.16
   2  -1 -12   11.86    4.01
   2   1 -12    8.70    3.24
  -2  -1  12    7.55    1.31
   2   1 -12    9.65    1.56
  -2   1  11  465.19   19.82
  -2   1  11  488.51    9.16
   2  -1 -11  462.29   10.03
  -2  -1  11  452.29   19.65
   2  -1 -11  463.46    9.95
  -2  -1  11  470.69    8.78
   2  -1 -11  472.94   20.71
  -2  -1  11  474.66    9.37
   2   1 -11  459.44   20.40
   2   1 -11  472.35    9.90
  -2   1  10   44.90    2.70
   2  -1 -10   45.59    2.99
  -2  -1  10   41.99    2.56
   2   1 -10   39.80    5.74
   2  -1 -10   42.38    2.91
  -2  -1  10   37.59    5.36
  -2  -1  10   47.20    2.86
   2   1 -10   46.80    3.02
  -2   1  10   48.20    6.09
   2  -1 -10   34.41    5.46
   2   1  -9  860.60   12.07
   2  -1  -9  883.05   12.50
  -2   1   9  906.94   11.38
  -2  -1   9  897.61   11.19
   2   1  -9  824.59   24.16
   2  -1  -9  869.96   24.82
   2   1  -9  905.63   12.59
  -2  -1   9  844.39   23.70
  -2   1   9  882.06   24.11
  -2  -1   8   82.09    6.77
  -2   1   8   74.38    6.50
   2   1  -8   80.71    3.46
   2  -1  -8   79.83    3.49
  -2  -1   8   74.45    4.53
   2   1  -8   64.61    3.16
   2   1  -8   84.26    7.16
   2   1  -8   83.43    3.36
   2  -1  -8   81.76    3.30
   2   1  -8   80.03    4.46
   2  -1  -8   82.46    7.09
   2  -1  -7  422.34   14.58
   2  -1  -7  414.35    6.84
   2   1  -7  413.45    6.85
   2   1  -7  413.99    9.26
  -2  -1   7  407.48   13.98
  -2   1   7  409.35   14.03
  -2  -1   7  406.43    9.49
   2  -1  -7  421.28    8.91
   2   1  -7  421.60   14.61
   2   1  -6   62.11    3.15
  -2   1   6   62.48    5.06
  -2  -1   6   62.27    5.05
  -2  -1   6   63.10    3.25
   2   1  -6   65.88    2.53
   2  -1  -6   59.48    2.39
  -2  -1   5 5474.25   24.67
   2   1  -5 5469.27   24.97
  -2   1   5 5406.13   42.42
   2  -1  -5 5470.73   21.34
  -2  -1   5 5472.51   42.69
   2   1  -5 5437.57   21.33
  -2   1   4   25.03    2.69
  -2  -1   4   22.85    2.57
  -2   1   3  264.26    7.95
   2   1  -3  266.10    7.86
   2  -1  -3  273.64    7.93
  -2  -1   3  272.97    8.06
  -2  -1   2 4355.00   29.73
   2   1  -2 4280.65   29.18
  -2   1   2 4392.27   30.01
   2  -1  -2 4306.23   29.47
  -2   1   1  942.02   13.36
   2  -1  -1  921.92   13.04
   2   1  -1  904.63   12.89
   2  -1  -1  934.92    9.25
  -2  -1   0 6688.40   29.25
   2  -1   0 6766.04   35.35
   2  -1   0 6694.10   29.74
   2   1   0 6748.63   35.46
  -2   1  -1    1.61    0.76
  -2   1  -1    4.21    1.07
   2  -1   1    4.78    1.04
  -2  -1  -1    3.96    0.93
  -2  -1  -1    3.68    0.96
   2   1   1    4.10    1.08
  -2  -1  -2 2613.54   20.01
  -2  -1  -2 2628.42   24.31
   2  -1   2 2679.44   25.41
  -2   1  -2 2634.90   25.16
   2   1   2 2631.88   25.22
  -2  -1  -2 2588.06   25.02
  -2  -1  -2 2621.80   25.12
  -2  -1  -3   84.96    4.93
  -2   1  -3   85.71    4.91
  -2   1  -3   79.71    4.80
  -2  -1  -3   87.55    3.64
  -2  -1  -3   85.67    4.95
  -2  -1  -3   80.54    4.78
  -2  -1  -4   46.11    4.03
  -2   1  -4   50.56    4.13
  -2  -1  -4   51.95    2.84
  -2   1  -4   52.98    2.15
  -2  -1  -4   46.93    2.04
  -2  -1  -4   44.46    3.91
  -2  -1  -4   52.10    4.33
  -2   1  -4   45.37    3.96
  -2  -1  -5 3282.44   18.18
  -2   1  -5 3241.89   36.71
  -2  -1  -5 3233.31   36.16
  -2  -1  -5 3241.14   35.82
  -2   1  -5 3160.09   35.39
  -2   1  -5 3287.13   18.21
  -2  -1  -5 3209.40   36.50
  -2  -1  -6  221.06    5.15
  -2   1  -6  218.86   10.47
  -2  -1  -6  225.83   10.55
  -2  -1  -6  216.29   10.18
  -2   1  -6  223.77    5.20
  -2   1  -6  222.29   10.24
  -2  -1  -6  219.38   10.17
  -2  -1  -7   14.45    3.18
  -2   1  -7   15.04    1.48
  -2  -1  -7   10.57    1.22
  -2   1  -7   11.63    1.30
  -2   1  -7   11.64    1.27
  -2  -1  -7   12.10    1.34
  -2  -1  -7    9.21    1.19
  -2   1  -7   10.53    2.56
  -2   1  -7   13.88    2.92
  -2  -1  -7   13.28    2.84
  -2  -1  -7   11.63    2.69
  -2   1  -7   12.57    2.99
   2   1   8   93.04    3.46
  -2  -1  -8   96.60    8.21
  -2   1  -8   83.10    7.56
  -2   1  -8   93.54    3.94
  -2  -1  -8   94.41    3.95
  -2  -1  -8   76.91    7.19
  -2  -1  -8   88.66    7.65
   2  -1   8   89.82    3.44
  -2   1  -8   90.21    4.06
  -2   1  -8   85.50    7.54
  -2   1  -8   88.53    7.67
  -2   1  -8   89.77    3.81
  -2  -1  -8   93.09    3.92
  -2  -1  -9 1243.90   31.33
   2   1   9 1275.94   30.34
  -2   1  -9 1253.09   31.49
  -2   1  -9 1314.89   16.46
   2   1   9 1271.51   13.38
  -2  -1  -9 1249.62   30.17
   2  -1   9 1274.58   13.51
  -2  -1  -9 1287.93   15.64
  -2  -1  -9 1314.19   15.51
  -2   1  -9 1309.06   32.03
  -2   1  -9 1273.44   15.48
  -2  -1  -9 1202.84   30.71
  -2   1  -9 1300.39   15.47
   2  -1   9 1265.95   14.22
  -2   1  -9 1336.61   31.45
   2  -1   9 1304.72   30.57
  -2   1 -10  159.06   11.85
  -2  -1 -10  171.79    5.99
   2  -1  10  162.31   11.54
  -2  -1 -10  162.26    5.89
  -2   1 -10  166.37   12.23
  -2   1 -10  152.88   11.17
   2  -1  10  166.65    5.42
   2  -1  10  169.52    5.10
  -2   1 -10  172.06    6.29
  -2  -1 -10  175.88   11.93
   2   1  10  168.17    5.08
  -2  -1 -10  177.47   12.69
  -2  -1 -10  162.83   12.10
  -2   1 -10  167.04    5.89
  -2  -1 -10  170.47    5.86
  -2   1 -10  165.60    5.97
   2   1  10  174.27   11.92
   2   1  11  235.79   14.45
   2  -1  11  262.94   15.25
  -2   1 -11  251.58    7.57
  -2  -1 -11  247.66    7.60
  -2  -1 -11  242.33   14.29
   2   1  11  257.58    6.41
  -2   1 -11  252.29   15.77
  -2  -1 -11  260.75   16.02
  -2  -1 -11  251.49    7.38
   2  -1  11  277.25    7.24
  -2  -1 -11  233.20   15.10
  -2   1 -11  244.90   15.49
  -2   1 -11  257.51   14.92
  -2   1 -11  257.90    7.71
  -2  -1 -11  242.80    7.40
  -2   1 -12    9.28    3.30
  -2  -1 -12    9.47    1.53
   2   1  12   13.35    4.06
   2  -1  12    9.10    1.36
  -2  -1 -12    7.37    3.34
  -2  -1 -12    8.45    2.64
   2  -1  12    6.81    2.21
  -2   1 -12    8.28    2.43
  -2  -1 -12    9.05    1.50
  -2  -1 -12   12.14    1.82
  -2   1 -12    7.85    2.43
  -2   1 -12    9.52    1.60
   2  -1  12    3.23    1.67
  -2   1 -12   10.47    1.70
  -2  -1 -12    9.21    3.43
  -2   1 -12   11.08    1.71
  -2  -1 -13  298.36    8.21
  -2   1 -13  295.27    8.19
  -2  -1 -13  308.09    8.18
  -2  -1 -13  311.57    8.24
  -2   1 -13  307.47    8.16
  -2  -1 -13  314.85    8.07
  -2   1 -13  312.09    8.28
  -2   1 -13  317.50    8.20
  -2  -1 -14   70.79    3.54
  -2  -1 -14   75.81    3.82
  -2  -1 -14   71.71    3.79
  -2   1 -14   75.98    3.80
  -2  -1 -14   70.52    3.72
  -2   1 -14   78.42    3.84
  -2  -1 -14   75.26    3.79
  -2   1 -14   74.20    3.77
  -2   1 -14   73.77    3.86
  -2  -1 -15  205.41    5.64
  -2   1 -15  215.16    5.78
  -2  -1 -15  218.63    5.77
  -2   1 -15  203.11    5.45
  -2   1 -15  207.77    5.73
  -2  -1 -15  201.18    5.59
   2  -1  15  200.54    4.14
  -2  -2  16   86.55    3.43
  -2  -2  16   78.93    2.99
   2  -2 -16   82.55    3.40
   2   2 -16   79.95    3.09
   2   2 -16   81.34    3.38
  -2   2  16   79.57    3.29
   2  -2 -16   83.44    3.39
  -2   2  15   95.93    4.07
   2  -2 -15   92.26    4.06
  -2  -2  15   98.59    3.90
  -2  -2  15   96.76    4.11
   2   2 -15  102.55    4.12
   2  -2 -15   96.35    4.22
   2   2 -15   95.91    4.15
  -2  -2  14  328.14    7.79
   2  -2 -14  309.62    8.18
   2   2 -14  318.08    7.88
   2  -2 -14  339.09    8.42
   2  -2 -14  323.74    8.52
   2  -2 -13   60.45    7.67
   2   2 -13   58.31    7.66
  -2  -2  13   71.17    8.24
   2   2 -13   63.87    3.75
   2   2 -13   65.33    3.75
   2  -2 -13   65.26    4.01
  -2   2  13   58.49    7.44
   2   2 -13   64.22    3.85
  -2  -2  13   66.18    3.68
   2  -2 -13   63.18    3.84
   2  -2 -13   69.29    3.96
  -2   2  13   70.61    3.39
  -2  -2  12   23.81    2.25
  -2  -2  12   19.47    4.24
  -2  -2  12   23.13    2.03
  -2   2  12   23.57    2.03
  -2   2  12   17.27    4.18
   2   2 -12   21.06    2.16
   2  -2 -12   21.41    2.33
   2   2 -12   18.94    4.54
   2  -2 -12   22.93    2.37
   2  -2 -12   24.32    5.08
   2  -2 -11  241.04   14.83
  -2  -2  11  253.05   14.64
  -2   2  11  252.74   14.66
  -2  -2  11  240.80    6.82
   2  -2 -11  243.97    7.35
   2  -2 -11  241.42    7.34
  -2  -2  11  251.77    6.64
   2   2 -11  246.02   14.93
   2   2 -11  244.25    7.01
  -2   2  11  251.33    6.46
  -2   2  10  308.15   15.27
  -2   2  10  294.15    6.72
  -2  -2  10  310.10   15.38
   2  -2 -10  297.09    7.69
   2   2 -10  274.41   15.12
   2  -2 -10  287.20   15.19
   2   2 -10  291.12    7.34
  -2  -2  10  302.60    7.04
   2  -2 -10  299.51    7.77
   2  -2  -9  165.72    5.44
  -2   2   9  178.99    5.00
  -2   2   9  175.95   10.76
   2   2  -9  171.09    5.50
   2   2  -9  171.53    5.31
   2  -2  -9  168.88    5.49
  -2  -2   9  172.91    5.10
   2   2  -9  172.55   11.05
   2  -2  -9  164.45   10.75
  -2  -2   9  184.31   11.08
   2   2  -8   76.34    6.88
  -2  -2   8   75.31    3.18
   2  -2  -8   71.63    3.34
   2  -2  -8   78.02    3.49
   2  -2  -8   77.26    6.88
   2   2  -8   79.95    4.77
  -2  -2   8   72.82    4.51
  -2   2   8   78.69    6.66
  -2  -2   8   73.98    6.45
   2   2  -8   78.77    3.50
   2   2  -7  271.87   11.75
  -2  -2   7  259.03   11.13
  -2   2   7  267.35   11.33
   2   2  -7  267.11    5.54
   2  -2  -7  272.47    5.56
   2  -2  -7  267.81   11.67
  -2  -2   7  259.96    7.72
  -2  -2   6  588.91   15.41
  -2   2   6  570.86   15.20
   2   2  -6  578.60    7.50
   2  -2  -6  600.19    7.60
  -2  -2   6  565.48   10.21
  -2  -2   5  247.30    5.85
  -2   2   5  252.28    9.20
   2  -2  -5  243.03    4.49
   2   2  -5  242.85    4.52
  -2  -2   5  242.94    9.03
  -2  -2   4   88.49    5.00
  -2   2   4   85.60    4.95
  -2  -2   4   77.53    2.79
   2   2  -3 1340.03   17.63
   2  -2  -3 1334.24   17.53
  -2   2   2  352.73    8.62
  -2  -2   2  349.44    8.50
   2   2  -2  380.82    8.78
   2  -2  -2  355.42    8.40
  -2   2   1  827.57   12.59
   2  -2  -1  800.04   12.10
   2  -2  -1  790.27   10.58
  -2  -2   1  834.48   12.58
   2   2  -1  807.37   12.22
  -2  -2   0 3631.54   24.02
   2   2   0 3669.82   26.23
   2  -2   0 3697.94   26.19
  -2  -2  -1 3659.95   26.94
  -2  -2  -1 3651.40   27.45
   2  -2   1 3658.18   27.29
   2   2   1 3701.64   27.67
  -2   2  -1 3617.06   27.12
   2  -2   1 3622.33   27.43
  -2  -2  -1 3664.77   28.03
  -2  -2  -2 2391.01   22.00
  -2   2  -2 2349.28   23.86
  -2  -2  -2 2363.80   24.09
   2   2   2 2360.12   23.89
   2  -2   2 2340.25   23.70
  -2  -2  -2 2312.46   23.92
  -2  -2  -2 2332.60   23.78
  -2   2  -2 2342.00   23.94
  -2  -2  -3   28.61    2.49
  -2  -2  -3   28.27    2.90
  -2   2  -3   31.22    3.05
  -2   2  -3   28.83    2.87
  -2  -2  -3   27.12    2.78
  -2  -2  -3   32.10    3.09
  -2  -2  -4 4389.34   38.91
  -2  -2  -4 4515.57   31.51
  -2  -2  -4 4422.84   38.21
  -2  -2  -4 4313.97   19.56
  -2   2  -4 4375.42   38.86
  -2   2  -4 4516.01   38.64
  -2  -2  -4 4371.05   39.37
  -2   2  -4 4276.94   19.47
  -2  -2  -5  102.00    6.56
  -2   2  -5  103.27    3.27
  -2  -2  -5   95.91    4.77
  -2  -2  -5   96.04    3.17
  -2  -2  -5   95.94    6.18
  -2  -2  -5   98.80    6.52
  -2   2  -5   88.72    6.12
  -2   2  -5   99.61    6.33
  -2  -2  -6  323.43   12.65
  -2   2  -6  334.41   12.87
  -2  -2  -6  333.48   12.51
  -2  -2  -6  339.77    6.39
  -2   2  -6  341.25   12.72
  -2  -2  -6  342.57   13.01
  -2   2  -6  322.72    6.23
  -2   2  -7   20.60    3.57
  -2  -2  -7   22.55    1.79
  -2   2  -7   22.39    1.81
  -2  -2  -7   16.73    3.19
  -2  -2  -7   18.14    3.36
  -2   2  -7   19.69    3.37
  -2  -2  -7   15.36    3.05
  -2  -2  -7   19.77    1.71
  -2   2  -7   19.03    1.69
  -2   2  -7   19.82    1.82
  -2  -2  -7   20.38    1.70
  -2  -2  -8  919.26   25.17
  -2   2  -8  891.37   24.73
  -2   2  -8  900.63   24.65
  -2   2  -8  921.63   13.18
   2  -2   8  875.80   11.20
  -2  -2  -8  910.47   12.19
  -2  -2  -8  897.88   24.46
  -2   2  -8  906.27   12.13
  -2   2  -8  926.12   24.90
  -2  -2  -8  912.19   12.12
  -2   2  -8  923.23   12.29
  -2  -2  -8  908.98   24.23
  -2  -2  -9   -0.81    0.75
  -2   2  -9    0.21    1.03
   2   2   9    1.26    1.00
  -2   2  -9   -0.02    0.46
   2  -2   9    0.51    0.39
  -2  -2  -9    2.07    1.97
   2  -2   9   -0.22    1.46
  -2  -2  -9    0.29    1.37
  -2  -2  -9    0.91    0.69
   2  -2   9    0.92    0.67
  -2   2  -9    0.23    1.68
  -2   2  -9   -0.53    0.65
  -2   2  -9    0.46    0.58
  -2   2  -9    1.55    1.93
  -2  -2  -9    0.66    1.47
   2  -2  10  583.07   10.37
  -2   2 -10  587.27   11.76
  -2   2 -10  556.56   22.34
   2   2  10  565.20   21.43
   2  -2  10  557.86   21.36
  -2   2 -10  546.07   10.60
  -2  -2 -10  557.13   10.87
  -2  -2 -10  608.97    9.81
  -2  -2 -10  545.63   22.11
   2  -2  10  548.90    9.59
  -2  -2 -10  576.05   21.38
  -2  -2 -10  579.51   10.56
  -2  -2 -10  563.85   10.83
  -2   2 -10  553.96   21.43
   2  -2  10  576.84   22.23
  -2  -2 -10  565.58   22.46
  -2   2 -10  572.34   11.01
  -2   2 -10  557.51   22.35
  -2  -2 -11   56.55    7.50
   2   2  11   59.62    7.22
   2  -2  11   58.18    7.24
  -2  -2 -11   56.96    3.44
  -2   2 -11   59.98    3.75
  -2  -2 -11   59.78    3.67
  -2   2 -11   56.84    7.52
   2  -2  11   66.76    3.68
  -2  -2 -11   59.40    7.70
  -2  -2 -11   54.66    3.60
  -2   2 -11   60.45    3.73
  -2   2 -11   56.49    3.66
   2  -2  11   58.71    7.38
  -2   2 -11   66.53    7.63
  -2  -2 -11   62.50    7.30
  -2   2 -11   54.95    7.36
  -2   2 -12  158.48   12.64
   2  -2  12  140.26   11.37
   2   2  12  142.97   11.49
  -2  -2 -12  140.90    5.73
   2  -2  12  157.25    5.48
  -2   2 -12  153.00    6.02
  -2   2 -12  156.19    6.03
  -2  -2 -12  149.27   12.37
  -2  -2 -12  155.55    5.94
  -2  -2 -12  160.25   12.58
   2  -2  12  150.76   11.80
  -2   2 -12  161.47    6.06
  -2  -2 -12  154.59   11.41
  -2  -2 -12  156.15    5.74
  -2   2 -12  159.42   11.91
  -2   2 -12  143.97   12.24
  -2   2 -13   17.60    2.05
  -2   2 -13   19.77    2.03
  -2  -2 -13   16.58    1.98
  -2  -2 -13   16.71    1.94
   2  -2  13   12.87    1.35
  -2  -2 -13   18.30    2.01
  -2   2 -13   18.99    2.15
  -2  -2 -13   21.70    2.08
  -2  -2 -13   17.51    1.99
  -2   2 -13   19.31    2.10
  -2   2 -14   29.10    2.38
  -2   2 -14   33.54    2.58
  -2   2 -14   31.60    2.36
  -2   2 -14   30.56    2.43
  -2  -2 -14   31.57    2.49
  -2  -2 -14   32.13    2.47
  -2  -2 -14   32.68    2.47
  -2  -2 -14   33.02    2.55
  -2  -2 -15    4.88    0.96
  -2  -2 -15    3.83    0.79
  -2   2 -15    6.02    0.96
  -2  -2 -15    3.50    0.79
   2  -2  15    3.58    0.67
  -2   2 -15    4.61    0.99
  -2   2 -15    6.19    1.07
   2  -3 -16   25.68    1.88
  -2  -3  16   25.30    1.77
  -2   3  16   25.58    1.79
  -2  -3  16   24.62    1.72
   2   3 -16   25.00    1.81
   2  -3 -16   23.41    1.78
   2   3 -16   21.39    1.51
   2  -3 -15   49.34    3.03
   2   3 -15   50.91    2.78
  -2   3  15   45.89    2.73
  -2  -3  15   45.22    2.73
   2  -3 -15   45.59    2.78
   2   3 -15   50.68    2.95
  -2  -3  15   50.86    2.84
   2   3 -14   36.05    2.72
  -2  -3  14   34.84    2.59
   2  -3 -14   36.55    2.88
  -2  -3  14   37.71    2.67
  -2   3  14   37.49    2.74
   2   3 -14   36.30    2.61
   2   3 -14   36.58    2.43
   2  -3 -14   37.36    2.78
   2  -3 -13  176.94    6.47
   2   3 -13  180.83    5.96
   2  -3 -13  186.45    6.57
  -2  -3  13  167.94   12.52
  -2  -3  13  176.23    6.05
  -2   3  13  172.73   12.70
   2   3 -13  165.04   12.69
  -2  -3  13  176.27    5.68
   2   3 -13  175.60    6.18
   2  -3 -13  165.18   12.50
   2  -3 -13  183.03    6.30
  -2  -3  12    0.32    0.48
   2  -3 -12    3.42    2.70
  -2   3  12    1.41    1.54
   2   3 -12    0.22    0.46
  -2  -3  12    2.11    1.41
  -2  -3  12    1.65    0.75
   2   3 -12    1.91    1.86
   2  -3 -12    1.65    0.99
   2  -3 -12   -0.04    0.60
  -2  -3  11   37.81    5.70
  -2   3  11   32.53    5.18
   2   3 -11   39.80    5.99
   2   3 -11   35.14    2.63
   2  -3 -11   37.39    2.91
   2  -3 -11   36.46    2.94
  -2  -3  11   40.24    2.76
   2  -3 -11   35.85    5.76
  -2  -3  11   38.90    2.81
   2   3 -10    4.61    0.95
   2  -3 -10    4.62    1.99
  -2  -3  10    2.38    1.55
  -2   3  10    3.91    2.12
   2  -3 -10    3.60    0.95
   2  -3 -10    1.82    0.66
  -2  -3  10    2.85    0.81
   2  -3  -9  806.77   23.78
   2   3  -9  818.15   24.13
  -2   3   9  801.58   22.94
  -2  -3   9  793.83   22.91
   2   3  -9  820.89   12.15
   2  -3  -9  820.85   12.23
   2  -3  -9  837.99   12.42
  -2  -3   9  805.43   11.40
   2   3  -9  820.28   11.52
   2  -3  -8  189.76   10.73
   2   3  -8  184.39    5.39
  -2  -3   8  177.49    5.06
  -2  -3   8  170.20    9.84
  -2   3   8  199.05   10.69
  -2  -3   8  176.89    7.34
   2  -3  -8  171.23    5.32
   2  -3  -8  177.44    5.36
   2   3  -8  180.51   10.53
  -2  -3   7 1075.16   22.79
  -2   3   7 1096.70   22.98
   2   3  -7 1077.42   11.16
  -2  -3   7 1029.62   16.36
   2  -3  -7 1077.50   11.09
   2  -3  -7 1064.39   23.30
   2   3  -7 1053.86   23.29
   2   3  -6   35.18    1.88
  -2  -3   6   30.15    2.58
   2  -3  -6   31.94    1.79
  -2   3   5  129.75    6.68
   2  -3  -5  129.17    3.28
  -2  -3   5  120.92    4.75
  -2  -3   5  119.86    6.39
   2   3  -5  125.78    3.27
   2  -3  -4 3421.65   15.74
  -2   3   4 3488.46   31.68
  -2  -3   4 3504.43   31.54
  -2  -3   3  219.14    7.27
   2   3  -3  221.02    7.19
   2  -3  -3  232.56    7.33
  -2  -3   2    3.12    0.92
  -2   3   2    1.75    0.77
   2   3  -2    2.68    0.84
   2  -3  -2    2.78    0.83
   2  -3  -1  820.89   12.25
   2  -3  -1  772.00   12.36
   2   3  -1  821.80   12.38
  -2  -3   1  834.18   12.63
  -2   3   1  790.58   12.39
   2   3   0  487.83    9.58
   2  -3   0  504.14    9.68
   2  -3   0  488.04   10.25
  -2  -3  -1 3133.53   25.34
  -2   3  -1 3183.87   25.60
   2  -3   1 3103.30   25.27
   2   3   1 3155.99   25.63
   2  -3   1 3189.18   27.91
  -2  -3  -1 3135.24   26.07
   2  -3   2   26.65    2.54
   2  -3   2   20.55    2.46
  -2  -3  -2   33.14    2.90
   2   3   2   26.37    2.58
  -2   3  -2   23.96    2.46
  -2  -3  -2   29.53    2.73
  -2   3  -2   26.38    2.58
  -2  -3  -2   22.18    2.51
   2   3   3 3598.04   32.60
  -2  -3  -3 3530.28   31.43
  -2  -3  -3 3556.44   30.90
   2  -3   3 3542.83   32.07
  -2   3  -3 3660.25   32.66
  -2  -3  -3 3583.25   32.39
   2  -3   3 3503.40   34.46
  -2  -3  -3 3529.23   33.62
  -2   3  -3 3644.88   31.98
  -2   3  -4  168.60    7.70
  -2  -3  -4  163.71    7.57
  -2  -3  -4  175.77    7.07
  -2   3  -4  161.20    3.81
   2  -3   4  165.45    8.14
  -2   3  -4  176.85    7.71
  -2  -3  -4  167.42    7.48
  -2  -3  -4  157.26    7.75
  -2  -3  -4  168.46    3.89
  -2  -3  -5    1.15    0.78
  -2   3  -5    1.94    0.52
  -2  -3  -5    2.58    1.39
  -2  -3  -5    1.71    0.47
  -2  -3  -5   -0.02    0.85
  -2   3  -5    2.10    1.11
  -2   3  -5    0.77    1.08
  -2   3  -6 1110.66   11.64
  -2   3  -6 1138.77   23.89
  -2  -3  -6 1087.77   19.10
  -2   3  -6 1101.93   22.99
  -2  -3  -6 1087.79   23.75
  -2  -3  -6 1149.82   23.37
  -2  -3  -6 1097.81   11.56
  -2  -3  -6 1104.83   23.53
  -2   3  -7  105.23    7.93
  -2  -3  -7  103.76    3.85
  -2  -3  -7  104.74    3.87
  -2   3  -7  104.55    3.89
  -2   3  -7  102.25    3.81
  -2  -3  -7  107.59    7.98
   2  -3   7  106.46    8.17
  -2   3  -7  105.20    7.76
  -2  -3  -7   93.82    7.31
  -2  -3  -7  105.39    7.89
  -2  -3  -7  110.96    3.97
  -2   3  -8  204.65   11.90
   2   3   8  202.97   11.31
  -2  -3  -8  206.01    5.82
  -2  -3  -8  195.62   11.40
  -2   3  -8  210.51    6.40
  -2  -3  -8  200.46   11.78
   2  -3   8  204.30   11.25
  -2   3  -8  200.75    5.75
   2  -3   8  200.05    5.59
  -2   3  -8  196.25    5.69
  -2  -3  -8  190.95   11.34
   2  -3   8  203.34   12.06
  -2   3  -8  207.78   11.83
  -2  -3  -8  197.47    5.67
  -2  -3  -9  157.21   11.19
  -2   3  -9  149.60    5.76
  -2  -3  -9  148.04   10.49
  -2  -3  -9  144.19    5.14
  -2  -3  -9  136.75   10.32
   2  -3   9  148.52    5.13
  -2   3  -9  158.40   11.08
   2   3   9  151.29   10.39
   2  -3   9  149.04    5.04
  -2   3  -9  154.16    5.35
  -2   3  -9  154.95   11.00
   2  -3   9  146.81   10.93
  -2   3  -9  147.43   10.91
  -2  -3  -9  151.69    5.08
  -2  -3  -9  153.47    5.38
  -2   3  -9  148.46    5.34
   2  -3   9  147.12   10.28
  -2   3 -10    1.74    1.56
  -2  -3 -10    1.27    1.77
  -2  -3 -10    2.39    1.04
   2  -3  10   -0.40    0.55
  -2  -3 -10    0.54    1.85
   2   3  10    0.38    1.35
  -2   3 -10    1.37    1.02
  -2  -3 -10   -0.95    1.46
  -2   3 -10    1.54    2.14
  -2  -3 -10    1.19    0.72
   2  -3  10    1.01    0.84
  -2   3 -10   -1.07    1.38
  -2  -3 -10    0.98    0.54
  -2   3 -10    2.83    1.09
   2  -3  10    0.51    1.37
  -2   3 -10    0.59    0.62
  -2  -3 -10    1.34    0.57
   2  -3  10    1.05    1.50
  -2  -3 -11  374.58   18.73
   2   3  11  358.47   17.67
   2  -3  11  348.61   17.41
  -2  -3 -11  371.25    8.54
  -2   3 -11  367.28    8.96
  -2   3 -11  361.60    9.23
  -2   3 -11  371.94    9.69
  -2  -3 -11  359.00    8.85
  -2   3 -11  385.23   19.22
  -2  -3 -11  351.76   18.42
  -2   3 -11  358.68    8.96
   2  -3  11  364.62   18.05
  -2  -3 -11  381.19    8.00
  -2   3 -11  352.45   17.62
  -2  -3 -11  364.85   17.58
  -2  -3 -11  390.44    9.31
  -2   3 -11  372.34   18.87
  -2  -3 -11  363.13    8.96
   2  -3  11  366.26    8.61
  -2  -3 -12    1.43    0.82
   2   3  12    0.73    1.55
  -2   3 -12    5.24    2.62
  -2  -3 -12   -0.65    1.42
  -2   3 -12    1.56    0.75
   2  -3  12    1.77    1.56
  -2  -3 -12    1.87    0.76
  -2   3 -12    4.22    2.60
   2  -3  12    1.37    0.73
  -2   3 -12    2.29    1.05
  -2   3 -12    0.80    0.80
   2  -3  12    3.84    2.22
  -2  -3 -12   -1.81    1.91
  -2  -3 -12    2.30    1.03
  -2   3 -12    0.39    1.67
   2   3  12    1.57    1.51
  -2  -3 -12    1.08    0.64
  -2  -3 -12    2.30    0.98
   2  -3  12   -0.77    1.56
  -2  -3 -13   32.87    2.39
  -2  -3 -13   37.46    2.84
  -2  -3 -13   34.88    2.74
  -2   3 -13   33.81    2.59
  -2  -3 -13   36.80    2.81
  -2   3 -13   34.51    2.79
   2  -3  13   37.26    2.37
  -2   3 -13   36.05    2.76
  -2  -3 -13   33.85    2.74
  -2   3 -13   44.81    3.13
   2  -3  14    2.10    0.60
  -2   3 -14    2.18    0.94
  -2  -3 -14    1.21    0.66
  -2   3 -14    3.12    0.81
  -2  -3 -14    2.44    0.84
  -2  -3 -14    3.92    0.97
  -2  -3 -14    1.59    0.68
  -2   3 -14    1.60    0.70
  -2   3 -14    2.54    0.77
  -2  -3 -15   23.51    1.83
  -2   3 -15   20.80    1.57
   2  -3  15   24.59    1.61
  -2   3 -15   21.72    1.75
  -2  -3 -15   24.33    1.88
  -2  -3 -15   24.12    1.83
   2  -4 -16  106.58    3.69
  -2  -4  16  103.45    3.29
  -2   4  16  103.85    3.31
   2   4 -16   98.20    2.79
  -2  -4  16  107.33    3.47
   2   4 -15   23.07    1.76
  -2  -4  15   25.87    2.05
   2  -4 -15   24.22    2.07
  -2  -4  15   25.82    1.96
  -2   4  15   27.80    2.04
   2   4 -15   23.54    1.90
   2  -4 -15   26.84    2.06
   2   4 -14   42.11    2.69
  -2   4  14   40.09    2.69
   2  -4 -14   35.40    2.78
  -2  -4  14   38.77    2.67
  -2  -4  14   35.32    2.67
   2  -4 -14   37.45    2.66
   2   4 -14   38.78    2.73
   2  -4 -13   25.81    5.33
   2   4 -13   11.61    3.16
  -2  -4  13   14.97    3.46
  -2  -4  13   19.99    2.01
  -2  -4  13   23.21    2.31
   2  -4 -13   22.49    2.34
   2  -4 -13   21.97    2.15
   2  -4 -13   22.48    2.34
   2   4 -13   23.85    2.28
  -2   4  13   20.54    4.23
   2  -4 -12   22.02    4.68
   2   4 -12   31.25    5.44
   2  -4 -12   24.17    2.43
   2  -4 -12   26.50    2.42
  -2  -4  12   27.50    2.47
  -2   4  12   20.98    4.35
   2  -4 -12   28.68    2.69
  -2  -4  12   26.55    2.34
   2   4 -12   16.22    1.74
  -2  -4  12   24.44    4.73
   2   4 -12   26.08    2.37
  -2  -4  11   18.57    4.03
  -2   4  11   24.83    4.41
   2  -4 -11   23.09    2.36
  -2  -4  11   23.83    2.28
  -2  -4  11   25.72    2.33
   2  -4 -11   21.53    2.27
   2  -4 -11   20.55    4.38
   2   4 -11   24.78    4.78
   2   4 -11   23.30    2.11
   2  -4 -10  136.18   10.46
  -2   4  10  135.71   10.13
   2   4 -10  127.34    4.68
   2  -4 -10  128.56    5.22
   2  -4 -10  118.83    5.10
   2   4 -10  129.00   10.22
  -2  -4  10  128.56    4.91
  -2  -4  10  126.31    9.72
   2  -4  -9    2.96    0.81
  -2  -4   9    5.34    1.83
  -2   4   9    3.91    1.61
  -2  -4   9    4.06    0.98
   2   4  -9    4.99    0.96
   2   4  -9    2.62    1.83
   2  -4  -9    3.00    2.05
   2  -4  -9    3.26    0.89
   2  -4  -9    3.21    0.84
   2  -4  -8  868.85   22.95
   2  -4  -8  861.56   12.34
   2   4  -8  863.68   22.96
  -2   4   8  911.89   22.84
   2   4  -8  888.38   11.90
   2  -4  -8  872.35   12.12
   2  -4  -8  866.47   11.23
  -2  -4   8  867.78   11.51
   2   4  -8  855.44   11.48
  -2  -4   8  886.12   22.41
  -2  -4   7  665.34   17.96
  -2   4   7  671.39   18.14
   2   4  -7  678.67   18.79
   2  -4  -7  664.82   18.50
  -2  -4   7  647.36   14.01
   2  -4  -7  644.72    9.76
   2   4  -7  627.86    8.60
  -2  -4   7  659.36    9.52
   2  -4  -7  662.49   10.18
   2  -4  -6 1544.64   25.76
   2   4  -6 1550.47   12.45
  -2  -4   6 1579.52   25.39
   2   4  -6 1574.05   26.16
  -2  -4   6 1511.23   20.14
   2  -4  -6 1525.16   12.30
  -2   4   5   13.14    2.20
   2   4  -5   16.34    1.22
   2  -4  -5   14.59    1.13
  -2  -4   5   12.06    2.07
  -2   4   4   46.67    3.73
  -2  -4   4   46.23    3.69
   2  -4  -4   39.48    1.69
  -2  -4   3  499.97   11.10
  -2   4   3  678.08   13.09
  -2  -4   2  867.21   13.46
  -2   4   2  856.38   13.53
   2   4  -2  844.29   12.96
   2  -4  -2  861.51   13.02
   2   4  -1 1921.56   19.03
   2  -4  -1 1930.45   18.72
  -2  -4   0  434.89   11.57
   2   4   0  444.10    9.19
   2  -4   0  444.40    9.03
   2  -4   0  460.24   11.15
  -2  -4  -1    1.60    0.89
   2   4   1    1.48    0.76
   2  -4   1    1.25    0.78
  -2  -4  -1    0.87    0.73
   2  -4   1    0.13    0.40
  -2   4  -1    1.00    0.69
  -2   4  -2 4138.83   31.85
  -2  -4  -2 4314.64   32.03
  -2  -4  -2 4206.12   36.62
   2   4   2 4273.05   32.24
  -2  -4  -2 4292.27   32.17
   2  -4   2 4300.40   32.02
  -2   4  -2 4208.84   31.65
   2  -4   2 4266.99   37.71
  -2  -4  -3 1032.92   17.39
  -2   4  -3 1030.25   17.35
  -2  -4  -3 1068.37   18.99
   2  -4   3 1012.83   19.62
  -2  -4  -3 1042.64   19.42
   2  -4   3 1051.93   17.36
   2   4   3 1030.29   17.36
  -2  -4  -3 1018.36   16.85
  -2   4  -3 1051.50   17.17
  -2   4  -4  494.68   12.85
  -2  -4  -4  492.44   12.85
   2   4   4  513.80   13.50
  -2  -4  -4  502.65   13.37
  -2  -4  -4  474.04   12.86
  -2   4  -4  495.66   13.18
   2  -4   4  485.50   14.56
   2  -4   4  489.94   13.04
  -2  -4  -4  507.21   14.48
  -2  -4  -4  474.29    6.57
  -2   4  -4  486.32    6.64
  -2  -4  -5  145.60    8.45
  -2   4  -5  147.50    7.91
  -2  -4  -5  141.48    7.77
  -2  -4  -5  144.43    7.41
  -2   4  -5  158.37    8.01
  -2   4  -5  145.00    3.95
   2  -4   5  156.32    8.83
  -2  -4  -5  154.62    7.91
  -2  -4  -5  138.66    3.86
  -2  -4  -6   -0.48    0.95
  -2   4  -6    0.53    1.03
  -2  -4  -6    1.11    1.01
   2  -4   6    0.03    1.33
  -2   4  -6    1.21    0.69
  -2  -4  -6    0.96    0.96
  -2   4  -6    1.56    1.31
  -2  -4  -6    0.80    0.47
  -2   4  -6    0.51    0.31
  -2  -4  -7  274.97   12.74
  -2   4  -7  270.96   12.72
  -2  -4  -7  273.50    6.31
  -2  -4  -7  288.41   12.85
  -2   4  -7  281.01   12.70
  -2  -4  -7  269.39    6.25
  -2   4  -7  263.09    6.24
  -2  -4  -7  280.72    6.35
  -2  -4  -7  284.04   13.27
   2  -4   7  271.35   13.35
  -2  -4  -7  268.72    6.22
  -2   4  -7  263.05    6.17
  -2  -4  -8   69.10    3.18
  -2  -4  -8   68.76    3.36
  -2  -4  -8   64.26    6.70
  -2   4  -8   65.09    6.72
  -2   4  -8   72.68    3.90
  -2  -4  -8   72.32    7.00
   2   4   8   70.19    6.69
  -2  -4  -8   68.26    6.97
   2  -4   8   73.97    3.53
  -2   4  -8   63.98    6.58
   2  -4   8   57.22    6.47
  -2  -4  -8   68.80    3.38
  -2   4  -8   67.70    3.36
  -2  -4  -8   80.86    3.74
   2  -4   8   61.72    6.21
  -2   4  -8   64.70    3.28
  -2  -4  -9    4.51    2.29
  -2   4  -9    3.94    1.81
  -2  -4  -9    3.49    0.94
  -2   4  -9    5.36    1.24
   2  -4   9    4.23    1.95
   2   4   9    6.83    2.42
  -2  -4  -9    4.57    2.31
  -2   4  -9    4.63    1.03
   2  -4   9    3.06    0.79
  -2   4  -9    3.49    0.89
   2  -4   9    6.64    2.65
  -2  -4  -9    4.48    1.03
   2  -4   9    5.76    1.09
  -2  -4  -9    3.83    0.77
  -2  -4  -9    4.63    1.13
  -2   4  -9    5.79    2.28
  -2  -4  -9    5.22    1.82
  -2  -4 -10  131.93   10.66
  -2   4 -10  122.18   10.27
  -2   4 -10  117.58    5.41
   2   4  10  126.38   10.04
   2  -4  10  120.63    9.78
  -2  -4 -10  125.61    4.71
   2  -4  10  121.12   10.35
  -2  -4 -10  122.99    4.71
  -2  -4 -10  126.01   10.52
  -2   4 -10  132.44   10.82
  -2  -4 -10  117.82    4.93
  -2   4 -10  112.54    9.90
  -2   4 -10  119.80    4.91
   2  -4  10  124.92    4.87
  -2  -4 -10  126.59    5.16
  -2  -4 -10  124.53    5.00
   2  -4  10  130.87    5.14
  -2  -4 -10  124.20   10.11
  -2   4 -10  123.86    5.06
  -2  -4 -11   65.66    3.46
  -2   4 -11   65.38    7.79
  -2   4 -11   64.59    4.16
   2  -4  11   57.61    7.05
  -2   4 -11   61.66    3.81
   2   4  11   56.45    7.04
   2  -4  11   67.48    3.64
  -2  -4 -11   66.04    3.82
   2  -4  11   63.00    7.58
  -2  -4 -11   65.03    3.69
   2  -4  11   64.74    3.67
  -2   4 -11   55.56    7.40
   2   4  11   68.06    7.98
  -2  -4 -11   49.90    3.03
  -2  -4 -11   67.17    7.99
  -2   4 -11   62.89    3.68
   2  -4  11   61.43    7.58
  -2   4 -11   53.72    7.03
  -2   4 -11   69.20    3.88
  -2  -4 -11   64.12    3.75
  -2  -4 -11   64.35    7.93
  -2  -4 -12  513.18   21.70
  -2  -4 -12  522.55   10.36
   2   4  12  502.49   20.90
   2  -4  12  560.69   22.04
  -2  -4 -12  534.14    9.60
  -2  -4 -12  547.91   10.73
  -2  -4 -12  544.01   10.79
  -2   4 -12  562.88   10.27
   2   4  12  515.04   21.93
  -2  -4 -12  556.48   10.92
  -2   4 -12  527.49   10.97
  -2   4 -12  552.45   10.79
   2  -4  12  534.66   10.38
   2  -4  12  537.79   22.15
   2  -4  12  549.88   22.19
  -2   4 -12  514.93   21.32
  -2   4 -12  522.16   22.18
  -2   4 -12  534.99   10.50
  -2   4 -13   36.46    2.65
  -2   4 -13   36.67    2.84
  -2  -4 -13   37.03    2.74
  -2  -4 -13   40.32    2.85
   2  -4  13   35.88    2.40
  -2  -4 -13   35.64    2.61
  -2   4 -13   39.10    2.60
  -2  -4 -13   37.27    2.77
  -2   4 -13   44.31    2.96
  -2  -4 -14   80.41    3.57
  -2   4 -14   78.74    3.57
  -2  -4 -14   82.67    3.75
  -2   4 -14   86.37    3.43
  -2  -4 -14   85.34    3.72
   2  -4  14   72.70    2.96
  -2   4 -14   83.64    3.88
  -2  -4 -15   34.39    2.01
   2  -4  15   35.35    1.93
  -2  -4 -15   31.08    2.02
  -2   4 -15   30.80    1.68
  -2   5  15  133.86    4.06
  -2  -5  15  138.08    4.12
   2   5 -15  132.10    3.81
  -2  -5  15  138.99    4.54
   2  -5 -15  133.79    4.68
   2   5 -15  127.21    4.06
   2  -5 -15  130.38    4.09
  -2  -5  14    4.95    0.85
  -2   5  14    4.58    0.98
   2  -5 -14    6.09    1.23
  -2  -5  14    6.54    1.21
   2   5 -14    4.79    0.97
   2  -5 -14    5.42    1.09
  -2  -5  14    5.71    1.00
   2   5 -14    7.13    1.19
   2   5 -13  517.11    9.87
   2  -5 -13  489.53   10.58
  -2  -5  13  521.16    9.67
  -2   5  13  526.77    9.73
  -2  -5  13  504.70    9.75
   2  -5 -13  488.02    9.50
  -2  -5  13  512.25   10.28
   2   5 -12    4.01    2.50
  -2   5  12   -2.06    2.51
   2  -5 -12    1.08    0.77
   2  -5 -12    1.00    0.81
  -2  -5  12    1.96    1.46
  -2  -5  12    0.87    0.70
   2  -5 -12    5.98    2.70
  -2  -5  12    2.73    0.89
   2  -5 -12    0.72    0.82
   2   5 -12    1.43    0.55
   2   5 -11  351.77   17.40
  -2  -5  11  364.03    8.78
  -2  -5  11  375.04    8.77
   2  -5 -11  350.05    8.89
   2  -5 -11  375.36    8.07
   2  -5 -11  358.91    9.28
   2  -5 -11  348.81   17.14
  -2   5  11  334.61   16.53
  -2  -5  11  353.63   16.89
   2  -5 -11  360.38    8.33
   2   5 -11  367.30    8.45
   2  -5 -10   26.31    2.42
  -2  -5  10   29.97    4.82
   2   5 -10   21.96    4.17
   2  -5 -10   24.34    2.41
   2  -5 -10   24.54    2.10
  -2   5  10   24.01    4.22
   2  -5 -10   20.45    4.14
  -2  -5  10   24.78    2.23
   2   5  -9  843.35   12.25
  -2  -5   9  862.21   23.65
   2  -5  -9  864.21   12.87
   2  -5  -9  813.78   13.06
   2  -5  -9  862.58   12.17
  -2  -5   9  851.46   12.48
  -2   5   9  883.92   24.12
   2   5  -9  825.07   24.08
   2  -5  -9  828.50   23.96
   2   5  -8  554.07   18.38
  -2  -5   8  545.29    8.89
  -2  -5   8  573.37   18.00
  -2   5   8  579.31   18.21
   2  -5  -8  548.98    9.48
   2  -5  -8  542.05    9.71
   2  -5  -8  533.84    9.97
   2   5  -8  503.04    8.92
   2  -5  -8  568.26   18.47
  -2  -5   8  531.41    9.37
   2   5  -7    1.26    0.92
  -2  -5   7    0.85    0.53
   2  -5  -7    2.45    1.48
  -2  -5   7   -1.22    0.99
  -2   5   7    0.14    1.04
   2  -5  -7    0.72    0.52
  -2  -5   7    0.06    0.32
  -2  -5   7    1.15    0.59
   2  -5  -7    1.13    0.57
   2  -5  -6   39.14    1.97
   2   5  -6   43.65    4.42
   2  -5  -6   42.51    2.55
  -2   5   6   36.41    3.95
   2   5  -6   38.82    1.99
  -2  -5   6   40.86    2.33
   2  -5  -6   38.80    4.13
  -2  -5   6   38.67    3.97
   2   5  -5  669.91   15.59
  -2  -5   5  678.89   15.25
  -2   5   5  688.74   15.54
   2   5  -5  656.73    7.55
   2  -5  -5  667.47   15.48
   2  -5  -5  656.09    7.49
  -2  -5   4  437.07   11.20
   2   5  -4  421.42    5.55
   2  -5  -4  418.26    5.49
  -2   5   3  710.27   13.38
  -2  -5   3  498.40   11.11
  -2  -5   2 1347.34   16.61
  -2   5   2 1370.99   17.04
   2   5  -2 1337.61   16.27
   2  -5  -2 1355.71   16.13
  -2  -5   2 1323.01   22.37
   2   5  -1 1279.28   15.13
  -2  -5   1 1236.98   21.41
   2  -5  -1 1280.50   14.91
   2   5   0   10.13    1.42
   2  -5   0   10.97    1.39
  -2  -5   0   12.53    1.62
  -2   5   0   12.04    1.53
  -2  -5   0   11.32    2.17
   2  -5   0   11.12    2.10
   2  -5   1 7788.04   52.94
   2  -5   1 7706.59   38.98
  -2  -5  -1 7728.29   54.00
  -2   5  -1 7865.20   39.77
   2   5   1 7729.63   39.78
  -2  -5  -1 7802.01   39.70
   2  -5   2 1242.12   17.10
   2  -5   2 1195.93   21.69
  -2  -5  -2 1186.93   21.50
   2   5   2 1205.68   17.23
  -2   5  -2 1248.96   17.01
  -2  -5  -2 1274.27   17.15
   2  -5   3   71.67    5.64
  -2  -5  -3   82.19    5.88
  -2  -5  -3   73.64    2.38
   2   5   3   86.17    5.03
   2  -5   3   75.16    4.66
  -2   5  -3   75.98    4.68
  -2  -5  -3   72.73    4.60
  -2  -5  -3   78.75    4.66
  -2   5  -3   71.79    4.49
  -2   5  -4   35.74    3.53
  -2  -5  -4   33.04    1.75
  -2  -5  -4   29.43    3.68
   2   5   4   33.85    3.51
  -2   5  -4   28.08    1.61
  -2  -5  -4   35.22    3.46
  -2  -5  -4   32.58    3.40
  -2   5  -4   30.05    3.22
   2  -5   4   31.33    3.93
   2  -5   4   28.52    3.18
  -2   5  -5 1155.56   21.99
  -2   5  -5 1080.45   10.84
  -2  -5  -5 1110.14   10.96
  -2  -5  -5 1116.06   22.67
  -2   5  -5 1141.07   21.39
   2   5   5 1182.04   22.41
  -2  -5  -5 1138.50   21.44
   2  -5   5 1111.52   21.46
   2  -5   5 1118.10   24.85
  -2  -5  -5 1119.44   21.74
  -2   5  -6  249.87    5.62
  -2  -5  -6  261.28   11.42
  -2   5  -6  270.74   11.66
  -2  -5  -6  251.40   11.16
  -2   5  -6  250.47   11.00
  -2  -5  -6  249.63    6.03
  -2  -5  -6  249.17   10.97
  -2  -5  -6  238.36    5.60
   2  -5   6  247.53   12.37
  -2  -5  -6  239.60    5.53
  -2   5  -7   18.29    3.37
   2   5   7   20.50    3.41
   2  -5   7   17.55    3.07
  -2  -5  -7   21.34    1.87
  -2  -5  -7   22.42    1.90
   2  -5   7   19.72    1.83
  -2   5  -7   21.62    1.79
  -2  -5  -7   21.89    3.56
   2  -5   7   23.03    4.18
  -2   5  -7   21.42    1.78
  -2  -5  -7   19.04    1.66
  -2  -5  -7   20.98    1.77
  -2   5  -7   24.09    3.84
  -2  -5  -7   19.29    3.35
  -2  -5  -8  418.81   16.79
  -2   5  -8  430.58   17.09
  -2  -5  -8  420.90    8.67
  -2   5  -8  409.15   16.68
  -2   5  -8  436.66    8.47
  -2   5  -8  409.49    8.26
  -2  -5  -8  414.21    8.21
   2  -5   8  418.03    8.67
   2  -5   8  421.76   18.06
  -2  -5  -8  424.53   16.93
   2   5   8  434.95   16.42
  -2  -5  -8  417.00    8.22
   2  -5   8  441.03   16.47
   2   5   9  110.58    8.78
  -2  -5  -9  124.53    9.78
   2  -5   9  117.81    4.82
  -2   5  -9  116.40    5.27
  -2  -5  -9  122.58    9.77
   2  -5   9  118.31   10.09
  -2  -5  -9  119.03    4.77
  -2  -5  -9  123.89    4.94
  -2  -5  -9  120.21    4.65
   2  -5   9  112.04    4.65
  -2   5  -9  116.08    9.47
  -2   5  -9  118.64    9.53
  -2   5  -9  116.07    4.60
  -2  -5  -9  118.37    4.64
  -2   5  -9  119.12    4.66
   2  -5   9  121.64    9.23
  -2  -5 -10   42.78    3.05
  -2   5 -10   30.44    2.86
   2  -5  10   40.57    5.80
  -2   5 -10   48.56    6.54
  -2   5 -10   38.02    5.64
   2  -5  10   21.60    2.19
  -2   5 -10   38.84    6.05
  -2  -5 -10   49.22    6.55
  -2  -5 -10   35.96    2.67
   2  -5  10   35.80    5.69
   2  -5  10   31.53    2.66
   2   5  10   44.43    5.94
  -2  -5 -10   43.24    2.91
  -2  -5 -10   41.83    6.04
   2   5  10   50.65    6.68
  -2  -5 -10   47.54    3.09
  -2   5 -10   41.01    2.84
   2  -5  10   46.73    6.35
  -2   5 -10   44.03    2.96
  -2  -5 -11  119.26    4.82
  -2  -5 -11   99.89    9.28
   2  -5  11  115.34    9.73
  -2   5 -11  114.35    5.47
   2   5  11  118.66    9.97
  -2  -5 -11  125.84    4.83
  -2  -5 -11  122.45    5.12
   2  -5  11  122.25    4.97
   2  -5  11  121.40    5.10
  -2   5 -11  123.73    5.32
   2   5  11  116.58   10.27
   2  -5  11  102.60    9.60
  -2   5 -11  129.42    5.13
  -2   5 -11  114.93   10.29
  -2  -5 -11  111.06   10.05
  -2   5 -11  111.16   10.11
  -2   5 -11  122.68    4.93
  -2  -5 -11  127.62    5.17
   2  -5  11  110.14    9.99
  -2  -5 -11  113.65    4.79
  -2   5 -11  110.14    9.88
  -2  -5 -12    3.77    0.87
  -2  -5 -12    5.63    1.27
  -2  -5 -12    3.94    0.92
  -2  -5 -12    5.06    1.08
  -2  -5 -12    5.03    1.18
  -2   5 -12    4.59    1.05
  -2   5 -12    7.80    1.25
   2  -5  12    3.52    1.01
  -2   5 -12    6.14    1.51
  -2   5 -12    5.83    1.28
  -2   5 -12    3.48    0.91
  -2   5 -13    4.55    1.03
  -2   5 -13    3.94    0.91
  -2  -5 -13    3.82    0.95
  -2   5 -13    2.47    0.68
  -2   5 -13    5.68    1.24
   2  -5  13    3.88    0.88
  -2  -5 -13    4.27    0.90
  -2  -5 -13    3.08    0.76
  -2  -5 -13    3.27    0.85
  -2   5 -14   98.02    4.00
  -2   5 -14   94.29    3.60
   2  -5  14   98.17    3.41
  -2   5 -14   95.67    3.20
  -2  -5 -14   96.64    3.82
  -2  -5 -14   98.13    3.79
  -2  -5 -14   90.06    3.50
   2  -5  15   79.15    2.81
  -2  -5 -15   77.20    2.89
   2  -5  15   73.33    2.19
  -2  -5 -15   83.80    2.88
   2  -6 -15   24.53    1.94
  -2   6  15   26.20    1.58
   2  -6 -15   30.53    2.07
  -2  -6  15   27.44    1.95
  -2  -6  14  165.41    5.30
   2  -6 -14  152.34    5.40
   2   6 -14  159.71    4.50
  -2  -6  14  160.94    4.59
   2  -6 -14  157.67    4.62
   2   6 -14  153.22    4.61
  -2  -6  13   10.93    1.51
  -2   6  13    9.44    1.26
  -2  -6  13   11.07    1.62
   2  -6 -13    9.12    1.48
   2  -6 -13   11.22    1.41
  -2  -6  13   10.37    1.48
   2   6 -13    7.84    1.20
  -2   6  12  211.91    6.12
  -2  -6  12  204.33    6.00
   2  -6 -12  192.69    6.79
   2  -6 -12  154.63    5.05
  -2  -6  12  189.34    6.31
  -2  -6  12  191.01    6.38
   2   6 -12  141.25    5.02
   2  -6 -12  190.71    5.81
  -2  -6  11    0.61    0.79
  -2   6  11   -0.54    0.59
   2  -6 -11   -0.23    1.81
   2   6 -11    2.15    1.75
  -2  -6  11    2.16    1.85
  -2   6  11   -2.02    2.17
   2  -6 -11   -0.13    0.55
   2  -6 -11    0.15    0.60
   2  -6 -11    0.22    0.46
   2   6 -11   -0.53    0.49
   2  -6 -11    0.34    0.76
  -2  -6  11    1.64    0.82
  -2  -6  11   -0.34    0.62
   2   6 -10  376.67   16.93
  -2   6  10  355.76   16.07
   2   6 -10  390.42    8.24
   2  -6 -10  388.26    9.53
   2  -6 -10  390.80    8.65
  -2   6  10  394.10    8.30
  -2  -6  10  381.71    8.90
   2  -6 -10  395.01   17.16
  -2  -6  10  397.02    8.25
   2  -6 -10  375.87    8.88
  -2  -6  10  409.29   17.12
   2  -6  -9    7.59    2.70
   2   6  -9    9.01    2.85
   2  -6  -9   10.24    1.47
  -2   6   9    4.06    1.57
   2   6  -9    9.90    1.39
   2  -6  -9    9.47    1.37
  -2  -6   9   10.35    2.75
  -2  -6   9    9.01    1.26
  -2  -6   9    9.91    1.44
   2  -6  -9    6.87    1.35
   2  -6  -8  531.72   17.79
   2   6  -8  552.52   18.32
  -2  -6   8  535.16   16.85
   2  -6  -8  557.00   10.01
  -2  -6   8  543.00   17.45
  -2  -6   8  542.10    9.31
   2  -6  -8  552.10    9.90
   2  -6  -8  539.40   10.42
  -2  -6   8  544.27    9.79
  -2  -6   7   25.39    3.56
  -2   6   7   25.32    3.61
  -2  -6   7   29.00    3.90
   2  -6  -7   27.36    2.08
   2  -6  -7   33.15    2.51
   2  -6  -7   27.35    2.19
  -2  -6   7   30.47    2.20
   2   6  -7   29.65    3.94
  -2  -6   7   28.25    2.15
   2  -6  -7   28.77    3.95
   2  -6  -6 1358.50   24.10
   2   6  -6 1385.88   24.46
  -2  -6   6 1301.52   22.96
  -2  -6   6 1298.83   25.50
  -2  -6   6 1300.54   13.75
  -2  -6   6 1280.13   13.57
  -2   6   6 1390.84   24.10
   2  -6  -6 1332.26   14.58
   2  -6  -6 1338.17   14.38
   2  -6  -6 1347.93   14.96
   2   6  -5    9.27    1.85
  -2  -6   5   13.57    2.59
   2  -6  -5   15.49    1.58
  -2  -6   5    9.65    1.84
  -2   6   5   13.78    2.17
   2  -6  -5   14.21    2.36
  -2  -6   4 1590.29   21.32
   2   6  -4 1539.99   21.25
  -2  -6   4 1587.93   27.12
   2  -6  -4 1518.86   21.06
  -2   6   3  379.11    9.50
  -2  -6   3  355.98   12.62
  -2  -6   3  368.39    9.24
  -2  -6   2    3.96    1.65
  -2  -6   1  426.46   13.66
   2   6  -1  441.70    8.27
  -2  -6   1  421.43    8.46
   2  -6  -1  431.13    8.02
  -2   6   1  441.41    8.66
   2  -6   0 1489.65   14.86
   2   6   0 1524.87   15.50
  -2   6   0 1465.89   15.17
  -2  -6   0 1416.73   15.12
  -2  -6   0 1437.36   25.13
  -2   6  -1   11.60    1.50
  -2  -6  -1   11.90    1.45
   2  -6   1   15.85    2.81
  -2  -6  -1   16.46    2.89
   2   6   1    7.31    1.19
   2  -6   1   10.21    1.35
  -2  -6  -2 1053.13   22.14
   2  -6   2 1078.12   22.42
   2  -6   2 1045.25   15.12
  -2  -6  -2 1056.38   15.13
  -2   6  -2 1050.39   15.01
  -2  -6  -3   46.47    3.61
  -2  -6  -3   48.95    4.96
  -2   6  -3   51.71    3.80
   2  -6   3   50.54    3.73
   2   6   3   43.15    3.54
   2  -6   3   47.14    5.03
  -2   6  -3   36.56    3.15
  -2  -6  -3   44.85    3.49
  -2  -6  -4  657.98    7.65
  -2  -6  -4  660.97   18.41
  -2  -6  -4  657.82   14.78
  -2   6  -4  694.46   15.08
   2  -6   4  678.92   15.15
  -2  -6  -4  686.73   15.37
   2  -6   4  673.95   19.37
   2   6   4  533.98   13.74
  -2   6  -4  679.49    7.78
  -2   6  -5   49.21    4.58
  -2  -6  -5   50.95    5.31
   2  -6   5   45.82    4.26
  -2  -6  -5   45.64    4.35
  -2   6  -5   47.37    2.63
   2  -6   5   50.67    2.80
  -2  -6  -5   45.57    4.40
   2   6   5   46.26    4.44
  -2   6  -5   52.17    4.66
  -2  -6  -5   49.69    2.30
   2  -6   5   42.72    5.12
  -2  -6  -5   53.90    2.84
  -2   6  -5   49.06    2.29
  -2  -6  -6  395.31    7.00
  -2  -6  -6  381.50   13.74
  -2   6  -6  392.91    6.99
  -2  -6  -6  388.16    7.94
   2  -6   6  403.40   13.40
  -2   6  -6  392.66   13.98
   2   6   6  407.58   14.34
  -2  -6  -6  389.81    7.57
  -2   6  -6  388.46   13.83
   2  -6   6  410.61   16.74
   2  -6   6  387.42   13.75
  -2  -6  -6  385.50   13.67
   2  -6   6  376.54    7.28
  -2  -6  -6  371.97    7.01
  -2  -6  -6  395.74   15.25
   2   6   6  404.04   13.51
  -2  -6  -7  484.85    8.32
  -2  -6  -7  512.08   17.16
   2   6   7  389.58   14.37
   2  -6   7  495.91   16.11
  -2  -6  -7  504.82    8.46
  -2  -6  -7  502.45    9.09
  -2  -6  -7  501.22    9.40
   2  -6   7  502.37    9.40
   2  -6   7  528.50   17.30
  -2  -6  -7  498.59   16.99
  -2   6  -7  393.86   15.09
   2  -6   7  502.41    8.43
   2  -6   7  491.07   19.30
  -2   6  -7  519.55   17.36
   2   6   7  527.24   17.63
  -2   6  -8   78.81    7.28
  -2  -6  -8   67.38    6.73
  -2  -6  -8   72.51    3.68
   2   6   8   71.15    6.59
   2  -6   8   73.90    6.74
   2   6   8   61.23    6.53
   2  -6   8   71.99    3.71
  -2  -6  -8   74.81    3.78
  -2   6  -8   72.70    3.43
  -2  -6  -8   74.23    3.45
  -2  -6  -8   74.33    7.09
   2  -6   8   65.20    6.64
   2  -6   8   64.67    7.30
  -2  -6  -8   68.55    3.34
  -2   6  -8   56.18    3.04
   2  -6   8   71.80    3.73
  -2   6  -8   66.85    6.68
   2  -6   9   11.23    3.28
   2  -6   9    8.23    2.44
  -2  -6  -9    8.48    1.41
  -2  -6  -9    9.46    2.92
  -2   6  -9   10.02    1.70
  -2  -6  -9    8.31    1.34
   2  -6   9   10.09    3.10
   2   6   9    3.06    1.39
   2   6   9    6.05    2.18
  -2  -6  -9    8.07    2.48
  -2   6  -9    6.00    2.49
  -2  -6  -9    6.59    1.09
   2  -6   9    8.57    1.49
   2  -6   9    6.75    1.30
  -2   6  -9    5.08    1.81
  -2   6  -9    9.16    1.33
  -2  -6  -9    8.99    1.38
  -2   6  -9   10.67    1.49
  -2   6 -10  158.49   11.26
  -2   6 -10  133.53   10.47
  -2   6 -10  138.79    5.99
   2   6  10  145.78   10.52
   2  -6  10  136.71   10.06
  -2   6 -10  105.62    4.40
  -2  -6 -10  147.72    5.48
   2  -6  10  139.35   10.47
  -2  -6 -10  135.70   10.61
  -2  -6 -10  136.46    5.30
  -2  -6 -10  135.17    4.95
   2  -6  10  136.64    5.36
  -2  -6 -10  132.55    4.91
   2  -6  10  138.21   11.11
  -2   6 -10  144.49    5.15
  -2  -6 -10  134.78   10.41
   2   6  10  139.33   10.57
   2  -6  10  139.05    5.49
  -2  -6 -10  144.04    5.27
  -2   6 -11  167.51    5.56
  -2  -6 -11  217.05    6.45
  -2   6 -11  160.90    5.06
  -2  -6 -11  227.63    6.83
  -2   6 -11  222.11    6.99
  -2   6 -11  189.68   13.23
  -2  -6 -11  208.25    6.40
  -2  -6 -11  211.57    6.14
  -2   6 -11  223.59    7.58
   2  -6  11  223.21    6.87
   2  -6  11  199.10   13.44
  -2  -6 -11  209.71    6.17
  -2   6 -11  222.94    6.33
  -2   6 -12   84.29    4.54
  -2  -6 -12   85.80    4.05
  -2  -6 -12   79.17    3.63
  -2  -6 -12   82.13    3.65
  -2  -6 -12   75.08    3.75
  -2   6 -12   79.62    4.10
  -2   6 -12   78.53    3.64
  -2  -6 -12   80.83    3.69
   2  -6  12   82.90    4.10
  -2   6 -12   82.49    3.68
  -2  -6 -13    1.76    0.69
  -2  -6 -13    1.16    0.55
   2  -6  13    2.23    0.71
  -2   6 -13    2.07    0.69
  -2   6 -13    0.73    0.53
  -2   6 -14  212.07    5.44
  -2  -6 -14  205.21    5.02
  -2  -6 -14  209.96    5.15
   2  -6  14  211.05    4.91
  -2  -7  15   84.74    2.51
   2  -7 -15   87.70    3.15
   2   7 -15   86.67    2.94
  -2  -7  15   92.84    3.32
  -2  -7  14   35.41    2.14
   2  -7 -14   35.57    2.35
  -2  -7  14   32.23    2.07
  -2  -7  14   34.84    2.35
  -2  -7  13  318.40    7.61
   2  -7 -13  315.42    8.13
  -2   7  13  330.86    6.54
  -2  -7  13  320.40    7.66
   2  -7 -12    7.45    1.44
  -2   7  12    5.76    1.04
  -2  -7  12    7.00    1.39
   2  -7 -12    7.43    1.23
  -2  -7  12    6.86    1.38
  -2  -7  12    6.62    1.03
  -2  -7  11  589.31   11.05
   2  -7 -11  543.45   11.52
   2  -7 -11  588.91   10.69
  -2  -7  11  589.71    9.63
   2  -7 -11  556.18    9.47
  -2  -7  11  566.38   11.09
  -2  -7  10  133.65    4.73
  -2  -7  10  129.83    5.14
   2  -7 -10  128.81    5.56
   2  -7 -10  129.36    4.53
   2  -7 -10  131.94    5.20
  -2  -7  10  123.56    5.16
  -2  -7   9  164.67    5.35
  -2  -7   9  166.05    5.81
   2  -7  -9  153.30    5.94
   2  -7  -9  164.16    5.79
   2  -7  -9  158.45    4.88
  -2   7   8   12.78    2.54
   2  -7  -8   10.47    2.53
  -2  -7   8   12.24    1.47
  -2  -7   8   13.77    2.77
   2  -7  -8   12.10    1.62
   2  -7  -8   12.93    1.72
  -2  -7   8   13.24    1.59
  -2  -7   8   12.08    2.64
  -2  -7   7  434.68   14.26
  -2   7   7  335.88   12.82
  -2  -7   7  414.43   15.24
   2  -7  -7  421.04    9.12
   2  -7  -7  427.22    8.92
  -2  -7   7  434.33    8.53
  -2  -7   7  429.99    8.59
   2   7  -7  314.63   12.49
   2  -7  -7  426.30   14.41
   2  -7  -6    2.82    1.21
  -2  -7   6    2.33    1.10
  -2  -7   6    2.07    0.78
  -2   7   6    3.46    1.17
   2  -7  -6    0.81    0.48
   2   7  -6    0.58    0.94
   2  -7  -6    3.42    0.93
  -2  -7   6    2.06    0.79
  -2  -7   6    1.90    0.56
   2  -7  -6    1.21    0.68
  -2  -7   6    2.69    0.78
   2  -7  -5    1.30    0.79
   2  -7  -5    4.34    0.99
  -2   7   5    3.84    1.24
  -2  -7   5    2.89    0.60
  -2  -7   5    2.66    1.37
   2  -7  -5    2.26    0.79
  -2  -7   5    2.95    0.74
   2  -7  -5    2.18    0.62
   2  -7  -5    2.56    0.73
  -2  -7   5    2.16    1.17
  -2  -7   5    3.81    0.80
   2   7  -5    1.95    0.75
  -2  -7   4   58.38    5.49
   2  -7  -4   62.89    3.09
  -2  -7   4   64.86    3.06
  -2  -7   3  329.05   13.06
  -2  -7   2   67.00    5.94
  -2  -7   1   19.67    3.38
  -2  -7   0  352.63   13.54
  -2  -7  -1 1967.83   32.42
   2  -7   2  845.53   21.49
  -2  -7  -2  829.58   21.40
  -2  -7  -3  517.70    8.91
   2  -7   3  514.31    8.71
  -2  -7  -3  514.66   17.21
  -2  -7  -3  511.29   11.11
   2  -7   3  537.30   17.66
  -2  -7  -4  437.31   11.71
   2   7   4  480.87   11.80
   2  -7   4  452.45   11.34
  -2  -7  -4  431.85   16.17
  -2  -7  -4  439.57    8.52
   2  -7   4  450.43   11.66
   2  -7   4  451.06    8.30
   2   7   4  485.90   12.50
   2  -7   4  448.59    8.45
   2  -7   4  426.82   16.43
  -2  -7  -5  989.22   12.92
  -2  -7  -5 1057.28   20.37
   2  -7   5  991.16   26.09
  -2  -7  -5 1023.95   25.62
   2  -7   5 1020.19   19.10
   2  -7   5 1019.16   13.22
   2  -7   5 1033.12   19.85
  -2  -7  -5 1019.05   19.92
   2  -7   5  990.64   12.24
  -2  -7  -5 1031.64   13.49
   2   7   6   37.26    4.27
  -2   7  -6   37.08    4.20
   2  -7   6   57.33    3.16
   2   7   6   38.36    4.09
   2  -7   6   49.65    2.76
  -2  -7  -6   52.12    6.05
  -2  -7  -6   52.92    3.09
  -2  -7  -6   51.96    3.07
  -2  -7  -6   52.60    2.86
   2  -7   6   46.92    4.71
  -2   7  -6   38.17    4.28
  -2  -7  -6   52.79    5.02
   2  -7   6   50.27    2.81
  -2  -7  -6   50.32    4.84
   2  -7   6   50.04    6.21
   2  -7   6   44.40    4.42
  -2  -7  -7  676.28   19.35
   2  -7   7  734.72   19.29
   2  -7   7  703.19   10.32
  -2  -7  -7  727.16   22.84
  -2  -7  -7  701.54   11.65
   2  -7   7  738.88   19.87
   2  -7   7  705.87   10.56
  -2  -7  -7  724.76   11.12
  -2  -7  -7  710.61   11.68
  -2  -7  -7  710.94   20.02
   2   7   7  754.69   19.71
   2   7   7  763.68   20.65
   2  -7   7  701.54   11.50
   2  -7   7  702.14   23.97
  -2  -7  -8  305.39    7.08
  -2  -7  -8  307.51    6.79
   2  -7   8  317.56    6.82
   2  -7   8  305.57    7.70
  -2   7  -8  324.53    6.95
  -2  -7  -8  307.66    7.95
  -2  -7  -8  298.55    7.48
  -2  -7  -8  307.73    7.89
   2  -7   8  290.06    7.68
   2  -7   8  311.96    6.95
   2  -7   8  301.24   16.19
  -2  -7  -9  306.67    6.98
  -2  -7  -9  303.30    7.37
  -2  -7  -9  294.01    6.86
  -2  -7  -9  298.26    7.95
  -2  -7  -9  320.89    7.96
   2  -7   9  297.18    7.96
  -2   7  -9  307.44    8.90
   2  -7   9  309.42    8.03
   2  -7   9  297.56   16.49
   2  -7  10   -0.17    0.62
   2  -7  10    0.44    1.44
  -2   7 -10    0.25    0.78
  -2  -7 -10    0.31    0.50
  -2  -7 -10    0.37    0.58
  -2   7 -10    1.37    0.66
  -2  -7 -10    0.73    0.57
  -2  -7 -10    0.81    0.76
   2  -7  10    0.36    0.60
  -2   7 -10    0.12    0.58
  -2  -7 -10    0.26    0.48
   2  -7  11  498.36   10.15
  -2  -7 -11  506.43    9.86
  -2   7 -11  474.23   20.91
  -2   7 -11  518.54   10.30
  -2  -7 -11  496.70    9.71
  -2  -7 -11  490.58    9.32
  -2   7 -11  504.84   11.18
  -2  -7 -11  489.92    8.64
  -2   7 -12  151.34    5.32
  -2   7 -12  134.61    5.53
  -2  -7 -12  140.85    4.89
  -2  -7 -12  141.43    4.79
   2  -7  12  125.96    4.97
  -2  -7 -13   65.66    3.02
  -2  -7 -13   58.79    2.80
  -2   7 -13   66.54    3.21
   2  -7  13   65.61    3.12
   2  -7  14   11.39    1.12
   2  -8 -14   63.71    2.84
  -2  -8  14   69.82    3.08
  -2  -8  14   71.05    2.87
  -2  -8  13   16.18    1.71
  -2  -8  13   14.92    1.50
   2  -8 -13   14.31    1.59
   2  -8 -12  273.20    7.20
   2  -8 -12  277.20    6.85
  -2  -8  12  261.48    7.03
  -2  -8  12  266.96    7.26
   2  -8 -11   -0.65    0.85
   2  -8 -11    0.48    0.63
   2  -8 -11    0.90    0.55
  -2  -8  11    0.37    0.67
  -2  -8  11   -0.34    0.80
   2  -8 -10  535.74   11.42
   2  -8 -10  508.99   10.33
   2  -8 -10  515.02   10.44
  -2  -8  10  518.97   10.10
  -2  -8  10  518.42   10.58
  -2  -8   9   30.97    2.59
   2  -8  -9   32.94    2.88
   2  -8  -9   34.70    2.72
   2  -8  -9   35.77    2.88
  -2  -8   9   31.08    2.45
  -2  -8   8  369.22    8.33
   2  -8  -8  374.81    8.68
   2  -8  -8  362.71    8.77
  -2  -8   8  363.82    8.51
   2  -8  -8  364.27    9.12
  -2  -8   7   58.60    5.99
  -2  -8   7   60.46    3.39
   2  -8  -7   58.00    3.55
   2  -8  -7   64.02    3.47
   2  -8  -7   62.38    3.60
  -2  -8   7   62.65    3.40
  -2  -8   6  756.64   21.40
   2  -8  -6  772.13   11.63
   2  -8  -6  788.95   12.35
   2  -8  -6  780.81   12.18
  -2  -8   6  764.73   10.87
  -2  -8   6  791.41   11.91
  -2  -8   6  759.62   11.32
  -2  -8   5  183.53   10.54
   2  -8  -5  186.20    5.41
   2  -8  -5  187.64    5.56
   2  -8  -5  186.46    5.83
   2  -8  -5  189.36    5.76
  -2  -8   5  178.44    4.83
  -2  -8   5  178.88    5.25
  -2  -8   5  185.18    5.63
  -2  -8   5  196.18    5.46
   2  -8  -4   44.73    2.63
  -2  -8   4   43.38    5.16
   2  -8  -4   43.01    2.55
   2  -8  -4   45.75    2.80
   2  -8  -4   42.37    2.64
  -2  -8   4   43.50    2.67
  -2  -8   4   43.68    2.77
  -2  -8   4   40.95    2.39
  -2  -8   4   43.31    2.57
  -2  -8   3    7.98    1.15
   2  -8  -3    9.34    1.11
  -2  -8   3    6.29    2.07
   2  -8  -3    8.62    1.15
   2  -8  -3   10.59    1.38
   2  -8  -3   10.32    1.32
  -2  -8   3    7.87    1.17
   2  -8  -3   10.32    1.28
  -2  -8   3    8.87    1.25
  -2  -8   2  167.38    4.94
   2  -8  -2  163.44    4.52
  -2  -8   2  166.30    5.13
  -2  -8   2  156.80    9.65
   2  -8  -2  167.35    5.10
  -2  -8   2  178.43    5.14
   2  -8  -2  166.75    5.19
  -2  -8   1   62.99    2.99
  -2  -8   1   62.80    6.18
   2  -8  -1   59.59    2.99
  -2  -8   1   64.41    3.15
   2  -8  -1   63.76    2.86
  -2  -8   1   55.02    2.80
   2  -8  -1   65.45    3.20
  -2  -8   0  863.78   10.82
  -2  -8   0  899.25   23.38
   2  -8   0  878.37   11.65
  -2  -8   0  868.86   11.67
  -2  -8   0  850.05   10.99
  -2  -8  -1  341.30    7.30
   2  -8   1  329.49    7.17
   2  -8   1  331.76    6.99
  -2  -8  -1  319.77    7.12
   2  -8   1  331.35    7.02
  -2  -8  -1  333.99   14.40
  -2  -8  -2 1470.38   30.83
  -2  -8  -2 1486.56   14.42
   2  -8   2 1451.90   14.80
   2  -8   2 1486.18   15.22
  -2  -8  -2 1478.25   15.56
  -2  -8  -2 1468.23   15.40
   2  -8   2 1537.61   15.39
   2  -8   3    2.54    1.73
  -2  -8  -3    1.67    1.13
  -2  -8  -3    0.81    0.48
   2  -8   3    2.98    0.78
  -2  -8  -3    1.39    0.59
   2  -8   3    2.21    0.78
  -2  -8  -4  399.75   16.84
   2  -8   4  420.90   17.33
  -2  -8  -4  425.02    8.38
   2  -8   4  402.86    8.18
  -2  -8  -4  407.67    8.68
   2  -8   4  410.44    8.19
   2  -8   4  402.70    8.46
   2  -8   5    7.51    1.14
   2  -8   5    5.87    1.08
  -2  -8  -5    8.39    1.33
  -2  -8  -5    6.12    1.15
   2  -8   5    6.86    1.26
  -2  -8  -5    9.08    1.37
  -2  -8  -5    8.72    2.83
   2  -8   5    6.96    2.53
   2  -8   6  477.32    9.41
   2  -8   6  458.58    8.66
  -2  -8  -6  475.55   19.30
   2  -8   6  465.48    8.95
  -2  -8  -6  475.06    9.59
   2  -8   6  470.93   19.77
  -2  -8  -6  475.22    9.68
  -2  -8  -6  486.57    8.83
   2  -8   7   72.80    3.47
   2  -8   7   72.01    3.66
   2  -8   7   74.47    3.60
   2  -8   7   69.85    7.83
  -2  -8  -7   70.84    3.85
  -2  -8  -7   78.92    3.71
  -2  -8  -7   73.24    3.91
   2  -8   7   74.60    3.90
   2  -8   8  107.18    4.12
  -2  -8  -8  104.14    4.39
  -2  -8  -8  126.67    5.21
   2  -8   8  116.35    4.99
   2  -8   8  108.92    4.30
   2  -8   8  109.30    4.67
   2  -8   8  103.91    9.90
  -2   8  -9    9.57    1.47
  -2   8  -9   10.80    1.83
   2  -8   9    9.22    1.46
  -2  -8  -9    9.70    1.60
  -2  -8  -9    9.90    1.32
   2  -8   9    9.74    1.60
   2  -8   9    9.62    3.12
  -2  -8  -9    9.48    1.40
   2  -8  10  436.59   20.13
  -2   8 -10  449.13   10.61
  -2  -8 -10  460.18    9.80
  -2  -8 -10  456.67    9.18
  -2  -8 -10  448.91    8.50
   2  -8  10  464.83    9.92
   2  -8  10  462.98    9.74
  -2   8 -10  476.02    9.56
  -2   8 -11    2.13    0.84
   2  -8  11    3.45    0.99
  -2   8 -11    1.76    0.94
  -2  -8 -11    0.93    0.40
  -2  -8 -11    2.76    0.83
  -2  -8 -11    2.62    0.83
  -2   8 -12  146.51    5.44
  -2  -8 -12  132.57    4.38
   2  -8  12  144.10    4.89
  -2   8 -12  140.70    4.72
   2  -8  13   20.46    1.68
  -2   8 -13   20.80    1.61
  -2  -8 -13   21.61    1.57
  -2  -9  14    6.48    0.90
   2  -9 -14    4.76    0.70
  -2  -9  14    7.37    0.88
   2  -9 -13    0.45    0.41
  -2  -9  13   -0.09    0.47
  -2  -9  13    0.06    0.42
  -2  -9  13    0.11    0.33
  -2  -9  12   65.80    3.25
   2  -9 -12   61.43    3.18
   2  -9 -12   62.11    3.16
  -2  -9  12   59.84    3.16
  -2  -9  12   70.27    3.58
  -2  -9  11    6.32    0.99
   2  -9 -11    8.43    1.30
   2  -9 -11   10.60    1.55
  -2  -9  11    8.44    1.37
  -2  -9  11    8.18    1.33
  -2  -9  11    6.53    1.36
  -2  -9  10    4.61    1.10
  -2  -9  10    5.34    1.08
  -2  -9  10    4.60    1.10
   2  -9 -10    4.99    1.09
   2  -9 -10    4.76    1.10
  -2  -9  10    5.70    1.11
  -2  -9   9  214.19    6.86
  -2  -9   9  210.55    6.67
   2  -9  -9  216.14    6.58
   2  -9  -9  218.50    7.04
  -2  -9   9  211.81    6.27
  -2  -9   9  204.27    6.29
   2  -9  -8  117.09    4.83
  -2  -9   8  118.08    4.60
  -2  -9   8  112.27    4.76
  -2  -9   8  110.14    4.90
  -2  -9   8  121.98    5.00
  -2  -9   7  319.05    8.23
  -2  -9   7  329.56   14.63
  -2  -9   7  319.54    7.99
   2  -9  -7  320.56    7.87
   2  -9  -7  322.08    8.43
  -2  -9   7  301.59    7.08
  -2  -9   7  315.12    7.80
   2  -9  -6    0.41    0.53
   2  -9  -6    1.80    0.92
  -2  -9   6   -0.03    0.59
   2  -9  -6    2.40    0.83
  -2  -9   6    1.64    0.79
  -2  -9   6   -0.33    0.46
  -2  -9   6   -0.85    1.45
  -2  -9   6    0.07    0.59
  -2  -9   6    0.23    0.58
  -2  -9   5  719.29   21.96
   2  -9  -5  729.11   11.24
  -2  -9   5  722.77   11.09
   2  -9  -5  744.03   12.21
   2  -9  -5  752.19   11.97
  -2  -9   5  714.48   11.85
  -2  -9   5  718.74   11.70
  -2  -9   5  737.47   10.93
   2  -9  -5  744.02   11.37
   2  -9  -5  735.25   11.16
   2  -9  -4   37.45    2.53
   2  -9  -4   38.02    2.26
  -2  -9   4   45.04    5.57
   2  -9  -4   41.00    2.62
   2  -9  -4   42.41    2.88
   2  -9  -4   43.98    2.82
  -2  -9   4   42.52    2.71
   2  -9  -4   46.39    2.77
  -2  -9   4   39.04    2.69
  -2  -9   4   40.29    2.44
  -2  -9   4   42.48    2.86
   2  -9  -3   80.54    3.91
  -2  -9   3   81.12    3.69
   2  -9  -3   83.36    3.41
  -2  -9   3   85.52    7.61
   2  -9  -3   83.97    3.66
   2  -9  -3   86.65    3.96
   2  -9  -3   81.38    3.62
  -2  -9   3   84.66    3.96
   2  -9  -3   72.26    3.41
  -2  -9   3   84.46    3.82
  -2  -9   3   83.20    3.34
   2  -9  -3   81.54    3.67
   2  -9  -2    7.02    1.19
   2  -9  -2    4.99    1.02
  -2  -9   2    5.16    0.96
   2  -9  -2    5.15    0.95
  -2  -9   2    5.36    2.00
   2  -9  -2    6.08    1.03
   2  -9  -2    7.11    1.14
   2  -9  -2    5.42    0.99
  -2  -9   2    8.52    1.25
  -2  -9   2    6.26    1.16
   2  -9  -1  395.06    7.91
  -2  -9   1  402.99    8.05
  -2  -9   1  389.70   16.47
   2  -9  -1  392.51    7.70
   2  -9  -1  397.40    8.14
  -2  -9   1  393.97    8.34
  -2  -9   1  413.95    8.17
  -2  -9   1  391.32    7.22
   2  -9  -1  393.48    7.60
   2  -9  -1  406.16    8.53
   2  -9   0  176.29    5.60
  -2  -9   0  182.30    5.69
  -2  -9   0  167.71    5.23
   2  -9   0  167.89    5.20
   2  -9   0  172.67    5.10
  -2  -9   0  177.92   11.20
  -2  -9   0  163.30    4.65
   2  -9   0  170.97    5.26
  -2  -9   0  175.49    5.19
   2  -9   1 1777.97   17.82
  -2  -9  -1 1847.45   18.12
  -2  -9  -1 1735.41   15.89
  -2  -9  -1 1793.42   35.93
   2  -9   1 1804.40   16.66
   2  -9   1 1785.39   17.18
  -2  -9  -1 1768.89   17.96
   2  -9   1 1821.12   17.39
  -2  -9  -1 1775.90   16.10
   2  -9   1 1779.65   17.08
  -2  -9  -2   68.82    3.18
   2  -9   2   69.93    3.37
  -2  -9  -2   59.61    6.68
  -2  -9  -2   69.36    3.34
   2  -9   2   75.52    3.58
  -2  -9  -2   69.65    3.64
   2  -9   2   69.65    3.50
  -2  -9  -2   70.95    3.17
  -2  -9  -3  211.46    5.64
   2  -9   3  210.71    5.93
  -2  -9  -3  215.61    6.03
   2  -9   3  214.58    6.10
   2  -9   3  227.20    6.49
   2  -9   3  212.01    6.10
  -2  -9  -3  210.65    6.40
  -2  -9  -4    2.16    0.68
   2  -9   4   -1.25    1.98
   2  -9   4    0.61    0.40
  -2  -9  -4    1.38    1.47
  -2  -9  -4    1.33    0.63
   2  -9   4    1.22    0.68
  -2  -9  -4    0.47    0.50
   2  -9   4    0.06    0.57
   2  -9   4    0.93    0.49
   2  -9   5  361.91    7.94
  -2  -9  -5  353.36    8.56
  -2  -9  -5  350.16    8.26
  -2  -9  -5  360.48    8.79
   2  -9   5  369.14    7.68
   2  -9   5  373.96    8.23
  -2  -9  -5  353.65   17.32
   2  -9   5  369.60    8.33
   2  -9   5  362.32   17.58
   2  -9   6   77.36    3.69
  -2  -9  -6   91.03    8.88
  -2  -9  -6   80.65    4.11
   2  -9   6   80.72    8.54
   2  -9   6   83.85    3.84
  -2  -9  -6   81.01    4.16
   2  -9   6   80.31    3.98
   2  -9   6   84.63    4.01
   2  -9   7    1.76    1.80
   2  -9   7    0.51    0.61
  -2  -9  -7    0.23    0.69
   2  -9   7    1.03    0.66
  -2  -9  -7   -0.16    0.79
   2  -9   7    0.04    0.62
   2  -9   7    3.43    0.96
  -2  -9  -8  241.73    7.32
  -2  -9  -8  254.97    7.48
   2  -9   8  251.45    7.33
  -2   9  -8  257.44    6.76
   2  -9   8  243.56    6.88
   2  -9   8  232.29    6.39
   2  -9   8  226.27   14.62
  -2   9  -9  165.47    6.48
  -2   9  -9  173.68    5.55
  -2  -9  -9  173.41    6.17
   2  -9   9  166.97    5.75
   2  -9   9  167.66    6.05
   2  -9   9  159.43   12.27
  -2   9 -10   10.86    1.42
  -2   9 -10    9.29    1.65
  -2  -9 -10    9.88    1.53
   2  -9  10   11.49    1.54
  -2   9 -11  217.31    6.79
   2  -9  11  231.84    6.36
  -2   9 -12   19.05    1.88
  -2   9 -12   14.35    1.31
   2  -9  12   20.29    1.82
  -2  -9 -13   51.89    2.24
   2  -9  13   53.77    2.48
   2 -10 -13   59.20    2.73
  -2 -10  13   61.71    2.75
  -2 -10  13   59.83    2.57
  -2 -10  12   10.54    1.24
  -2 -10  12    9.90    1.19
   2 -10 -12   10.94    1.18
  -2 -10  12   11.03    1.35
  -2 -10  11   53.43    2.91
  -2 -10  11   51.66    2.63
   2 -10 -11   50.09    2.83
   2 -10 -11   54.07    3.15
  -2 -10  11   50.39    2.90
  -2 -10  11   51.85    3.12
  -2 -10  10   16.10    1.69
   2 -10 -10   18.12    1.80
   2 -10 -10   16.91    1.98
  -2 -10  10   20.47    2.06
  -2 -10  10   19.15    1.98
  -2 -10  10   19.09    1.83
   2 -10  -9   18.26    1.91
   2 -10  -9   17.04    2.06
  -2 -10   9   19.12    2.01
  -2 -10   9   17.53    1.96
  -2 -10   9   20.08    2.01
  -2 -10   9   17.51    1.75
   2 -10  -8   94.18    4.00
  -2 -10   8   91.41    3.95
   2 -10  -8   91.80    4.23
   2 -10  -8   97.35    4.79
  -2 -10   8   95.21    4.57
  -2 -10   8   98.66    4.55
  -2 -10   8   97.39    4.46
   2 -10  -7   10.05    1.39
  -2 -10   7    8.12    1.35
   2 -10  -7    7.21    1.30
  -2 -10   7    7.30    1.26
   2 -10  -7    8.86    1.62
  -2 -10   7    9.12    1.51
  -2 -10   7    6.87    1.12
  -2 -10   6  141.55   10.08
  -2 -10   6  131.51    5.37
   2 -10  -6  124.28    4.80
   2 -10  -6  126.01    5.38
   2 -10  -6  129.61    5.32
  -2 -10   6  135.89    5.00
  -2 -10   6  132.21    5.28
   2 -10  -6  132.85    4.82
  -2 -10   5   39.84    2.78
  -2 -10   5   41.96    3.04
   2 -10  -5   40.53    2.68
   2 -10  -5   36.12    2.87
   2 -10  -5   38.12    2.80
   2 -10  -5   39.98    2.71
  -2 -10   5   38.49    2.86
  -2 -10   5   43.37    2.75
  -2 -10   5   49.23    6.06
   2 -10  -4  192.98    5.32
  -2 -10   4  185.57   11.80
   2 -10  -4  193.75    5.47
   2 -10  -4  195.85    5.85
   2 -10  -4  197.84    6.45
   2 -10  -4  200.08    6.24
   2 -10  -4  205.35    6.69
   2 -10  -4  200.98    5.91
   2 -10  -4  199.96    6.04
  -2 -10   4  193.10    6.35
  -2 -10   4  200.80    6.13
  -2 -10   4  199.33    6.31
  -2 -10   4  206.03    5.63
   2 -10  -3  136.17    4.92
   2 -10  -3  130.30    4.60
   2 -10  -3  140.87    4.67
  -2 -10   3  139.57   10.35
   2 -10  -3  130.79    5.13
   2 -10  -3  141.85    4.92
  -2 -10   3  143.46    5.41
  -2 -10   3  136.61    5.03
  -2 -10   3  142.48    5.22
   2 -10  -3  139.84    5.45
   2 -10  -3  141.00    5.12
   2 -10  -2  331.20    7.59
  -2 -10   2  343.31   16.34
   2 -10  -2  351.79    7.48
  -2 -10   2  339.93    8.28
   2 -10  -2  335.49    7.55
   2 -10  -2  343.88    7.72
   2 -10  -2  337.41    8.01
  -2 -10   2  352.70    8.08
   2 -10  -2  325.58    7.35
   2 -10  -2  349.40    8.46
  -2 -10   2  337.83    7.23
  -2 -10   2  333.77    7.83
   2 -10  -1   26.78    2.36
  -2 -10   1   25.09    2.17
   2 -10  -1   26.06    2.13
  -2 -10   1   19.89    3.88
  -2 -10   1   21.91    1.77
   2 -10  -1   26.16    2.12
   2 -10  -1   25.45    2.19
   2 -10  -1   26.07    2.12
  -2 -10   1   24.80    2.15
   2 -10  -1   27.10    2.18
  -2 -10   1   25.38    2.33
   2 -10   0  684.49   11.68
   2 -10   0  699.43   10.99
   2 -10   0  694.75   10.92
   2 -10   0  688.63   11.14
  -2 -10   0  713.23   11.92
   2 -10   0  719.01   11.17
  -2 -10   0  713.25   11.97
  -2 -10   0  714.39   10.15
  -2 -10   0  696.79   10.95
   2 -10   0  724.73   11.07
   2 -10   0  718.12   11.27
  -2 -10   0  702.38   23.72
   2 -10   1  174.77    5.53
  -2 -10  -1  171.34   11.87
  -2 -10  -1  166.16    5.13
   2 -10   1  172.07    5.59
  -2 -10  -1  176.03    5.98
   2 -10   1  176.01    5.62
   2 -10   1  176.91    5.61
  -2 -10  -1  172.95    5.31
   2 -10   1  179.13    5.75
  -2 -10  -1  163.62    5.77
   2 -10   2  262.98    6.86
  -2 -10  -2  250.49   14.57
  -2 -10  -2  261.30    6.67
   2 -10   2  258.60    6.87
  -2 -10  -2  257.02    6.28
  -2 -10  -2  260.65    7.41
   2 -10   2  264.93    7.07
   2 -10   2  258.56    6.97
  -2 -10  -3  123.77    4.52
  -2 -10  -3  121.77    4.74
  -2 -10  -3  116.72    5.04
   2 -10   3  118.23    4.64
   2 -10   3  113.04    4.56
   2 -10   3  125.57    4.99
   2 -10   3  116.62    4.43
  -2 -10  -3  110.93    9.93
   2 -10   3  120.10    4.86
  -2 -10  -4   46.89    2.78
   2 -10   4   41.79    2.82
  -2 -10  -4   41.72    2.90
  -2 -10  -4   46.16    6.48
   2 -10   4   42.36    2.95
  -2 -10  -4   44.01    3.20
   2 -10   4   45.56    3.13
   2 -10   4   49.31    3.00
   2 -10   4   48.87    2.71
  -2 -10  -5   83.55    8.91
  -2 -10  -5   80.98    3.69
  -2 -10  -5   74.45    3.95
  -2 -10  -5   76.76    4.26
   2 -10   5   74.87    3.79
   2 -10   5   80.45    3.61
  -2 -10  -5   75.07    4.11
   2 -10   5   81.53    4.05
   2 -10   5   76.84    3.83
   2 -10   6    3.12    0.94
  -2 -10  -6    5.23    2.67
  -2 -10  -6    2.08    0.91
  -2 -10  -6    1.57    0.89
   2 -10   6    4.01    1.05
   2 -10   6    1.06    0.57
   2 -10   6    1.98    0.75
   2 -10   7  188.79    5.78
  -2 -10  -7  176.41    6.27
   2 -10   7  177.15    6.10
  -2 -10  -7  184.68    6.48
   2 -10   7  172.24    5.57
   2 -10   7  182.60    5.93
   2 -10   8  109.08    4.23
   2 -10   8  113.51    4.50
   2 -10   8  114.31    4.58
  -2 -10  -8  111.64    4.96
   2 -10   8  106.04    4.75
  -2 -10  -8  108.90    4.95
   2 -10   9   29.56    2.00
  -2  10  -9   37.99    3.01
  -2 -10  -9   44.29    3.10
   2 -10   9   41.39    2.91
   2 -10   9   35.65    2.56
   2 -10   9   45.66    2.67
  -2  10 -10  141.47    5.47
   2 -10  10  133.46    4.75
  -2  10 -11   22.70    2.08
   2 -10  11   21.17    1.86
  -2  10 -12   59.83    2.95
  -2 -10 -12   60.88    2.71
   2 -10  12   62.79    2.82
   2 -11 -12  106.71    3.79
  -2 -11  12  103.90    3.21
  -2 -11  12  109.85    3.82
   2 -11 -11   17.27    1.80
  -2 -11  11   15.70    1.42
  -2 -11  11   13.63    1.55
  -2 -11  11   14.00    1.28
  -2 -11  11   14.55    1.46
   2 -11 -11   12.40    1.47
  -2 -11  10   76.46    3.43
   2 -11 -10   82.16    4.05
  -2 -11  10   78.57    3.66
   2 -11 -10   80.47    3.41
   2 -11 -10   78.44    3.92
  -2 -11  10   76.08    3.66
  -2 -11  10   78.33    3.30
   2 -11  -9  154.53    4.99
   2 -11  -9  169.31    6.05
  -2 -11   9  159.35    5.56
   2 -11  -9  159.01    5.96
  -2 -11   9  156.58    5.42
  -2 -11   9  162.64    5.46
  -2 -11   9  154.09    4.76
   2 -11  -8   23.56    2.48
   2 -11  -8   23.13    2.08
   2 -11  -8   21.99    2.35
  -2 -11   8   25.76    2.34
  -2 -11   8   23.36    2.31
  -2 -11   8   24.53    2.22
  -2 -11   8   23.39    1.91
   2 -11  -7  795.87   13.83
   2 -11  -7  808.63   12.06
   2 -11  -7  820.89   13.83
  -2 -11   7  808.17   13.25
  -2 -11   7  829.19   13.33
  -2 -11   7  799.37   12.22
   2 -11  -6   95.96    4.83
  -2 -11   6  100.33    4.75
   2 -11  -6   91.02    4.04
   2 -11  -6   96.62    4.82
   2 -11  -6   91.49    4.57
  -2 -11   6   96.00    4.61
  -2 -11   6   93.61    4.11
   2 -11  -5 1077.39   15.99
  -2 -11   5 1082.80   29.09
   2 -11  -5 1100.35   13.60
   2 -11  -5 1090.88   15.89
   2 -11  -5 1082.33   15.25
  -2 -11   5 1059.50   13.32
  -2 -11   5 1060.31   15.38
  -2 -11   5 1054.59   15.26
  -2 -11   4    9.55    2.72
   2 -11  -4   15.97    2.04
  -2 -11   4   19.29    1.75
   2 -11  -4   18.28    1.72
   2 -11  -4   18.00    1.93
   2 -11  -4   15.03    1.64
  -2 -11   4   15.95    1.96
   2 -11  -4   14.40    1.57
   2 -11  -4   15.38    1.84
  -2 -11   4   16.69    1.98
   2 -11  -4   17.86    2.11
  -2 -11   3  511.71   10.34
   2 -11  -3  505.77    9.36
   2 -11  -3  514.04    9.25
  -2 -11   3  510.73   20.62
  -2 -11   3  510.80    9.36
   2 -11  -3  505.78    9.84
   2 -11  -3  512.70    9.36
   2 -11  -3  523.38   10.61
   2 -11  -3  520.56   10.15
  -2 -11   3  521.29   10.76
   2 -11  -3  511.96   10.80
  -2 -11   3  520.92   10.30
   2 -11  -2  105.79    4.86
   2 -11  -2  102.27    4.25
   2 -11  -2  106.14    4.32
  -2 -11   2  103.26    9.40
  -2 -11   2   96.81    4.65
   2 -11  -2   99.56    4.35
   2 -11  -2   96.87    4.48
   2 -11  -2  102.59    4.14
   2 -11  -2   99.15    4.34
   2 -11  -2  104.70    4.37
  -2 -11   2  102.26    4.06
  -2 -11   2   99.86    4.50
  -2 -11   2  103.84    4.59
   2 -11  -1   22.66    2.33
   2 -11  -1   23.87    2.12
  -2 -11   1   19.85    2.16
  -2 -11   1   22.39    4.34
   2 -11  -1   25.00    2.24
   2 -11  -1   22.95    2.13
   2 -11  -1   21.19    2.11
   2 -11  -1   20.71    1.96
   2 -11  -1   23.37    2.05
   2 -11  -1   21.70    2.10
  -2 -11   1   21.02    2.06
   2 -11  -1   26.17    2.25
   2 -11   0   85.68    4.01
  -2 -11   0   93.74    9.19
   2 -11   0   84.17    4.00
  -2 -11   0   85.99    4.42
   2 -11   0   87.57    4.06
   2 -11   0   85.07    3.94
  -2 -11   0   81.23    4.27
  -2 -11   0   90.92    4.11
   2 -11   0   89.14    4.18
   2 -11   1   20.30    2.04
  -2 -11  -1   21.12    1.93
  -2 -11  -1   18.96    4.10
   2 -11   1   21.78    2.04
  -2 -11  -1   19.77    2.18
   2 -11   1   21.23    2.04
  -2 -11  -1   17.72    1.81
   2 -11   1   24.66    2.28
  -2 -11  -2  152.02    5.00
   2 -11   2  149.45    5.42
  -2 -11  -2  150.34    5.18
  -2 -11  -2  146.07   11.70
   2 -11   2  148.16    5.23
   2 -11   2  156.27    5.71
  -2 -11  -2  145.03    5.78
   2 -11   2  155.16    5.52
   2 -11   2  152.86    4.87
   2 -11   3   31.68    2.55
  -2 -11  -3   36.63    2.69
  -2 -11  -3   32.07    5.49
   2 -11   3   37.04    2.65
  -2 -11  -3   35.04    2.92
   2 -11   3   37.88    2.82
   2 -11   3   37.48    2.86
   2 -11   3   36.03    2.47
  -2 -11  -4    4.01    0.98
  -2 -11  -4    4.49    2.38
   2 -11   4    1.59    0.64
  -2 -11  -4    2.68    1.05
  -2 -11  -4    1.73    0.84
   2 -11   4    1.51    0.77
   2 -11   4    2.52    0.88
  -2 -11  -5    5.20    1.08
   2 -11   5    3.25    0.91
  -2 -11  -5    1.76    1.23
  -2 -11  -5    1.72    0.76
   2 -11   5    3.99    0.85
   2 -11   5    3.22    0.91
   2 -11   5    3.08    0.82
  -2 -11  -5    3.91    1.10
   2 -11   6   41.23    2.85
  -2 -11  -6   40.85    3.04
   2 -11   6   43.03    2.96
   2 -11   6   39.63    2.81
  -2 -11  -6   39.49    3.10
   2 -11   6   34.81    2.37
   2 -11   7    2.54    0.83
  -2 -11  -7    1.54    0.88
   2 -11   7    0.71    0.64
   2 -11   7    2.26    0.73
  -2 -11  -7    1.36    0.85
   2 -11   7    0.69    0.62
   2 -11   8   21.17    1.83
  -2 -11  -8   23.81    2.33
   2 -11   8   21.72    2.09
   2 -11   8   23.14    1.95
   2 -11   8   20.71    1.92
  -2  11  -9   33.26    2.68
   2 -11   9   30.54    2.17
   2 -11   9   30.86    1.93
  -2  11 -10    8.77    1.36
   2 -11  10   11.83    1.38
   2 -11  11   82.07    3.27
  -2  11 -11   78.97    3.45
  -2 -11 -11   85.14    3.42
   2 -12 -11    0.63    0.48
  -2 -12  11    1.65    0.59
  -2 -12  11    2.38    0.55
   2 -12 -10    6.71    1.11
   2 -12 -10    5.27    1.08
  -2 -12  10    6.62    1.20
  -2 -12  10    4.82    0.85
  -2 -12  10    6.61    0.96
   2 -12  -9    4.28    1.00
   2 -12  -9    5.15    1.04
  -2 -12   9    5.46    1.09
  -2 -12   9    3.81    0.88
  -2 -12   9    5.09    1.11
   2 -12  -8   18.89    2.04
  -2 -12   8   20.27    2.03
  -2 -12   8   18.81    1.92
   2 -12  -8   19.02    2.07
   2 -12  -7    2.78    0.87
  -2 -12   7    2.00    0.89
  -2 -12   7    1.27    0.73
   2 -12  -7    2.70    1.19
   2 -12  -6  157.20    6.14
  -2 -12   6  161.62    5.94
   2 -12  -6  155.42    6.07
  -2 -12   6  154.75    5.84
  -2 -12   5   92.20    4.18
  -2 -12   5   90.01    4.50
   2 -12  -5   98.62    4.82
   2 -12  -5   94.61    4.56
  -2 -12   5   93.18    4.57
   2 -12  -5   88.48    4.64
   2 -12  -4  217.86    7.21
   2 -12  -4  204.83    5.75
   2 -12  -4  203.40    5.72
   2 -12  -4  208.80    6.37
   2 -12  -4  220.00    7.12
   2 -12  -4  203.36    6.53
  -2 -12   4  200.13    6.66
  -2 -12   4  203.55    6.09
  -2 -12   4  188.65   12.71
  -2 -12   4  206.09    6.88
   2 -12  -3  116.15    5.29
   2 -12  -3  110.95    4.74
   2 -12  -3  112.68    4.45
  -2 -12   3  119.24   10.23
   2 -12  -3  115.28    4.81
   2 -12  -3  116.11    4.51
   2 -12  -3  119.25    5.17
  -2 -12   3  118.49    4.51
  -2 -12   3  118.82    5.08
  -2 -12   3  114.49    5.16
   2 -12  -2   67.32    4.04
   2 -12  -2   67.02    3.53
  -2 -12   2   67.27    7.82
   2 -12  -2   66.76    3.64
  -2 -12   2   77.55    4.26
   2 -12  -2   72.97    3.95
   2 -12  -2   72.57    3.42
   2 -12  -2   71.93    3.76
   2 -12  -2   68.08    3.74
  -2 -12   2   74.28    3.97
   2 -12  -2   64.91    3.48
  -2 -12   2   71.84    3.37
   2 -12  -2   72.60    3.50
   2 -12  -1  141.94    5.22
   2 -12  -1  144.76    5.87
   2 -12  -1  138.57    5.16
  -2 -12   1  145.67   11.67
   2 -12  -1  140.27    5.31
  -2 -12   1  141.69    5.79
   2 -12  -1  135.40    5.06
   2 -12  -1  145.56    5.04
  -2 -12   1  138.59    5.72
  -2 -12   1  139.87    5.30
   2 -12  -1  139.82    5.28
   2 -12   0   44.81    2.99
  -2 -12   0   39.86    6.30
   2 -12   0   42.26    2.87
  -2 -12   0   44.13    3.27
   2 -12   0   42.66    2.95
   2 -12   0   40.92    2.76
  -2 -12   0   43.47    2.94
   2 -12   0   37.11    2.80
   2 -12   0   42.21    2.77
   2 -12   1    6.31    1.22
  -2 -12  -1    5.84    2.41
   2 -12   1    7.97    1.24
  -2 -12  -1    8.78    1.57
   2 -12   1    7.17    1.25
   2 -12   1    7.36    1.28
  -2 -12  -1    8.54    1.28
   2 -12   1    7.83    1.44
   2 -12   1    8.63    1.31
  -2 -12  -2   44.95    3.33
   2 -12   2   42.43    2.97
  -2 -12  -2   49.72    2.87
  -2 -12  -2   38.61    6.18
   2 -12   2   45.80    2.93
   2 -12   2   46.26    3.07
   2 -12   2   46.35    3.20
   2 -12   3   -0.15    0.39
   2 -12   3    0.42    0.61
  -2 -12  -3   -0.78    1.77
  -2 -12  -3    0.70    0.82
   2 -12   3    1.08    0.77
   2 -12   4  330.88    8.20
  -2 -12  -4  326.81   18.41
  -2 -12  -4  334.15    8.98
   2 -12   4  322.65    7.41
   2 -12   4  322.84    8.40
  -2 -12  -4  324.98    8.79
   2 -12   5  177.53    5.92
  -2 -12  -5  180.79   13.59
   2 -12   5  168.40    5.49
   2 -12   5  176.08    6.13
  -2 -12  -5  174.11    6.35
   2 -12   6  293.26    7.36
  -2 -12  -6  293.41    8.13
   2 -12   6  278.69    7.47
   2 -12   6  296.00    7.27
  -2 -12  -7    7.95    1.38
   2 -12   7   10.65    1.37
   2 -12   7   10.75    1.47
   2 -12   8  323.53    6.66
   2 -12   8  329.90    7.11
   2 -12   8  325.00    7.08
   2 -12   9    8.60    1.01
   2 -12   9   10.89    1.07
  -2  12  -9   11.26    1.47
   2 -12   9   10.99    1.27
  -2  12 -10  165.10    4.90
   2 -12  10  163.93    4.45
  -2 -12 -10  171.41    4.95
   2 -13 -10   57.17    2.72
  -2 -13  10   57.63    2.45
  -2 -13  10   58.33    2.41
  -2 -13  10   62.70    2.80
   2 -13  -9   14.26    1.55
  -2 -13   9   17.21    1.62
  -2 -13   9   16.96    1.58
  -2 -13   9   18.39    1.58
   2 -13  -8  110.33    4.51
  -2 -13   8  121.96    4.54
  -2 -13   8  108.37    4.17
   2 -13  -8  111.64    4.60
  -2 -13   8  117.45    4.30
   2 -13  -7   78.93    4.03
  -2 -13   7   76.00    3.82
  -2 -13   7   73.08    3.68
   2 -13  -7   77.03    3.98
  -2 -13   7   75.33    3.58
   2 -13  -6    6.86    1.32
  -2 -13   6    5.68    1.04
   2 -13  -6    8.43    1.50
  -2 -13   6    6.22    1.27
  -2 -13   6    6.38    1.33
   2 -13  -5   27.10    2.58
  -2 -13   5   30.63    2.62
   2 -13  -5   30.50    2.59
   2 -13  -5   28.03    2.42
  -2 -13   5   25.79    2.14
  -2 -13   5   29.30    2.51
   2 -13  -4  150.52    5.98
   2 -13  -4  146.35    4.74
   2 -13  -4  147.87    5.72
  -2 -13   4  146.02    5.68
   2 -13  -4  147.02    5.37
   2 -13  -4  140.27    4.54
  -2 -13   4  153.69    5.04
  -2 -13   4  146.45    5.63
   2 -13  -3   39.90    3.16
  -2 -13   3   41.77    3.07
  -2 -13   3   46.19    3.30
  -2 -13   3   37.03    5.48
   2 -13  -3   42.70    2.88
   2 -13  -3   40.53    2.74
   2 -13  -3   38.37    2.78
  -2 -13   3   42.33    3.20
   2 -13  -3   43.93    2.74
  -2 -13   3   42.20    2.57
   2 -13  -3   42.47    2.69
   2 -13  -2    8.21    1.29
  -2 -13   2    9.95    3.44
   2 -13  -2    8.93    1.40
  -2 -13   2    6.62    1.35
   2 -13  -2    6.68    1.19
   2 -13  -2    6.08    1.19
  -2 -13   2    6.56    1.26
   2 -13  -2    6.26    1.13
   2 -13  -1    7.58    1.32
   2 -13  -1    7.42    1.36
  -2 -13   1   11.22    3.80
   2 -13  -1    6.33    1.16
   2 -13  -1    6.04    1.14
   2 -13  -1    7.56    1.10
   2 -13  -1    7.62    1.28
  -2 -13   1    7.10    1.36
  -2 -13   1    5.60    1.18
   2 -13   0   65.66    3.63
  -2 -13   0   62.14    7.91
  -2 -13   0   72.95    4.22
   2 -13   0   63.32    3.54
   2 -13   0   62.92    3.62
   2 -13   0   63.38    3.32
  -2 -13   0   68.95    3.62
   2 -13   0   68.07    3.44
   2 -13   1   54.80    3.38
   2 -13   1   55.63    3.08
  -2 -13  -1   55.49    3.71
   2 -13   1   57.62    3.38
  -2 -13  -1   59.96    7.90
  -2 -13  -1   59.50    3.10
   2 -13   1   58.54    3.54
  -2 -13  -1   56.89    3.18
   2 -13   2   41.00    2.97
  -2 -13  -2   38.57    6.53
   2 -13   2   38.67    2.77
  -2 -13  -2   35.75    2.52
   2 -13   2   37.17    2.87
  -2 -13  -2   36.26    2.40
  -2 -13  -2   41.02    3.14
   2 -13   3  381.74    8.81
  -2 -13  -3  382.24   19.81
  -2 -13  -3  403.01    9.75
   2 -13   3  395.58    8.67
  -2 -13  -3  396.51    9.60
   2 -13   3  412.24    9.35
   2 -13   4   30.97    2.53
  -2 -13  -4   31.70    2.73
   2 -13   4   34.65    2.76
   2 -13   4   32.27    2.19
  -2 -13  -4   30.62    2.69
   2 -13   5  274.24    5.95
   2 -13   5  287.43    7.56
  -2 -13  -5  283.87    7.89
   2 -13   5  282.93    7.28
  -2 -13  -6  292.28    7.72
   2 -13   6  290.57    6.97
   2 -13   6  289.85    7.30
   2 -13   6  287.69    6.21
  -2 -13  -7  224.74    6.46
   2 -13   7  235.15    6.12
   2 -13   7  233.69    5.78
   2 -13   7  218.93    5.32
   2 -13   8    3.98    0.71
  -2 -13  -8    3.85    0.87
  -2  13  -8    4.54    0.90
   2 -13   8    4.21    0.78
   2 -13   8    4.93    0.90
  -2  13  -9   90.80    3.50
  -2 -13  -9   98.12    3.66
   2 -13   9   94.38    3.13
   2 -13   9   87.27    2.81
  -2 -14   9   -0.08    0.29
  -2 -14   9    0.13    0.29
   2 -14  -9   -0.62    0.43
   2 -14  -8  263.95    6.21
  -2 -14   8  272.40    6.08
  -2 -14   8  264.26    5.61
  -2 -14   7   10.34    1.23
   2 -14  -7    8.20    1.25
  -2 -14   7    9.35    1.36
  -2 -14   7    8.87    1.18
   2 -14  -6  156.38    5.42
  -2 -14   6  158.76    5.17
   2 -14  -6  148.23    4.49
  -2 -14   6  151.64    4.56
  -2 -14   6  156.58    5.25
   2 -14  -5   19.13    1.65
  -2 -14   5   21.34    2.16
  -2 -14   5   18.94    1.94
   2 -14  -5   19.45    2.03
  -2 -14   5   19.88    1.97
  -2 -14   5   19.81    1.66
   2 -14  -4   13.71    1.38
   2 -14  -4   16.56    1.58
  -2 -14   4   15.23    1.91
   2 -14  -4   17.88    1.81
  -2 -14   4   17.28    1.51
  -2 -14   4   18.24    1.95
   2 -14  -3    3.19    0.80
   2 -14  -3    4.43    0.79
   2 -14  -3    4.85    0.98
  -2 -14   3    4.83    1.13
   2 -14  -3    4.69    1.01
  -2 -14   3    5.76    1.21
   2 -14  -3    4.23    0.83
   2 -14  -2   57.00    3.09
   2 -14  -2   56.41    3.17
   2 -14  -2   51.98    2.78
  -2 -14   2   57.88    3.62
   2 -14  -2   54.42    3.01
  -2 -14   2   52.24    3.23
   2 -14  -2   53.82    2.99
  -2 -14   1    9.38    1.35
   2 -14  -1   11.49    1.53
   2 -14  -1   10.07    1.36
  -2 -14   1   10.06    1.51
   2 -14  -1    8.76    1.22
   2 -14  -1   12.67    1.57
   2 -14   0   27.28    2.20
   2 -14   0   32.59    2.49
   2 -14   0   30.73    2.44
   2 -14   0   29.99    2.13
  -2 -14   0   32.41    2.37
  -2 -14   0   32.04    2.78
   2 -14   1    4.43    1.08
  -2 -14  -1    4.44    1.23
   2 -14   1    5.04    1.06
  -2 -14  -1    4.34    0.89
   2 -14   1    3.19    0.90
   2 -14   2  175.50    5.79
  -2 -14  -2  174.09    6.22
   2 -14   2  161.64    5.31
  -2 -14  -2  174.86    5.11
   2 -14   2  171.09    5.82
  -2 -14  -2  166.00    4.69
   2 -14   3   10.02    1.37
  -2 -14  -3   11.26    1.62
  -2 -14  -3   12.31    1.77
   2 -14   3   10.16    1.33
   2 -14   3   12.19    1.56
  -2 -14  -3   10.78    1.37
   2 -14   4   80.57    3.60
  -2 -14  -4   76.76    3.54
  -2 -14  -4   82.12    4.12
   2 -14   4   80.42    3.90
   2 -14   4   83.04    3.85
   2 -14   5    3.61    0.80
   2 -14   5    5.39    0.99
  -2 -14  -5    5.98    1.04
  -2 -14  -5    5.18    1.05
   2 -14   5    5.09    1.04
   2 -14   6   32.85    2.17
   2 -14   6   34.59    2.16
  -2 -14  -6   30.98    2.20
  -2 -14  -6   32.55    2.42
   2 -14   6   33.02    2.30
   2 -14   7   18.84    1.50
  -2  14  -7   19.31    1.69
   2 -14   7   17.10    1.41
  -2 -14  -7   16.76    1.57
   2 -14   7   21.42    1.72
  -2  14  -8   62.18    2.69
  -2 -14  -8   71.20    2.95
   2 -14   8   66.80    2.55
  -2 -15   7   46.65    2.50
  -2 -15   7   44.50    2.33
  -2 -15   6   14.33    1.52
  -2 -15   6   10.49    1.25
  -2 -15   5    0.86    0.58
  -2 -15   5    2.50    0.85
  -2 -15   4    6.63    1.28
  -2 -15   4    6.69    1.19
  -2 -15   3    5.91    1.08
  -2 -15   3    7.92    1.28
  -2 -15   2   22.60    1.97
  -2 -15   2   21.40    2.09
   2 -15  -2   19.66    1.66
   2 -15  -2   19.59    1.68
   2 -15  -1   38.20    2.43
   2 -15  -1   36.58    2.37
   2 -15  -1   38.18    2.37
  -2 -15   1   38.27    2.76
  -2 -15   1   39.21    2.50
   2 -15   0   51.66    2.91
   2 -15   0   45.74    2.58
  -2 -15   0   51.71    3.21
  -2 -15   0   49.90    2.68
   2 -15   0   51.43    2.91
  -2 -15  -1   63.92    3.55
   2 -15   1   66.28    3.08
  -2 -15  -1   65.28    3.54
   2 -15   1   66.97    3.38
   2 -15   1   65.33    3.30
  -2 -15  -1   63.07    2.80
   2 -15   2    6.96    1.15
  -2 -15  -2    5.57    1.13
  -2 -15  -2    6.22    1.19
   2 -15   2    6.92    1.03
   2 -15   2    6.16    1.05
   2 -15   3  149.27    4.43
  -2 -15  -3  156.81    5.26
   2 -15   3  159.41    5.12
   2 -15   3  154.01    4.94
   2 -15   4   10.04    1.27
  -2 -15  -4    7.85    1.25
   2 -15   4    9.60    1.10
  -2 -15  -4    9.56    1.12
   2 -15   4   10.40    1.29
   2 -15   5   22.60    1.73
  -2 -15  -5   21.32    1.63
  -2 -15  -5   20.71    1.83
   2 -15   5   20.89    1.74
  -2  15  -6   16.17    1.41
  -2 -15  -6   16.61    1.37
   2 -15   6   15.68    1.40
   2 -15   6   17.06    1.41
  -2 -16   5   16.59    1.45
  -2 -16   5   15.02    1.33
  -2 -16   4   71.65    3.13
  -2 -16   4   73.52    2.97
  -2 -16   3   44.81    2.56
  -2 -16   3   48.10    2.44
  -2 -16   2   25.14    1.76
  -2 -16   2   22.13    1.86
  -2 -16   1    0.51    0.45
  -2 -16   1    0.44    0.34
   2 -16  -1    0.08    0.29
  -2 -16   1   -0.48    0.58
   2 -16   0  164.25    4.55
  -2 -16   0  167.78    5.10
   2 -16   0  162.77    4.44
  -2 -16   0  165.58    4.95
  -2 -16  -1   -0.70    0.57
   2 -16   1    0.85    0.51
  -2 -16  -1    0.13    0.51
   2 -16   1    0.27    0.38
  -2 -16  -2   81.94    3.42
   2 -16   2   78.29    3.16
   2 -16   2   78.71    3.18
   2 -16   3    5.40    0.88
   2 -16   3    4.75    0.80
   2 -16   4  114.67    3.52
  -2 -16  -4  115.05    3.75
   2 -16   4  117.46    3.64
  -3   0  16    0.57    0.36
  -3   0  16    0.97    0.48
   3   0 -16    0.37    0.32
   3   0 -16    0.65    0.45
   3   0 -15  251.63    6.22
  -3   0  15  268.98    6.90
  -3   0  15  255.46    5.92
   3   0 -15  249.45    6.68
  -3   0  14    0.47    0.71
   3   0 -14   -0.40    0.57
  -3   0  14    0.89    0.65
   3   0 -14    0.69    0.67
   3   0 -13  502.28   22.46
  -3   0  13  544.41   23.08
   3   0 -13  529.39   10.40
  -3   0  13  549.70   11.15
  -3   0  13  524.08   10.06
  -3   0  12    1.30    2.21
   3   0 -12    0.82    1.58
   3   0 -12    0.13    0.74
   3   0 -12   -0.65    0.83
  -3   0  12   -0.23    0.55
   3   0 -11  643.54   24.51
  -3   0  11  677.79   24.71
   3   0 -11  698.14   11.47
  -3   0  11  674.47   11.39
   3   0 -11  681.89   12.34
   3   0 -11  643.33   11.34
   3   0 -10   -1.13    1.83
  -3   0  10   -0.93    1.29
   3   0 -10   -0.26    0.56
   3   0 -10    0.36    0.75
  -3   0  10    0.11    0.49
   3   0 -10   -0.23    0.53
   3   0  -9 1473.56   33.21
   3   0  -9 1488.58   16.63
  -3   0   9 1481.79   15.57
   3   0  -9 1462.47   15.60
  -3   0   9 1414.81   32.12
   3   0  -9 1464.39   15.59
   3   0  -8   -0.78    1.38
  -3   0   8   -0.79    0.90
   3   0  -8    0.29    0.51
  -3   0   8    0.85    0.39
   3   0  -8   -0.04    0.44
   3   0  -7    0.24    0.38
  -3   0   7   -0.16    1.12
   3   0  -6    0.25    0.31
  -3   0   6   -0.56    1.22
  -3   0   5 5344.42   47.50
   3   0  -5 5254.58   22.72
  -3   0   4    0.59    0.90
   3   0  -4    1.35    0.47
   3   0  -4    1.28    0.73
   3   0  -3  228.03    4.22
   3   0  -3  233.86    8.59
  -3   0   3  239.09    8.98
  -3   0   2    0.36    0.62
   3   0  -2    0.96    0.92
   3   0  -2    0.21    0.26
  -3   0   1 7468.74   46.98
   3   0  -1 7426.64   28.47
   3   0  -1 7382.12   46.03
   3   0   0   -0.36    0.76
  -3   0   0    0.84    0.58
   3   0   1    4.67    1.46
  -3   0  -1    2.87    0.88
  -3   0  -1    3.97    0.60
  -3   0  -2    0.93    0.78
  -3   0  -2    2.20    1.49
  -3   0  -2    2.23    0.53
   3   0   2    0.34    0.85
  -3   0  -2    0.19    0.63
  -3   0  -3 2166.32   29.09
  -3   0  -3 2170.14   18.05
  -3   0  -3 2208.28   14.63
   3   0   3 2238.10   29.50
  -3   0  -3 2127.17   27.52
  -3   0  -3 2142.01   28.79
  -3   0  -4   -0.61    0.90
  -3   0  -4    1.65    0.45
  -3   0  -4    0.14    1.06
   3   0   4   -0.66    1.20
  -3   0  -4   -0.19    0.31
  -3   0  -4   -0.01    0.94
  -3   0  -5 1138.50   24.30
   3   0   5 1165.12   24.62
  -3   0  -5 1135.26   23.80
  -3   0  -5 1173.18   24.13
  -3   0  -5 1148.73   12.07
  -3   0  -6    0.15    1.24
  -3   0  -6    0.73    1.43
  -3   0  -6    0.28    0.40
   3   0   6    0.34    1.20
  -3   0  -6   -0.51    1.04
  -3   0  -6    1.00    0.62
  -3   0  -6   -0.15    0.42
  -3   0  -7 1876.25   36.23
  -3   0  -7 1951.24   17.49
  -3   0  -7 1935.85   17.95
  -3   0  -7 1882.57   35.24
  -3   0  -7 1869.61   34.99
  -3   0  -7 1918.17   17.91
  -3   0  -8    0.23    0.53
  -3   0  -8    0.89    1.79
  -3   0  -8   -0.56    0.56
  -3   0  -8    1.07    0.66
  -3   0  -8    0.82    1.35
   3   0   8    1.14    2.22
  -3   0  -8   -0.80    1.49
  -3   0  -8   -0.54    0.68
  -3   0  -9 2356.88   45.54
  -3   0  -9 2336.39   22.32
  -3   0  -9 2433.90   45.71
  -3   0  -9 2364.19   21.88
   3   0   9 2267.99   19.26
   3   0   9 2370.96   45.76
  -3   0  -9 2287.41   43.41
  -3   0  -9 2331.46   22.30
   3   0  10    0.55    0.63
  -3   0 -10   -1.71    2.15
   3   0  10   -0.46    1.43
  -3   0 -10    0.43    0.57
   3   0  10   -1.15    1.73
  -3   0 -10   -0.19    1.76
  -3   0 -10    0.55    1.42
  -3   0 -10   -0.68    0.93
  -3   0 -11   30.63    5.89
  -3   0 -11   30.57    2.68
  -3   0 -11   30.65    2.82
   3   0  11   25.21    2.09
   3   0  11   20.95    4.66
   3   0  11   29.66    5.25
  -3   0 -11   31.99    2.72
  -3   0 -11   37.28    5.82
  -3   0 -11   28.79    5.46
  -3   0 -12   -1.48    1.65
   3   0  12    1.00    1.21
   3   0  12   -0.38    0.41
   3   0  12    0.26    1.74
  -3   0 -12    1.01    0.79
   3   0  12   -1.77    2.23
  -3   0 -12   -2.94    2.78
  -3   0 -12   -2.26    2.48
  -3   0 -12   -0.25    0.71
  -3   0 -12   -0.74    0.86
  -3   0 -13  111.35    4.85
  -3   0 -13  124.19    5.02
  -3   0 -13  111.31    4.68
  -3   0 -14   -0.27    0.63
  -3   0 -14   -0.07    0.45
  -3   0 -14   -0.74    0.47
  -3   0 -14   -0.87    0.66
  -3   0 -14    1.18    0.72
  -3   0 -15    7.44    0.95
  -3   0 -15    9.49    1.09
  -3   0 -15    8.03    1.08
   3  -1 -16   21.35    1.56
   3   1 -16   21.18    1.44
  -3  -1  16   22.29    1.74
  -3   1  16   24.32    1.83
  -3  -1  16   22.98    1.54
   3  -1 -16   23.17    1.81
   3   1 -16   23.92    1.83
   3  -1 -15   92.14    4.06
   3  -1 -15   86.69    3.72
  -3  -1  15   92.35    4.07
  -3   1  15   89.07    3.98
  -3   1  15   92.68    3.36
  -3  -1  15   91.38    3.68
   3   1 -15   92.74    4.07
   3  -1 -14  130.86    4.98
   3   1 -14  136.76    4.93
  -3  -1  14  139.55    5.04
  -3  -1  14  140.40    5.43
  -3   1  14  148.88    5.57
  -3   1  14  139.46    4.74
   3  -1 -14  136.27    5.37
   3   1 -14  139.18    5.40
   3  -1 -13  119.00   10.87
   3   1 -13  107.66   10.46
  -3  -1  13  137.25   11.60
  -3   1  13  149.61   12.07
  -3  -1  13  127.02    5.05
  -3   1  13  134.73    4.99
   3   1 -13  132.02    4.84
  -3   1  13  134.47    5.49
   3  -1 -13  128.11    5.22
   3   1 -13  126.29    5.01
  -3  -1  13  140.42    5.65
   3  -1 -12   14.48    3.80
   3   1 -12   15.01    4.04
  -3  -1  12   18.00    2.05
  -3   1  12   16.18    1.94
  -3  -1  12   20.05    4.53
  -3   1  12   17.94    4.35
  -3  -1  12   20.52    2.16
   3  -1 -12   16.19    1.93
   3   1 -12   15.59    1.85
   3   1 -12   20.02    2.07
  -3   1  12   16.50    1.80
   3  -1 -11  201.24   13.84
   3   1 -11  200.78   13.76
  -3  -1  11  201.78   13.55
  -3   1  11  209.94   13.87
   3  -1 -11  211.89    6.10
   3   1 -11  210.29    6.49
   3   1 -11  208.28    6.69
   3  -1 -11  205.96    6.87
   3  -1 -11  219.47    6.76
   3   1 -11  202.73    6.28
  -3  -1  11  209.75    6.48
  -3   1  11  218.33    6.40
   3   1 -10   75.49    8.08
  -3  -1  10   75.09    7.87
  -3   1  10   67.49    7.40
  -3   1  10   73.59    3.60
   3   1 -10   72.27    3.80
   3  -1 -10   69.87    3.88
   3  -1 -10   76.12    3.64
   3   1 -10   77.71    3.75
  -3  -1  10   68.56    3.57
   3  -1 -10   72.49    3.73
   3  -1 -10   79.45    8.33
  -3  -1   9  166.34    5.30
   3   1  -9  165.62    5.17
  -3   1   9  163.65   10.92
   3   1  -9  168.38    5.27
  -3   1   9  167.98    5.20
   3   1  -9  158.99    5.39
   3  -1  -9  160.67    5.52
   3  -1  -9  162.08    5.33
   3  -1  -9  173.04    5.32
   3   1  -9  169.56   11.30
  -3  -1   9  181.46   11.52
   3  -1  -9  163.74   11.09
   3  -1  -9  164.01    5.22
  -3  -1   8  404.05   15.97
  -3   1   8  443.00   16.77
   3   1  -8  411.86    8.14
   3  -1  -8  407.66    8.27
   3  -1  -8  395.19    7.80
  -3   1   8  411.88    7.74
   3  -1  -8  420.53   16.64
   3  -1  -8  426.27    8.07
  -3  -1   8  416.51    7.91
   3   1  -8  410.52    7.72
   3  -1  -8  409.16    7.69
   3   1  -8  402.50   16.36
   3   1  -7  483.52    7.85
   3  -1  -7  486.40    7.81
  -3   1   6 1134.86   23.37
  -3  -1   6 1103.53   23.04
   3   1  -6 1120.50   11.18
   3  -1  -6 1103.08   11.06
   3   1  -5  761.31    8.71
  -3   1   5  719.95   17.42
  -3  -1   5  742.51   17.67
   3  -1  -5  762.30    8.66
  -3  -1   4 3542.01   36.20
  -3   1   4 3579.33   36.52
   3   1  -4 3526.18   35.21
   3  -1  -4 3528.96   35.18
   3   1  -4 3565.95   17.60
   3  -1  -4 3587.07   17.62
  -3   1   3 1564.84   23.12
   3  -1  -3 1596.35   22.34
   3   1  -3 1608.55   22.54
  -3  -1   3 1597.09   23.26
   3   1  -3 1584.49   11.17
   3  -1  -3 1605.51   11.20
   3   1  -2 1134.32    9.12
  -3   1   2 1173.28   19.12
   3  -1  -2 1165.04   18.47
   3   1  -2 1155.15   18.50
  -3   1   2 1099.18    6.97
   3  -1  -2 1152.56    9.15
  -3  -1   2 1137.63   18.77
  -3  -1   1    9.56    1.15
  -3  -1   1   10.27    1.80
  -3   1   1   12.31    2.06
   3  -1  -1   10.22    1.24
   3  -1  -1   10.65    1.95
   3   1  -1    9.32    1.68
   3  -1   0 1288.05   19.40
   3   1   0 1305.64   19.55
  -3  -1   0 1264.73   15.41
   3  -1   0 1273.11   15.58
   3   1   1 1570.99   22.14
  -3   1  -1 1550.44   22.65
  -3  -1  -1 1566.08   22.81
  -3  -1  -1 1556.10   11.10
  -3   1  -1 1614.34   11.25
  -3  -1  -1 1579.00   19.50
   3  -1   1 1587.14   22.18
  -3  -1  -2 2258.63   14.06
  -3   1  -2 2205.81   13.87
   3   1   2 2258.77   27.94
   3  -1   2 2231.61   27.61
  -3   1  -2 2180.02   27.39
  -3  -1  -2 2218.80   25.64
  -3   1  -2 2159.63   27.71
  -3  -1  -2 2168.87   27.88
  -3  -1  -2 2159.55   27.25
  -3  -1  -3  111.26    6.63
  -3   1  -3  106.59    6.48
  -3  -1  -3  109.98    4.81
  -3   1  -3  109.99    3.15
   3   1   3  113.65    6.67
   3  -1   3  115.67    6.66
  -3  -1  -3  106.28    6.21
  -3   1  -3  109.20    6.53
  -3  -1  -3  112.68    6.65
  -3  -1  -3  105.23    3.25
  -3   1  -3  103.16    3.22
  -3  -1  -4 1685.54   27.52
  -3  -1  -4 1709.32   13.78
  -3  -1  -4 1699.02   17.95
  -3  -1  -4 1661.23   26.50
   3   1   4 1719.94   27.91
   3  -1   4 1697.62   27.66
  -3   1  -4 1722.49   27.30
  -3  -1  -4 1708.48   27.12
  -3   1  -4 1744.28   13.91
  -3   1  -4 1713.06   27.76
  -3  -1  -5  438.13   14.70
  -3   1  -5  416.19   14.72
  -3   1  -5  426.28   14.57
   3  -1   5  422.43   14.90
   3   1   5  401.60   14.53
  -3   1  -5  412.90    7.25
  -3  -1  -5  417.32   14.71
  -3  -1  -5  417.99   14.36
  -3   1  -5  409.94   14.24
  -3  -1  -5  414.01    7.27
  -3  -1  -6  436.11   16.23
  -3   1  -6  439.92    8.07
   3  -1   6  433.21   16.13
  -3  -1  -6  420.14    7.68
  -3   1  -6  425.18    7.66
  -3  -1  -6  415.44   15.41
  -3   1  -6  421.46   15.62
  -3  -1  -6  444.07   16.01
  -3   1  -6  428.12   16.04
   3   1   6  427.55   16.01
  -3   1  -6  434.61   15.77
  -3  -1  -6  435.09    7.97
  -3   1  -6  424.18    7.87
  -3  -1  -7  195.49   11.71
  -3   1  -7  188.60   11.46
  -3   1  -7  187.68    5.71
   3  -1   7  201.25   11.81
  -3   1  -7  186.97    5.60
  -3   1  -7  200.96   11.61
   3   1   7  201.37   11.88
  -3  -1  -7  194.10    5.69
  -3  -1  -7  201.38    5.64
  -3   1  -7  196.52    5.53
  -3   1  -7  192.60   11.30
  -3  -1  -7  191.22   11.19
  -3  -1  -7  194.37    5.62
  -3  -1  -7  197.61   11.46
  -3   1  -8  762.68   24.02
  -3  -1  -8  725.14   23.95
  -3   1  -8  739.39   24.07
   3  -1   8  733.68   24.06
  -3   1  -8  741.84   12.02
  -3  -1  -8  751.98   23.76
   3  -1   8  734.62   10.26
  -3   1  -8  723.20   11.44
  -3  -1  -8  715.56   11.33
  -3  -1  -8  748.41   11.62
  -3  -1  -8  723.19   11.71
   3   1   8  718.38   23.82
  -3   1  -8  741.47   23.62
  -3  -1  -8  718.55   23.40
  -3   1  -8  723.82   11.76
  -3   1  -9    2.69    2.01
  -3  -1  -9    5.89    2.95
  -3   1  -9    2.69    1.90
  -3   1  -9    4.66    1.20
  -3   1  -9    2.96    1.46
  -3   1  -9    5.00    1.13
  -3  -1  -9    4.07    1.09
   3   1   9    4.32    0.86
  -3  -1  -9    3.19    1.51
   3  -1   9    8.00    3.17
   3   1   9    2.93    2.35
   3  -1   9    5.55    0.99
  -3  -1  -9    5.45    1.31
  -3  -1  -9    4.84    1.90
  -3   1  -9    3.91    1.08
  -3  -1 -10   76.50    8.64
  -3   1 -10   74.93    8.50
  -3   1 -10   80.11    4.35
   3  -1  10   70.34    7.83
  -3  -1 -10   86.00    9.02
   3  -1  10   82.87    3.59
   3  -1  10   80.07    8.78
   3   1  10   80.77    3.59
  -3  -1 -10   74.93    8.24
  -3   1 -10   75.93    4.09
  -3  -1 -10   79.56    4.23
  -3  -1 -10   75.69    4.22
   3   1  10   80.77    8.91
   3  -1  10   80.14    3.87
  -3   1 -10   77.98    8.60
  -3   1 -10   83.91    8.68
  -3   1 -10   80.78    4.34
   3   1  10   74.42    8.09
  -3  -1 -11   22.16    5.13
  -3   1 -11   29.46    5.61
   3   1  11   23.33    4.85
   3  -1  11   20.17    4.47
  -3  -1 -11   26.08    2.48
  -3   1 -11   21.63    2.27
  -3  -1 -11   26.90    2.50
  -3   1 -11   22.21    4.85
   3  -1  11   22.53    4.72
   3   1  11   22.99    1.91
   3  -1  11   24.43    2.12
  -3  -1 -11   20.38    2.32
  -3  -1 -11   21.39    4.44
   3   1  11   27.67    5.50
   3  -1  11   18.83    4.28
  -3   1 -11   30.20    5.33
  -3  -1 -11   22.25    4.77
  -3   1 -11   22.30    2.39
  -3   1 -12  263.18   16.25
   3   1  12  299.83   16.58
   3  -1  12  271.20   15.76
  -3  -1 -12  268.42   15.51
  -3  -1 -12  262.21    7.77
  -3   1 -12  274.27    7.79
  -3  -1 -12  281.89    7.89
  -3   1 -12  276.54   15.75
   3  -1  12  264.42   15.87
   3  -1  12  271.57    6.78
   3   1  12  270.31   16.43
   3  -1  12  268.05   16.42
  -3   1 -12  250.81   16.02
  -3  -1 -12  270.48    7.49
  -3  -1 -12  269.62   16.43
  -3   1 -12  271.55    7.82
  -3   1 -12  274.11    7.96
  -3  -1 -12  257.10   16.17
  -3  -1 -13    5.75    1.06
  -3   1 -13    6.53    1.37
  -3  -1 -13    5.80    1.09
  -3  -1 -13    7.79    1.23
  -3   1 -13    7.84    1.40
  -3  -1 -13    6.75    1.28
  -3  -1 -13    8.97    1.51
  -3   1 -13    6.81    1.27
  -3   1 -14   24.77    2.04
  -3  -1 -14   24.90    1.93
  -3  -1 -14   26.34    2.13
  -3   1 -14   25.21    2.03
  -3  -1 -14   26.18    2.05
  -3  -1 -14   26.36    2.13
  -3  -1 -14   27.67    2.19
  -3   1 -14   23.65    2.03
  -3   1 -14   24.67    2.05
  -3   1 -15    2.23    0.63
  -3   1 -15    2.40    0.67
  -3   1 -15    1.76    0.46
  -3  -1 -15    1.49    0.46
  -3  -1 -15    2.07    0.60
  -3  -1 -15    1.92    0.54
  -3  -2  16   29.49    1.81
   3  -2 -16   30.57    2.02
  -3  -2  16   30.75    2.02
  -3   2  16   33.04    2.07
   3  -2 -16   30.19    1.87
   3   2 -16   30.30    2.00
   3  -2 -15   99.33    3.99
  -3  -2  15  100.58    4.14
  -3   2  15   98.36    4.07
   3   2 -15   94.85    4.04
  -3  -2  15  100.10    3.92
   3  -2 -15   97.60    4.09
   3   2 -14   47.50    2.83
   3   2 -14   47.96    2.73
   3   2 -14   50.06    3.21
   3  -2 -14   45.88    3.02
  -3  -2  14   46.43    3.06
  -3   2  14   49.98    3.18
  -3  -2  14   46.40    2.97
  -3   2  14   37.81    2.30
   3  -2 -14   42.04    2.97
   3   2 -13  365.56   19.14
  -3  -2  13  399.95   19.61
  -3   2  13  408.80   19.86
   3  -2 -13  382.84    9.09
  -3  -2  13  388.92    8.96
   3   2 -13  407.57    8.74
  -3  -2  13  420.12    9.58
  -3   2  13  406.86    9.44
   3   2 -13  413.32    8.86
   3  -2 -13  393.26   19.71
  -3   2  13  410.49    8.32
   3  -2 -12  258.99   15.88
   3   2 -12  232.90   15.23
  -3  -2  12  284.96   16.43
  -3   2  12  260.50   15.78
   3  -2 -12  251.14    7.48
  -3  -2  12  261.18    7.46
  -3   2  12  202.78    6.04
  -3   2  12  264.07    7.63
  -3  -2  12  264.70    7.62
   3   2 -11  117.92   10.57
   3  -2 -11  123.33    5.16
  -3  -2  11  122.83    4.37
  -3  -2  11  121.97   10.44
  -3   2  11  134.77   11.03
  -3   2  11  119.21    4.64
   3  -2 -11  122.88   10.79
   3  -2 -11  118.10    5.27
   3   2 -11  125.81    4.89
  -3  -2  11  128.30    5.12
   3  -2 -10  635.37   23.19
   3   2 -10  632.72   23.16
  -3   2  10  632.71   22.87
   3   2 -10  648.96   11.22
   3  -2 -10  662.32   11.95
   3  -2 -10  640.78   11.24
  -3   2  10  663.00   10.67
  -3  -2  10  653.53   11.16
   3   2 -10  673.25   10.82
  -3  -2  10  614.02   22.46
   3  -2 -10  683.69   10.55
   3  -2  -9  658.09   22.22
   3   2  -9  672.72   22.48
   3  -2  -9  669.84   10.27
  -3  -2   9  647.41   21.66
  -3   2   9  669.68   22.10
   3   2  -9  650.05   10.76
   3  -2  -9  636.90   11.14
   3  -2  -9  641.98   10.78
  -3  -2   9  655.36   10.71
  -3   2   9  650.93   10.22
   3   2  -9  681.35   10.65
   3  -2  -9  670.64   10.52
  -3  -2   9  660.00   10.45
   3   2  -8    1.92    0.71
   3  -2  -8    2.17    0.71
   3  -2  -8    1.26    0.68
   3  -2  -8    2.01    1.59
   3   2  -8    1.20    1.36
  -3  -2   8    2.28    1.83
  -3   2   8   -0.02    1.63
   3  -2  -8    0.63    0.49
  -3  -2   8    2.39    0.70
   3   2  -8    1.58    0.64
   3  -2  -8    1.65    0.63
  -3  -2   8    2.67    0.66
  -3   2   8    2.10    0.69
  -3  -2   7   46.74    2.56
   3  -2  -7   46.10    2.67
  -3  -2   7   57.96    5.69
  -3  -2   7   48.37    2.57
   3   2  -7   46.19    2.46
   3  -2  -7   49.46    2.54
  -3   2   7   51.44    5.43
  -3   2   6   36.19    4.26
   3  -2  -6   43.12    2.21
   3   2  -6   41.97    2.22
  -3  -2   6   36.06    4.25
  -3  -2   5 2730.83   33.99
  -3   2   5 2697.63   33.94
   3   2  -5 2696.06   16.41
   3   2  -4  387.62    5.87
  -3  -2   4  389.35   12.08
  -3   2   4  373.33   11.87
   3   2  -4  397.60   11.87
   3  -2  -4  388.37   11.65
   3  -2  -4  393.51    5.85
   3  -2  -3  508.16   12.65
  -3  -2   3  489.16   12.87
  -3   2   3  495.45   13.06
   3   2  -3  519.08   12.82
   3  -2  -3  500.52    6.27
   3   2  -3  490.69    6.24
  -3  -2   2   88.04    5.25
   3  -2  -2   87.39    5.09
   3   2  -2   87.55    2.54
   3   2  -2   85.05    5.05
  -3   2   2   86.79    5.26
   3  -2  -2   89.08    2.55
   3  -2  -1  190.53    7.43
   3   2  -1  194.01    7.54
   3  -2  -1  191.02    5.91
   3   2   0   93.70    5.35
  -3  -2   0   92.80    4.46
   3  -2   0   99.44    4.67
   3  -2   0   94.43    5.26
   3  -2   0   97.48    2.71
  -3  -2  -1 1379.85   10.45
   3  -2   1 1409.36   20.89
  -3  -2  -1 1350.55   21.17
   3   2   1 1385.66   20.86
  -3   2  -1 1410.24   10.59
   3  -2   1 1401.18   19.31
  -3   2  -1 1339.14   21.08
  -3  -2  -1 1380.65   18.95
  -3  -2  -2   86.58    5.51
  -3   2  -2   88.19    2.79
  -3  -2  -2   89.98    4.93
  -3  -2  -2   91.17    2.84
  -3   2  -2   92.88    5.71
   3  -2   2   89.75    5.56
   3   2   2   90.22    5.62
  -3  -2  -2   89.48    5.34
  -3   2  -2   86.16    5.62
  -3  -2  -2   81.76    5.47
  -3   2  -3  165.36    4.06
  -3  -2  -3  179.55    6.92
   3   2   3  177.70    8.36
  -3   2  -3  168.31    8.12
   3  -2   3  180.22    8.41
  -3   2  -3  159.05    7.87
  -3  -2  -3  176.38    4.18
  -3  -2  -3  168.25    7.93
  -3  -2  -3  173.72    8.24
  -3  -2  -3  173.64    8.27
  -3   2  -4    9.49    2.10
  -3  -2  -4    3.90    1.48
  -3  -2  -4    7.42    0.95
  -3   2  -4    3.93    1.43
  -3   2  -4    7.66    0.98
  -3  -2  -4    7.45    1.46
  -3  -2  -4    9.21    2.27
   3   2   4    3.85    1.66
   3  -2   4    4.20    1.47
  -3  -2  -4    5.57    1.78
  -3  -2  -5 1214.43   24.84
  -3  -2  -5 1231.53   17.71
   3  -2   5 1230.66   25.34
   3   2   5 1238.17   25.49
  -3  -2  -5 1202.23   24.43
  -3   2  -5 1210.30   24.99
  -3  -2  -5 1210.47   25.05
  -3   2  -5 1178.30   24.24
  -3  -2  -5 1222.12   12.49
  -3   2  -5 1198.83   12.34
  -3   2  -6    2.31    1.67
  -3  -2  -6    2.57    1.33
  -3  -2  -6    0.43    1.51
  -3  -2  -6    2.48    0.70
  -3   2  -6    2.16    0.63
  -3   2  -6    1.79    0.57
  -3  -2  -6    1.11    1.23
   3   2   6    0.23    1.14
   3  -2   6    2.97    1.52
  -3   2  -6    2.38    1.89
  -3  -2  -6    2.23    0.66
  -3   2  -6    2.17    0.60
  -3  -2  -7  129.45    9.45
  -3   2  -7  138.38    9.79
  -3   2  -7  144.95    5.02
  -3   2  -7  141.28    5.08
   3  -2   7  133.34    9.69
  -3   2  -7  135.36    4.59
   3   2   7  127.24    9.48
  -3   2  -7  141.73    9.70
  -3  -2  -7  121.39    8.98
  -3   2  -7  122.24    9.25
  -3  -2  -7  131.77    9.39
  -3  -2  -7  139.57    4.73
  -3  -2  -7  133.12    4.73
  -3   2  -7  132.84    4.74
  -3  -2  -8    0.14    1.14
  -3   2  -8    2.62    1.97
  -3   2  -8   -0.05    0.60
  -3  -2  -8    0.76    0.65
   3  -2   8   -0.20    0.50
  -3   2  -8    0.87    0.52
  -3  -2  -8    0.02    0.46
  -3  -2  -8   -0.16    1.89
  -3  -2  -8   -0.30    0.56
   3   2   8    0.82    1.79
   3  -2   8   -1.23    1.55
  -3   2  -8    1.95    1.49
  -3   2  -8    1.25    1.25
  -3  -2  -8    0.31    1.10
  -3   2  -8    0.44    0.50
   3  -2   9  175.50   12.46
  -3  -2  -9  177.34   12.56
  -3   2  -9  173.70   12.37
  -3   2  -9  167.18    6.17
   3   2   9  176.78   12.49
   3  -2   9  169.35    5.33
  -3   2  -9  172.88    5.90
  -3   2  -9  181.45   12.48
  -3  -2  -9  175.46   12.30
  -3   2  -9  180.67   12.49
  -3  -2  -9  179.52   12.35
  -3  -2  -9  173.69    6.06
  -3  -2  -9  179.28    6.02
  -3   2  -9  173.83    6.05
  -3  -2 -10  144.00   11.79
  -3   2 -10  138.90   11.61
  -3   2 -10  132.80    5.68
   3   2  10  127.68   10.52
   3  -2  10  140.62   11.03
  -3  -2 -10  146.56   11.36
   3  -2  10  128.50   11.03
   3  -2  10  149.02    5.38
   3  -2  10  149.66    5.02
  -3   2 -10  147.88    5.81
  -3   2 -10  153.41    5.88
  -3  -2 -10  133.31    5.41
  -3   2 -10  137.56   11.31
  -3   2 -10  153.20   12.04
   3   2  10  125.11   10.91
  -3  -2 -10  129.78   10.99
  -3  -2 -10  147.80    5.45
   3  -2  10  134.29   11.26
  -3  -2 -10  145.91    5.78
  -3  -2 -11  129.66   11.28
  -3   2 -11  121.89   10.99
   3   2  11  122.79   10.56
   3  -2  11  120.33   10.45
  -3  -2 -11  116.68    4.88
  -3  -2 -11  130.88   10.77
  -3  -2 -11  125.86    4.52
  -3   2 -11  125.92    5.32
   3  -2  11  117.90   10.69
  -3  -2 -11  120.25    5.21
   3  -2  11  114.99    4.70
   3   2  11  109.84   10.64
   3  -2  11  113.62   10.60
  -3   2 -11  113.47   10.73
  -3  -2 -11  119.74   10.92
  -3   2 -11  118.71   10.52
  -3  -2 -11  112.44    5.15
  -3   2 -11  124.86    5.41
   3  -2  12    1.78    2.83
  -3  -2 -12   -0.26    2.04
  -3   2 -12   -0.84    1.67
  -3  -2 -12    0.23    1.76
   3   2  12   -2.70    1.79
   3  -2  12   -0.63    1.17
   3   2  12    1.30    1.45
   3  -2  12    0.74    0.51
  -3   2 -12    0.33    0.71
  -3  -2 -12    1.17    0.81
  -3  -2 -12   -3.84    2.18
   3  -2  12   -0.39    2.13
  -3  -2 -12    0.72    0.57
  -3  -2 -12    1.03    0.73
  -3   2 -12    1.31    0.83
  -3   2 -12    2.12    2.02
  -3   2 -12   -0.85    2.62
  -3  -2 -12    0.78    0.82
  -3   2 -12    0.27    0.67
  -3  -2 -13   89.39    4.17
  -3  -2 -13   94.01    4.30
  -3   2 -13   90.13    4.11
  -3  -2 -13   87.23    4.21
  -3  -2 -13   88.59    4.04
  -3   2 -13   84.83    4.07
  -3  -2 -13   92.79    3.94
   3  -2  13   97.25    3.87
  -3   2 -13   89.25    4.24
  -3   2 -13   91.68    4.34
   3  -2  13   95.74    3.35
  -3  -2 -14   65.47    3.27
  -3   2 -14   62.83    3.09
  -3  -2 -14   65.12    3.11
  -3  -2 -14   66.18    3.25
  -3   2 -14   69.21    3.36
  -3   2 -14   71.02    3.45
  -3  -2 -14   68.78    3.35
  -3   2 -14   66.16    3.26
  -3  -2 -15   56.76    2.60
  -3   2 -15   57.69    2.47
  -3  -2 -15   54.49    2.33
  -3   2 -15   57.35    2.62
  -3   2 -15   58.02    2.61
  -3  -3  16  168.68    4.29
   3  -3 -16  165.72    4.30
  -3  -3  16  180.91    4.55
  -3   3  16  174.72    4.49
   3  -3 -16  176.65    4.69
  -3  -3  15    1.68    0.71
   3  -3 -15    2.06    0.70
   3   3 -15    3.43    0.90
  -3   3  15    1.44    0.61
  -3  -3  15    1.27    0.64
   3  -3 -15    0.80    0.53
   3  -3 -14  368.09    8.48
   3   3 -14  348.60    7.60
  -3   3  14  370.44    8.37
  -3  -3  14  356.48    8.23
   3  -3 -14  343.48    8.08
   3   3 -14  361.85    8.32
  -3  -3  14  366.69    8.32
  -3   3  13   14.35    1.85
   3  -3 -13   10.07    3.49
   3   3 -13   11.25    3.23
  -3   3  13    6.83    2.57
   3   3 -13   10.34    1.48
  -3  -3  13   13.59    3.54
   3   3 -13   10.90    1.46
  -3  -3  13   13.77    1.77
   3  -3 -13   12.88    1.82
  -3  -3  13   11.93    1.69
   3   3 -12  242.98   15.40
  -3  -3  12  262.92   15.77
  -3   3  12  275.55    6.74
  -3   3  12  249.15   15.35
  -3  -3  12  257.09    7.44
   3  -3 -12  256.67    7.63
  -3  -3  12  266.63    7.55
  -3   3  12  271.43    7.65
   3  -3 -12  239.50   15.18
  -3  -3  12  261.60    6.55
   3  -3 -11  200.42   13.62
   3   3 -11  178.68   12.89
  -3  -3  11  183.21   12.76
  -3   3  11  197.34   13.29
   3  -3 -11  186.56    6.46
  -3  -3  11  198.42    6.46
  -3   3  11  197.88    5.81
  -3  -3  11  173.18    6.07
  -3   3  11  193.12    6.35
   3   3 -11  191.24    5.88
  -3  -3  10  126.86   10.17
  -3   3  10  128.89   10.33
   3   3 -10  130.54   10.59
  -3  -3  10  128.28    4.91
   3  -3 -10  125.02    5.28
   3  -3 -10  126.61    5.13
  -3   3  10  135.34    4.75
  -3  -3  10  123.73    4.94
   3  -3 -10  119.89   10.17
   3  -3  -9    0.64    0.52
   3  -3  -9    1.01    1.08
  -3  -3   9    1.00    1.03
  -3   3   9   -0.59    1.38
   3  -3  -9   -0.01    0.64
  -3  -3   9    0.10    0.46
   3   3  -9   -2.14    1.95
  -3  -3   9    0.14    0.38
  -3   3   9    0.82    0.50
   3  -3  -8  519.76   18.44
   3   3  -8  552.39   19.12
  -3  -3   8  538.13    9.31
  -3  -3   8  536.46    8.60
  -3  -3   8  547.00   18.74
  -3   3   8  547.81   18.81
  -3  -3   8  551.14    9.35
   3  -3  -8  542.29    9.82
   3  -3  -8  515.10    9.43
  -3   3   8  528.53    8.74
   3  -3  -8  552.64    8.94
   3   3  -8  525.36    8.82
   3  -3  -8  531.75    8.79
  -3  -3   7  195.64   10.49
  -3   3   7  213.16   10.98
   3  -3  -7  196.65    5.51
  -3  -3   7  210.04    5.51
  -3  -3   7  205.02    5.44
  -3  -3   7  208.25    5.45
  -3   3   7  192.00    5.32
   3   3  -7  209.20    5.20
   3  -3  -7  206.09    5.12
   3  -3  -7  212.69    5.82
  -3  -3   6 1345.46   25.61
  -3   3   6 1362.27   25.94
   3   3  -6 1344.30   12.40
   3  -3  -6 1378.33   12.46
  -3  -3   5   12.43    2.43
  -3   3   5   13.22    2.39
   3  -3  -5   14.83    1.26
   3   3  -5   15.57    1.28
   3   3  -4 1046.09    9.74
  -3  -3   4 1034.55   19.82
   3   3  -4 1053.49   19.42
   3  -3  -4 1055.33   19.35
   3  -3  -4 1077.56    9.75
  -3   3   4 1052.41   20.11
  -3   3   3    3.98    1.36
  -3  -3   3    2.28    1.07
   3  -3  -3    2.95    1.20
   3   3  -3    2.88    1.16
   3  -3  -3    2.22    0.44
   3   3  -3    2.63    0.48
  -3  -3   2    8.29    1.62
  -3   3   2    8.21    1.70
   3   3  -2    9.33    0.87
   3   3  -2    8.87    1.63
   3  -3  -2    7.71    1.65
   3  -3  -2    9.20    0.85
   3  -3  -1  422.56   11.04
   3  -3  -1  435.11   10.02
   3   3  -1  424.48   11.15
   3   3  -1  412.72    5.54
   3  -3  -1  423.83    5.55
   3  -3   0   43.46    3.63
   3  -3   0   43.92    3.41
   3   3   0   37.85    1.71
   3   3   0   38.66    3.43
   3  -3   0   40.95    1.78
  -3  -3  -1  169.91    7.49
  -3  -3  -1  169.57    3.70
   3   3   1  168.30    7.33
   3  -3   1  178.03    7.35
   3  -3   1  185.28    7.64
  -3   3  -1  182.23    3.83
  -3  -3  -1  182.22    7.29
  -3   3  -1  166.06    7.52
  -3  -3  -1  176.97    7.73
  -3  -3  -2 1324.92   21.48
  -3  -3  -2 1305.35   10.83
  -3  -3  -2 1359.89   21.07
  -3   3  -2 1330.93   10.87
   3  -3   2 1317.23   21.38
  -3   3  -2 1387.23   21.99
   3   3   2 1333.62   21.74
   3  -3   2 1338.64   21.71
  -3  -3  -2 1332.18   21.31
  -3   3  -2 1282.38   21.49
  -3  -3  -2 1323.33   21.69
  -3  -3  -3    0.09    0.85
  -3   3  -3    0.41    0.92
  -3  -3  -3    0.81    0.79
  -3  -3  -3   -0.21    0.85
  -3   3  -3    1.77    1.29
  -3   3  -3    0.87    0.43
  -3  -3  -3    0.59    0.68
   3  -3   3    0.72    0.68
   3  -3   3   -0.19    0.73
   3   3   3    0.19    0.87
  -3  -3  -3    0.75    0.43
  -3   3  -4  866.46   19.91
  -3  -3  -4  833.18   16.58
   3   3   4  834.62   19.48
  -3   3  -4  859.29   19.39
  -3   3  -4  855.06    9.80
   3  -3   4  836.14   19.48
  -3  -3  -4  819.40    9.60
  -3  -3  -4  771.83   18.85
   3  -3   4  810.88   19.85
  -3  -3  -4  823.79   18.90
  -3  -3  -4  833.85   19.66
  -3   3  -5   14.21    2.83
  -3  -3  -5   11.25    2.39
  -3  -3  -5   14.86    2.86
  -3  -3  -5   13.68    1.35
  -3  -3  -5   13.08    2.19
  -3   3  -5   14.67    3.02
   3   3   5   14.44    2.97
   3  -3   5   14.72    2.86
   3  -3   5   12.40    2.70
  -3  -3  -5   12.77    2.73
  -3   3  -5   14.81    1.40
   3  -3   6  540.91    8.73
  -3  -3  -6  558.73   18.32
  -3   3  -6  546.22   18.16
   3  -3   6  545.84   18.67
  -3   3  -6  541.21    9.37
  -3  -3  -6  588.21   14.07
  -3  -3  -6  552.35    8.98
  -3  -3  -6  558.89   17.85
   3  -3   6  554.85   18.31
  -3   3  -6  533.24    8.53
   3   3   6  568.93   18.55
  -3   3  -6  565.54   18.03
  -3  -3  -6  552.34   18.32
  -3  -3  -6  546.68    8.94
  -3   3  -6  545.99    8.95
  -3  -3  -7  306.01   14.53
  -3   3  -7  280.04   13.90
  -3   3  -7  274.76    7.03
  -3  -3  -7  287.50    6.81
   3   3   7  296.39   14.34
   3  -3   7  283.71   14.04
  -3   3  -7  282.44    6.86
  -3  -3  -7  276.88    6.72
  -3   3  -7  294.53   13.97
  -3  -3  -7  282.29   13.71
   3  -3   7  279.42   14.31
  -3  -3  -7  268.01   13.60
  -3  -3  -7  290.52    6.95
  -3   3  -7  282.56    6.89
  -3  -3  -8   32.75    5.23
  -3   3  -8   31.39    5.00
  -3  -3  -8   30.78    2.35
  -3   3  -8   32.16    2.67
  -3  -3  -8   26.77    4.46
   3  -3   8   33.43    2.39
   3  -3   8   29.84    5.13
   3   3   8   28.96    4.74
   3  -3   8   36.92    5.46
  -3   3  -8   34.35    5.26
  -3  -3  -8   37.27    5.44
  -3   3  -8   29.26    4.75
  -3  -3  -8   29.45    2.40
  -3   3  -8   31.14    2.46
  -3   3  -8   33.70    2.49
  -3  -3  -8   32.18    2.48
   3   3   9  102.47    9.00
  -3  -3  -9   99.24    9.26
  -3   3  -9  107.73    9.74
  -3   3  -9   88.36    4.53
   3  -3   9   92.93    8.58
  -3  -3  -9   91.70    4.27
   3  -3   9   90.73    4.03
  -3   3  -9   93.51    4.32
   3   3   9  113.77   10.03
   3  -3   9   95.03    9.10
  -3   3  -9   98.20    9.27
  -3  -3  -9   81.24    8.25
   3  -3   9   96.36    9.30
  -3   3  -9   90.80    8.99
  -3  -3  -9  108.00    9.53
  -3  -3  -9   92.69    4.41
  -3   3  -9   95.63    4.49
  -3   3 -10  266.35   15.86
  -3  -3 -10  276.15   16.09
  -3   3 -10  271.86   16.00
  -3   3 -10  284.94    8.44
   3   3  10  285.28   15.62
   3  -3  10  294.21   15.78
  -3  -3 -10  312.57   17.12
  -3  -3 -10  286.27    7.33
   3  -3  10  295.89   16.70
  -3   3 -10  294.79   16.59
   3  -3  10  281.86    7.16
  -3  -3 -10  289.36   15.98
   3  -3  10  286.34    7.55
   3   3  10  282.24   16.27
   3  -3  10  266.15   15.76
  -3  -3 -10  288.21    7.84
  -3   3 -10  292.88    7.90
  -3  -3 -10  273.01    7.76
  -3   3 -10  281.62    7.90
  -3   3 -11   44.50    3.41
  -3  -3 -11   40.54    6.36
  -3   3 -11   46.13    6.76
  -3   3 -11   48.76    3.39
   3   3  11   44.28    6.30
   3  -3  11   52.77    6.98
  -3  -3 -11   43.07    2.74
  -3  -3 -11   45.10    3.24
  -3   3 -11   44.53    3.20
  -3   3 -11   47.01    6.71
  -3  -3 -11   43.41    6.49
   3  -3  11   48.86    2.93
  -3  -3 -11   47.29    3.18
  -3   3 -11   43.74    6.47
  -3  -3 -11   43.48    2.91
   3   3  11   49.56    6.89
   3  -3  11   46.57    6.72
   3  -3  11   46.35    3.07
   3  -3  11   51.97    7.19
  -3  -3 -11   43.68    6.42
  -3  -3 -11   45.92    3.19
  -3  -3 -12  237.05    7.03
  -3   3 -12  247.36    7.48
  -3  -3 -12  247.94    6.94
  -3   3 -12  243.72    7.14
  -3  -3 -12  248.80    6.68
  -3  -3 -12  247.68    7.27
  -3   3 -12  242.15    7.20
   3  -3  12  239.37    6.65
  -3   3 -13    5.92    1.19
  -3  -3 -13    5.15    1.07
  -3   3 -13    6.93    1.18
  -3   3 -13    4.13    1.00
  -3  -3 -13    5.77    1.12
   3  -3  13    5.48    1.00
  -3  -3 -13    4.81    0.90
  -3  -3 -13    3.56    0.95
  -3  -3 -13    4.03    0.94
  -3   3 -13    4.88    1.15
  -3  -3 -14  216.05    5.74
  -3  -3 -14  221.41    5.74
  -3   3 -14  213.54    5.69
  -3   3 -14  212.86    5.33
  -3  -3 -14  216.59    5.37
  -3   3 -14  226.60    6.03
  -3  -3 -14  223.54    5.68
  -3   3 -14  220.12    5.66
   3  -4 -15  156.00    4.87
  -3  -4  15  163.30    4.76
  -3   4  15  163.86    4.77
  -3  -4  15  160.91    4.93
   3  -4 -15  152.66    4.66
   3   4 -15  153.60    4.68
   3  -4 -14   37.47    2.59
   3  -4 -14   39.65    2.75
  -3  -4  14   36.36    2.52
  -3   4  14   40.81    2.67
  -3  -4  14   40.60    2.76
   3   4 -14   36.62    2.51
   3   4 -14   39.94    2.68
  -3  -4  13   76.52    4.00
  -3  -4  13   76.69    3.42
   3  -4 -13   82.18    4.25
  -3  -4  13   77.01    3.91
  -3   4  13   83.79    4.08
   3   4 -13   76.34    3.94
   3  -4 -13   77.94    3.95
  -3   4  12    2.16    0.90
   3  -4 -12    4.06    2.34
   3   4 -12   -1.82    1.98
  -3  -4  12    2.22    2.45
  -3   4  12    0.22    1.54
  -3  -4  12    3.54    1.14
   3   4 -12    2.50    0.76
  -3  -4  12    3.77    0.94
   3  -4 -12    3.03    1.08
  -3  -4  12    2.43    0.89
   3  -4 -11   36.24    5.76
   3   4 -11   25.17    4.72
  -3  -4  11   36.65    5.65
  -3   4  11   34.19    5.63
   3  -4 -11   29.03    2.63
  -3  -4  11   33.11    2.65
  -3  -4  11   33.87    2.63
  -3   4  11   33.49    2.64
  -3  -4  11   34.75    2.77
  -3  -4  10   18.83    2.01
   3  -4 -10   16.76    4.03
   3   4 -10   18.06    4.17
  -3   4  10   14.69    1.72
  -3   4  10   20.49    4.23
  -3  -4  10   15.37    3.71
  -3  -4  10   18.87    2.02
   3  -4 -10   15.12    1.88
  -3  -4  10   17.81    1.95
   3   4  -9  171.31   11.49
  -3  -4   9  179.42   11.43
  -3   4   9  181.02   11.54
   3  -4  -9  181.18    5.44
   3  -4  -9  183.35    6.08
  -3   4   9  183.89    5.70
  -3  -4   9  190.93    5.77
  -3  -4   9  185.12    5.29
  -3  -4   9  186.20    5.84
   3  -4  -9  181.79   11.68
  -3  -4   9  182.57    5.82
   3   4  -8    0.68    0.54
   3  -4  -8   -0.21    0.47
   3  -4  -8    1.08    1.39
  -3  -4   8    0.54    0.45
  -3   4   8    1.13    0.56
  -3  -4   8    1.01    0.90
  -3   4   8    0.78    1.18
   3   4  -8    1.04    1.07
   3  -4  -8    0.71    0.50
  -3  -4   8    0.39    0.51
  -3  -4   8    1.33    0.60
  -3  -4   8    1.68    0.73
   3  -4  -8   -0.36    0.56
  -3  -4   7 1117.91   25.07
  -3   4   7 1178.72   25.86
  -3  -4   7 1107.35   12.56
   3  -4  -7 1122.06   13.59
   3  -4  -7 1096.99   12.87
  -3  -4   7 1149.28   12.84
  -3   4   7 1110.68   12.82
  -3  -4   7 1145.38   13.14
  -3  -4   7 1103.45   13.07
   3   4  -7 1148.14   12.21
   3  -4  -7 1125.08   12.00
   3  -4  -7 1166.89   25.86
   3   4  -7 1136.88   25.78
  -3   4   6  188.64    9.71
  -3  -4   6  195.05    9.84
  -3  -4   6  186.87    4.99
  -3  -4   6  183.84    5.06
   3   4  -6  189.23    4.67
   3  -4  -6  187.14    4.59
  -3  -4   5 1875.19   28.52
   3   4  -5 1822.65   13.78
   3  -4  -5 1854.78   13.74
  -3  -4   4   91.18    5.96
  -3   4   4   89.32    5.96
   3  -4  -4   84.90    2.77
   3   4  -4   84.49    2.80
  -3  -4   3  314.77   10.37
  -3   4   3  301.28   10.28
   3   4  -3  309.00   10.01
   3  -4  -3  287.80    9.58
   3   4  -3  297.51    5.00
   3  -4  -3  293.63    4.92
  -3  -4   2   79.50    5.01
  -3   4   2   79.50    5.07
   3   4  -2   70.14    4.64
   3  -4  -2   77.62    2.41
   3  -4  -2   79.38    4.82
   3   4  -2   74.73    2.39
   3   4  -1   19.55    2.47
   3   4  -1   16.57    1.15
   3  -4  -1   18.67    1.18
   3  -4  -1   20.66    2.50
   3  -4  -1   21.79    2.57
  -3  -4   0 2480.85   31.10
   3   4   0 2428.24   13.70
   3  -4   0 2450.23   13.60
   3  -4   0 2549.93   27.32
   3  -4   0 2527.53   28.36
   3   4   0 2606.07   27.91
   3  -4   1 2232.86   26.43
  -3  -4  -1 2200.70   29.17
  -3  -4  -1 2275.57   13.56
   3   4   1 2262.53   26.93
   3   4   1 2189.78   13.48
   3  -4   1 2187.70   13.26
   3  -4   1 2261.52   28.23
  -3   4  -1 2211.36   27.26
  -3  -4  -1 2223.19   27.28
  -3  -4  -2 3962.04   39.26
   3   4   2 4050.91   37.87
   3  -4   2 3971.00   37.16
   3  -4   2 3939.80   39.68
  -3  -4  -2 3939.34   37.28
  -3   4  -2 4019.25   37.88
  -3  -4  -2 3918.16   18.67
  -3  -4  -3 1468.17   24.02
  -3   4  -3 1529.20   24.57
   3  -4   3 1515.75   26.40
  -3  -4  -3 1510.85   24.44
   3   4   3 1515.75   24.61
   3  -4   3 1477.26   24.07
  -3   4  -3 1503.21   24.21
  -3  -4  -3 1485.79   24.06
  -3  -4  -3 1474.56   25.32
  -3   4  -3 1477.05   12.19
  -3  -4  -3 1439.22   12.09
  -3  -4  -4   83.78    6.24
  -3  -4  -4   85.78    5.86
   3  -4   4   83.10    6.59
   3  -4   4   96.95    6.66
  -3  -4  -4   84.69    3.12
   3   4   4   84.14    6.24
  -3   4  -4   79.01    5.94
  -3  -4  -4   80.55    5.95
  -3  -4  -4   89.50    6.67
  -3   4  -4   92.37    6.53
  -3   4  -4   86.13    3.16
  -3  -4  -5  996.01   20.34
  -3   4  -5  997.24   12.28
   3  -4   5  984.06   22.61
  -3  -4  -5 1020.95   23.18
  -3   4  -5  996.59   11.36
   3  -4   5 1028.78   24.69
   3  -4   5  985.12   11.92
  -3  -4  -5  987.38   11.49
  -3   4  -5 1035.79   23.38
  -3   4  -5 1014.68   22.55
  -3  -4  -5 1008.48   22.51
   3   4   5 1013.21   23.14
  -3  -4  -5  970.99   11.21
  -3  -4  -5  979.88   23.52
  -3  -4  -6   69.38    6.57
  -3   4  -6   61.48    6.14
  -3   4  -6   65.86    3.34
  -3  -4  -6   62.85    5.21
   3  -4   6   69.49    3.29
   3   4   6   73.22    6.74
  -3  -4  -6   69.36    3.22
   3  -4   6   64.80    6.23
  -3   4  -6   67.69    3.02
  -3   4  -6   77.81    6.74
  -3  -4  -6   69.15    6.33
   3  -4   6   68.68    6.90
  -3  -4  -6   71.16    6.84
  -3  -4  -6   66.60    3.14
  -3   4  -6   68.49    3.18
  -3  -4  -7    6.80    2.39
  -3   4  -7    1.35    1.59
  -3   4  -7    4.46    0.95
  -3  -4  -7    3.71    0.75
  -3  -4  -7    3.98    0.90
  -3   4  -7    3.17    1.54
  -3  -4  -7    2.05    0.62
   3   4   7    1.90    1.52
   3  -4   7    1.76    1.39
   3  -4   7    3.78    1.90
  -3  -4  -7    0.06    1.28
  -3  -4  -7    4.55    2.03
  -3  -4  -7    3.37    0.82
  -3   4  -7    2.58    0.66
  -3  -4  -8  580.54   21.23
  -3   4  -8  582.30   11.46
  -3   4  -8  578.22   20.91
  -3  -4  -8  573.84   10.10
   3  -4   8  583.30   21.17
  -3  -4  -8  591.03   10.38
   3  -4   8  581.45   10.18
   3   4   8  652.90   22.60
  -3   4  -8  583.65   10.27
  -3  -4  -8  560.99   20.52
   3  -4   8  555.26   21.63
  -3  -4  -8  595.75   21.83
  -3  -4  -8  597.37   10.16
  -3  -4  -8  587.52   10.42
  -3   4  -8  584.64   10.42
  -3  -4  -9   42.82    6.18
  -3   4  -9   34.40    5.51
  -3   4  -9   36.08    3.01
   3   4   9   33.09    5.12
  -3  -4  -9   35.24    2.46
   3  -4   9   33.43    5.14
   3  -4   9   33.05    2.56
  -3  -4  -9   31.92    2.46
  -3   4  -9   31.05    2.50
  -3  -4  -9   32.68    2.53
   3  -4   9   43.23    6.07
   3   4   9   40.04    5.87
  -3   4  -9   35.51    5.71
  -3  -4  -9   35.27    5.73
   3  -4   9   33.63    5.75
  -3  -4  -9   38.19    2.87
  -3   4  -9   35.44    2.77
  -3   4  -9   36.24    5.61
  -3  -4  -9   27.08    4.76
  -3  -4 -10   16.67    3.98
  -3   4 -10   18.02    4.07
   3   4  10   15.81    3.70
  -3   4 -10   18.50    2.30
   3  -4  10   14.86    3.57
  -3  -4 -10   19.52    1.98
   3  -4  10   19.56    2.05
   3  -4  10   19.89    4.55
   3  -4  10   20.11    1.99
  -3   4 -10   18.66    2.06
  -3  -4 -10   19.31    2.05
  -3  -4 -10   16.93    1.86
  -3  -4 -10   17.30    1.78
   3   4  10   20.95    4.69
   3  -4  10   16.12    4.17
  -3   4 -10   19.40    2.04
  -3   4 -10   15.15    4.12
  -3   4 -10   22.03    4.68
  -3  -4 -10   12.95    3.16
  -3  -4 -10   18.40    2.05
  -3  -4 -11  428.90   19.92
  -3   4 -11  392.59   19.21
  -3   4 -11  395.81   10.07
   3   4  11  414.95   18.89
   3  -4  11  416.76   18.91
  -3  -4 -11  414.29    8.60
  -3  -4 -11  421.59    9.45
  -3  -4 -11  420.97    9.08
   3  -4  11  437.46    8.95
   3  -4  11  421.64   19.59
  -3   4 -11  404.20    9.15
  -3  -4 -11  405.73    9.15
   3   4  11  420.28   19.82
  -3  -4 -11  430.62    8.48
  -3   4 -11  380.84   19.10
  -3  -4 -11  401.68   19.55
   3  -4  11  424.22   20.16
   3  -4  11  414.48    9.22
  -3   4 -11  432.50   20.40
  -3   4 -11  408.15    9.32
  -3   4 -12   -0.01    0.67
  -3  -4 -12    0.17    0.57
  -3  -4 -12    0.44    0.38
   3  -4  12    0.67    0.72
  -3   4 -12    1.07    0.81
  -3  -4 -12    0.34    0.76
  -3  -4 -12    0.46    0.49
  -3  -4 -12   -0.49    0.50
  -3   4 -12    0.67    0.50
  -3  -4 -12    0.02    0.63
  -3   4 -13  203.34    5.91
  -3   4 -13  205.41    6.28
  -3  -4 -13  210.77    6.07
  -3   4 -13  215.86    5.75
  -3  -4 -13  207.34    5.69
  -3   4 -13  212.38    5.93
  -3  -4 -13  212.11    5.93
   3  -4  13  214.86    5.86
  -3  -4 -13  213.61    5.99
  -3  -4 -14    3.07    0.76
  -3   4 -14    2.01    0.54
  -3  -4 -14    2.21    0.56
  -3  -4 -14    2.11    0.61
  -3   4 -14    2.10    0.69
  -3   4 -14    1.52    0.61
  -3   4 -14    2.58    0.68
   3  -4  14    2.14    0.47
  -3  -4 -14    1.69    0.58
   3  -5 -15   -0.77    0.56
  -3  -5  15    1.44    0.71
   3   5 -15    0.01    0.39
  -3  -5  15   -0.46    0.47
  -3   5  15   -0.04    0.34
   3  -5 -15    0.09    0.43
   3   5 -15   -0.27    0.44
  -3  -5  14  135.41    4.01
   3  -5 -14  135.40    5.04
  -3  -5  14  137.21    4.56
  -3   5  14  136.63    4.56
  -3  -5  14  148.35    5.09
   3  -5 -14  132.96    4.49
   3   5 -14  128.74    4.50
   3   5 -14  139.47    4.85
  -3  -5  13   74.06    3.88
   3  -5 -13   65.86    3.78
  -3  -5  13   69.01    3.51
  -3   5  13   70.53    3.55
  -3  -5  13   66.10    3.27
   3  -5 -13   64.94    3.44
   3   5 -13   64.54    3.43
   3   5 -12  551.10   22.19
  -3  -5  12  579.10   22.42
  -3   5  12  612.01   23.26
  -3  -5  12  602.44   11.38
  -3  -5  12  599.28   10.49
   3  -5 -12  601.73   11.79
  -3  -5  12  610.53   10.79
  -3   5  12  605.32   10.75
  -3  -5  11   14.34    1.74
  -3   5  11   14.39    1.69
   3  -5 -11    7.80    2.51
   3   5 -11   11.89    3.13
  -3  -5  11    9.97    3.00
  -3   5  11   11.27    3.35
  -3  -5  11   13.36    1.78
   3  -5 -11   12.82    1.81
  -3  -5  11   14.52    1.84
   3  -5 -10  159.44   11.38
   3   5 -10  162.39   11.57
  -3  -5  10  167.22   11.45
  -3   5  10  177.80   11.94
   3  -5 -10  170.45    6.21
   3  -5 -10  168.42    5.53
  -3  -5  10  176.96    5.74
  -3   5  10  174.31    5.73
  -3  -5  10  169.32    5.95
  -3  -5  10  164.09    5.84
  -3  -5   9    2.17    0.78
  -3   5   9    2.24    0.60
   3  -5  -9    0.86    1.39
   3   5  -9   -0.52    1.52
  -3  -5   9   -0.49    1.04
  -3   5   9    2.42    1.30
   3  -5  -9    2.24    0.72
   3  -5  -9    2.34    0.85
  -3  -5   9    2.44    0.90
  -3  -5   9    3.02    0.78
  -3  -5   9    1.01    0.72
   3  -5  -8  415.60   16.42
   3   5  -8  426.19   16.80
  -3   5   8  432.35   16.73
   3  -5  -8  393.00    8.85
   3  -5  -8  413.57    8.51
  -3  -5   8  430.79    8.30
  -3   5   8  401.90    8.11
  -3  -5   8  431.68   16.60
  -3  -5   8  407.47    8.44
  -3  -5   8  408.40    8.14
  -3  -5   8  410.92    8.58
   3  -5  -7   73.22    6.50
   3   5  -7   66.07    6.19
  -3  -5   7   76.62    6.54
  -3   5   7   78.12    6.67
  -3  -5   7   72.61    3.36
   3  -5  -7   66.84    3.48
   3  -5  -7   68.68    3.41
  -3  -5   7   63.72    3.05
  -3   5   7   66.41    3.14
  -3  -5   7   73.06    3.43
  -3  -5   7   68.45    3.35
   3   5  -7   71.24    3.07
   3  -5  -7   68.28    2.96
  -3  -5   6  203.50   10.03
  -3   5   6  218.02   10.57
   3  -5  -6  216.74    5.84
   3  -5  -6  218.48    6.00
  -3  -5   6  219.83    5.59
  -3  -5   6  215.89    5.64
  -3  -5   6  224.95    5.82
   3   5  -6  235.09    5.22
   3  -5  -6  229.45    5.11
   3  -5  -5   47.97    2.65
  -3  -5   5   48.81    2.57
  -3  -5   5   49.29    4.66
  -3   5   5   43.47    4.45
   3   5  -5   46.55    2.21
   3  -5  -5   49.91    2.25
  -3  -5   4  493.79   13.75
  -3   5   4  501.22   13.98
   3   5  -4  484.61    6.70
   3  -5  -4  465.67    6.52
  -3  -5   3  254.38    9.29
  -3   5   3  235.81    9.11
   3   5  -3  242.16    4.52
   3   5  -3  247.70    8.91
   3  -5  -3  242.62    8.74
   3  -5  -3  235.32    4.40
   3  -5  -2 1287.11   19.37
   3   5  -2 1276.55   19.50
   3   5  -2 1227.22    9.77
   3  -5  -2 1228.77    9.63
  -3  -5   1  241.03   10.57
   3  -5  -1  242.41    8.32
   3   5  -1  251.75    8.57
   3  -5  -1  236.17    4.14
   3   5  -1  239.38    4.23
   3  -5   0  144.87    6.45
  -3  -5   0  143.90    8.10
   3   5   0  149.02    6.66
   3   5   0  140.37    3.28
   3  -5   0  142.39    3.24
   3  -5   0  136.95    7.23
  -3   5   0  147.03    6.89
  -3  -5   0  147.71    6.83
  -3  -5  -1 2322.05   32.36
   3  -5   1 2334.72   31.22
   3   5   1 2440.97   27.92
   3  -5   1 2328.70   27.01
   3   5   1 2293.70   13.77
   3  -5   1 2268.92   13.47
  -3   5  -1 2358.66   27.74
  -3  -5  -1 2407.51   27.88
   3   5   2 1075.90   19.46
  -3  -5  -2 1075.24   22.19
  -3   5  -2 1066.86    9.71
   3  -5   2 1073.92   19.15
   3  -5   2 1058.89   22.08
  -3   5  -2 1103.33   19.60
  -3  -5  -2 1093.86   19.39
  -3  -5  -2 1027.73    9.56
  -3  -5  -3   55.64    4.65
  -3  -5  -3   63.16    5.50
   3   5   3   61.24    4.95
  -3   5  -3   55.30    2.36
  -3  -5  -3   58.13    2.43
   3  -5   3   59.49    4.80
   3  -5   3   55.34    5.39
  -3   5  -3   57.58    4.76
  -3  -5  -4   97.42    6.68
  -3  -5  -4  100.88    6.96
  -3   5  -4   90.04    3.25
   3   5   4  103.96    6.88
   3  -5   4  106.00    4.04
   3  -5   4  100.48    6.70
   3  -5   4   97.29    3.76
   3  -5   4   97.79    7.47
  -3   5  -4  108.48    7.01
  -3   5  -4  105.13    6.77
  -3  -5  -4  101.12    6.69
  -3  -5  -4  100.87    3.40
  -3   5  -5    4.40    1.78
  -3  -5  -5    6.96    2.15
  -3   5  -5    6.17    1.06
  -3   5  -5    4.74    1.65
  -3  -5  -5    6.43    1.92
  -3  -5  -5    4.96    0.86
  -3   5  -5    4.82    0.87
   3  -5   5    7.53    1.13
  -3  -5  -5    1.84    0.95
  -3  -5  -5    4.93    0.94
   3   5   5    3.38    1.58
   3  -5   5    2.46    1.19
   3  -5   5    3.92    2.06
  -3   5  -6  368.36   14.83
  -3  -5  -6  339.55    7.05
  -3   5  -6  359.36    7.24
  -3   5  -6  346.96    7.77
  -3  -5  -6  341.42   13.33
   3  -5   6  349.61    7.72
  -3  -5  -6  319.70    6.86
   3   5   6  367.11   14.87
  -3   5  -6  344.72    7.18
   3  -5   6  345.83   14.21
   3  -5   6  341.60   15.65
  -3  -5  -6  338.93    7.18
  -3   5  -6  361.14   14.41
  -3  -5  -6  356.25   14.31
  -3  -5  -6  337.61   14.18
  -3  -5  -6  339.22    7.07
  -3  -5  -7  120.54    9.08
  -3   5  -7  130.25    9.42
  -3  -5  -7   78.09    6.45
  -3  -5  -7  115.26    4.35
  -3   5  -7  114.26    4.37
  -3  -5  -7  111.03    4.23
   3  -5   7  122.06    9.07
   3   5   7  116.11    8.93
  -3   5  -7  105.34    8.32
  -3  -5  -7  112.66    8.62
   3  -5   7   91.85    8.65
  -3  -5  -7  112.67    4.35
  -3   5  -7  112.36    4.32
  -3   5  -8   39.00    5.49
   3   5   8   35.80    5.07
   3  -5   8   34.47    4.81
  -3  -5  -8   34.79    2.50
   3  -5   8   36.61    2.69
  -3  -5  -8   33.52    2.44
   3   5   8   34.56    5.15
   3  -5   8   36.44    5.41
   3  -5   8   31.44    5.39
  -3  -5  -8   37.82    2.66
  -3   5  -8   39.06    2.71
  -3  -5  -8   37.89    5.35
  -3   5  -8   38.44    2.65
  -3   5  -8   32.71    4.99
  -3  -5  -8   35.09    5.19
  -3  -5  -9  253.75   14.44
  -3   5  -9  266.19   14.91
  -3   5  -9  249.26    7.95
   3   5   9  268.84   14.34
   3  -5   9  248.68   13.73
   3   5   9  273.04   15.07
  -3  -5  -9  248.71   14.41
   3  -5   9  268.27   14.78
  -3  -5  -9  273.72    7.05
  -3  -5  -9  254.56    6.94
   3  -5   9  279.15    7.53
   3  -5   9  287.42    7.87
  -3   5  -9  259.28    7.04
  -3   5  -9  247.98   14.40
   3  -5   9  248.49   15.12
  -3   5  -9  249.17   15.25
  -3  -5  -9  263.15    7.14
  -3   5  -9  258.24    7.10
  -3   5 -10  185.06   12.81
  -3   5 -10  185.13    6.94
   3   5  10  191.55   12.49
   3  -5  10  175.30   11.87
  -3  -5 -10  198.41    6.27
  -3  -5 -10  183.66   12.63
   3  -5  10  185.80   12.58
   3  -5  10  186.52    6.28
  -3   5 -10  192.76    6.24
  -3  -5 -10  196.10    6.18
  -3  -5 -10  194.56    6.05
   3  -5  10  190.35   13.46
   3  -5  10  187.49    6.15
  -3   5 -10  199.86    6.27
   3   5  10  168.40   12.26
  -3  -5 -10  181.57   12.73
  -3   5 -10  182.34   13.26
  -3   5 -10  183.77   12.99
  -3  -5 -10  185.68    6.07
   3  -5  11    2.51    0.98
  -3   5 -11    4.19    2.04
  -3   5 -11   -2.24    1.61
   3   5  11    4.40    2.53
  -3  -5 -11    2.56    1.91
  -3  -5 -11    3.96    2.22
  -3   5 -11    1.92    1.38
   3  -5  11    1.82    0.72
   3  -5  11    1.45    0.75
  -3   5 -11    2.00    1.11
   3  -5  11    0.33    1.90
  -3  -5 -11    2.56    0.85
  -3  -5 -11    1.72    0.75
   3  -5  11    0.45    1.97
  -3   5 -11    1.53    0.73
  -3  -5 -11    1.68    0.73
  -3  -5 -11    1.85    0.69
  -3   5 -11    1.07    0.63
  -3   5 -12  118.02    5.26
  -3  -5 -12  127.35    4.42
  -3   5 -12  125.69    4.66
  -3  -5 -12  121.95    4.56
  -3  -5 -12  121.92    4.77
  -3   5 -12  126.05    4.45
  -3  -5 -12  117.30    4.42
  -3   5 -12  129.96    4.80
  -3   5 -12  124.43    5.09
   3  -5  12  117.49    4.71
  -3  -5 -12  118.23    4.57
  -3   5 -13   26.58    2.23
  -3  -5 -13   25.45    1.91
  -3  -5 -13   24.43    1.99
  -3  -5 -13   24.40    1.91
  -3  -5 -13   26.00    1.88
  -3   5 -13   17.36    1.52
   3  -5  13   25.39    2.00
  -3   5 -13   27.72    1.99
  -3   5 -13   24.27    1.93
  -3  -5 -14   41.27    2.24
   3  -5  14   41.95    1.95
  -3   5 -14   40.03    2.35
  -3   6  15   45.87    1.95
   3   6 -15   48.86    2.32
   3  -6 -15   51.28    2.63
  -3  -6  15   48.35    2.50
  -3  -6  14    2.36    0.57
  -3  -6  14    4.95    0.97
  -3   6  14    4.81    0.85
   3   6 -14    3.63    0.92
   3  -6 -14    4.71    1.03
  -3  -6  14    4.49    0.85
   3  -6 -14    3.53    0.74
   3  -6 -13  129.42    5.20
   3  -6 -13  134.41    5.28
  -3  -6  13  137.36    4.63
  -3   6  13  133.19    4.56
  -3  -6  13  141.90    5.24
  -3  -6  13  135.32    4.64
   3  -6 -13  134.56    4.56
   3   6 -13  147.11    4.81
   3  -6 -12   55.85    3.58
  -3  -6  12   55.55    3.15
  -3   6  12   60.99    3.29
  -3  -6  12   60.69    3.60
   3  -6 -12   58.74    3.18
  -3  -6  12   58.07    3.33
   3   6 -12   58.43    3.23
   3  -6 -11   65.86    7.30
   3   6 -11   75.21    7.98
  -3   6  11   75.04    7.88
  -3  -6  11   71.55    7.66
   3  -6 -11   74.38    4.23
   3  -6 -11   54.88    3.13
  -3  -6  11   75.99    3.76
  -3   6  11   81.34    3.88
  -3  -6  11   78.02    4.12
  -3  -6  11   79.17    4.14
   3  -6 -10   24.32    4.71
   3   6 -10   24.82    4.49
  -3  -6  10   27.63    2.51
  -3   6  10   19.46    3.77
  -3  -6  10   29.22    2.24
   3  -6 -10   27.97    2.67
  -3  -6  10   26.52    2.25
  -3   6  10   22.31    2.08
   3  -6 -10   15.28    1.83
  -3  -6  10   25.69    2.37
  -3  -6  10   20.13    3.84
   3  -6  -9  179.24   11.31
   3   6  -9  207.47   12.44
  -3  -6   9  192.96    5.84
  -3  -6   9  193.04   11.68
  -3  -6   9  193.14   11.46
   3  -6  -9  183.32    6.42
  -3  -6   9  187.62    6.21
   3  -6  -9  181.90    5.99
  -3  -6   9  205.96    5.90
  -3   6   9  198.82    5.87
  -3  -6   9  197.17    6.20
  -3  -6   8   14.62    1.53
   3  -6  -8   13.12    3.11
   3   6  -8   10.22    2.72
  -3   6   8   10.04    2.65
  -3   6   8   18.19    1.76
   3  -6  -8   14.71    1.74
  -3  -6   8   13.92    2.96
   3  -6  -8   15.03    1.80
  -3  -6   8   16.79    1.75
  -3  -6   8   14.83    1.76
  -3  -6   8   16.67    1.75
   3   6  -7  623.22   18.97
   3  -6  -7  585.66   18.22
  -3  -6   7  588.54   18.23
  -3   6   7  538.52   17.63
   3  -6  -7  608.39   10.85
  -3  -6   7  605.15    9.35
  -3   6   7  544.76    9.00
   3  -6  -7  564.58   10.27
  -3  -6   7  615.50   10.02
  -3  -6   7  598.50   10.09
  -3  -6   7  605.04   10.24
   3  -6  -6   82.02    6.35
  -3  -6   6   85.74    6.56
  -3   6   6   83.36    6.50
  -3  -6   6   89.62    3.80
   3  -6  -6   85.02    3.92
   3  -6  -6   87.10    3.86
   3  -6  -6   89.50    3.97
  -3  -6   6   85.97    3.57
   3   6  -6   93.25    6.95
  -3  -6   6   81.86    3.61
   3   6  -6   85.33    3.15
   3  -6  -6   87.58    3.16
  -3  -6   5  341.12   12.10
  -3   6   5  351.36   12.47
   3  -6  -5  351.25    7.46
   3  -6  -5  348.76    7.54
  -3  -6   5  333.81    6.66
  -3  -6   5  334.08    7.12
  -3  -6   5  352.88    7.14
   3   6  -5  360.55    6.06
   3  -6  -5  352.81    5.91
   3   6  -4    9.22    0.94
  -3   6   4   11.98    2.18
   3  -6  -4    9.16    1.16
   3  -6  -4    9.84    1.27
  -3  -6   4    6.22    1.60
   3  -6  -4    9.11    0.93
  -3  -6   4   10.71    1.30
  -3  -6   3  710.44   19.76
   3   6  -3  731.39    7.81
  -3  -6   2   53.89    5.43
   3   6  -2   45.63    3.67
   3  -6  -1  523.53   11.90
  -3  -6   1  486.41   15.95
   3   6  -1  407.58   10.76
  -3   6   1  403.41   11.19
  -3  -6   1  508.22   12.44
  -3  -6   0 1485.96   27.94
   3  -6   0 1529.97   26.51
   3  -6   0 1500.59   20.41
  -3  -6   0 1494.39   21.32
  -3  -6  -1 2656.90   37.35
   3  -6   1 2590.58   27.71
   3  -6   1 2625.00   35.82
  -3  -6  -1 2601.70   28.42
  -3   6  -2   20.40    2.63
  -3  -6  -2   14.72    2.23
  -3  -6  -2   13.60    2.84
   3  -6   2   12.74    2.80
   3  -6   2   12.46    2.08
   3   6   2    9.92    1.90
   3   6   2   14.95    1.18
  -3   6  -3  261.65    9.96
   3  -6   3  258.37    9.97
  -3   6  -3  266.83    5.12
  -3  -6  -3  246.69   11.66
   3  -6   3  265.90    6.42
   3  -6   3  248.31    6.18
   3   6   3  276.49   10.49
  -3  -6  -3  267.06   10.03
   3  -6   3  269.13    6.39
   3  -6   3  270.15   12.52
  -3  -6  -3  255.57    5.02
  -3  -6  -4  535.93    7.72
  -3  -6  -4  530.69   17.33
  -3   6  -4  512.35    8.89
  -3  -6  -4  517.87    9.07
   3  -6   4  521.53    9.32
   3   6   4  568.99   16.02
   3  -6   4  543.90    9.36
  -3  -6  -4  528.68    8.23
  -3   6  -4  552.80   15.36
  -3  -6  -4  536.05   15.21
   3  -6   4  509.33   17.99
   3  -6   4  512.91   14.96
  -3   6  -4  543.26    7.80
  -3  -6  -5  311.67    6.62
  -3  -6  -5  321.33   12.74
  -3   6  -5  309.32    7.23
  -3   6  -5  343.91   13.10
  -3  -6  -5  328.85   13.90
   3   6   5  328.62   13.08
   3  -6   5  336.50    7.60
  -3  -6  -5  322.06    7.06
   3  -6   5  330.68   12.94
  -3   6  -5  327.02   12.89
  -3  -6  -5  327.54   12.70
   3  -6   5  335.16   15.34
  -3   6  -5  319.78    6.39
  -3  -6  -5  305.52    6.25
  -3  -6  -6   12.12    2.87
  -3   6  -6   19.00    1.88
  -3  -6  -6   14.57    1.53
  -3  -6  -6   10.30    2.56
   3  -6   6   14.91    1.79
  -3  -6  -6   15.07    1.57
  -3   6  -6   11.66    2.62
  -3  -6  -6   14.32    1.48
  -3   6  -6   11.16    1.34
  -3  -6  -6   12.53    1.35
   3   6   6   10.80    2.69
   3  -6   6   13.82    2.81
   3  -6   6   14.98    3.56
  -3   6  -6   10.88    1.30
  -3  -6  -6   14.68    2.90
  -3   6  -6   12.42    2.75
  -3  -6  -7  118.67    8.85
   3   6   7  136.11    9.12
   3  -6   7  115.89    8.40
  -3  -6  -7  123.31    8.84
  -3  -6  -7  123.83    4.62
   3  -6   7  125.21    4.32
  -3   6  -7  127.29    9.10
   3   6   7  127.59    9.29
  -3  -6  -7  127.16    4.61
  -3  -6  -7  125.66    4.47
   3  -6   7  127.09    9.13
  -3  -6  -7  123.17    8.97
   3  -6   7  125.76   10.32
  -3   6  -7  121.87    9.02
  -3   6  -7  130.31    4.58
  -3  -6  -7  121.77    4.41
  -3   6  -7   96.59    3.95
  -3   6  -8    2.18    1.86
  -3  -6  -8    3.07    2.07
  -3   6  -8    1.45    0.60
   3   6   8    0.39    1.09
   3  -6   8    3.84    1.84
  -3  -6  -8    2.14    0.72
  -3  -6  -8    1.31    0.52
  -3   6  -8    1.95    0.67
   3  -6   8    0.17    0.56
  -3  -6  -8    1.16    0.65
   3   6   8    1.79    1.96
   3  -6   8    3.96    1.68
   3  -6   8    1.36    2.14
  -3   6  -8   -4.16    1.87
  -3  -6  -8    3.05    1.76
  -3  -6  -9    1.20    0.56
  -3  -6  -9    0.69    2.03
  -3   6  -9    1.39    1.89
   3   6   9    1.29    1.33
   3  -6   9    2.10    1.06
  -3   6  -9    2.25    0.91
  -3  -6  -9    2.72    0.88
  -3   6  -9    2.65    0.90
  -3  -6  -9    2.35    0.76
   3  -6   9    2.92    0.93
   3  -6   9    2.72    0.96
  -3  -6  -9    2.11    1.60
   3   6   9    3.72    1.63
   3  -6   9    2.89    1.99
  -3   6  -9    5.99    2.90
   3  -6   9    2.59    2.02
  -3  -6  -9    3.33    0.89
  -3   6  -9    4.53    1.02
  -3  -6 -10   -1.41    1.92
  -3   6 -10    0.63    0.87
   3   6  10   -2.49    1.95
   3  -6  10    1.41    1.83
  -3  -6 -10   -0.16    0.55
  -3  -6 -10    0.87    0.65
  -3   6 -10    0.69    0.68
  -3  -6 -10   -0.15    0.55
   3  -6  10    1.72    1.02
   3  -6  10    0.68    1.16
  -3   6 -10    1.12    0.78
  -3   6 -10   -2.13    1.44
  -3  -6 -10    2.46    1.62
   3  -6  10   -0.05    0.70
  -3  -6 -10    0.58    0.59
  -3   6 -11  189.69    6.81
  -3  -6 -11  171.19    5.42
  -3  -6 -11  186.00    5.88
   3  -6  11  180.08    6.02
  -3  -6 -11  170.47    5.35
  -3  -6 -11  175.43    5.65
   3  -6  11  182.67    5.90
  -3   6 -11  194.47    5.70
  -3  -6 -11  182.61    5.55
  -3   6 -11  188.92    6.37
  -3   6 -11  173.08    5.46
   3  -6  12   62.88    3.37
  -3   6 -12   59.87    3.67
  -3  -6 -12   60.32    3.02
  -3  -6 -12   65.11    3.17
  -3  -6 -12   59.91    2.95
  -3  -6 -12   61.43    3.18
  -3   6 -12   62.30    2.86
  -3  -6 -12   58.62    2.94
  -3   6 -12   61.39    3.48
  -3   6 -12   59.62    3.01
  -3   6 -12   48.85    2.67
  -3  -6 -13   92.42    3.52
   3  -6  13   98.19    3.57
  -3   6 -13  100.95    4.00
  -3  -6 -14    0.50    0.32
  -3   6 -14   -0.05    0.46
   3  -6  14    0.32    0.30
   3   7 -14   73.10    3.32
   3  -7 -14   75.80    3.40
  -3  -7  14   72.45    3.26
  -3  -7  14   70.60    2.86
  -3  -7  14   73.27    3.19
   3  -7 -13    1.11    0.68
  -3  -7  13    2.15    0.79
  -3  -7  13    2.11    0.90
  -3  -7  12  439.38    7.97
   3  -7 -12  448.59    9.70
  -3  -7  12  450.71    9.50
  -3  -7  12  448.88    9.17
   3  -7 -11   56.07    3.67
  -3  -7  11   65.66    3.27
   3  -7 -11   64.50    3.83
   3  -7 -11   59.29    3.37
  -3  -7  11   63.18    3.64
  -3  -7  11   55.08    3.49
   3  -7 -11   60.56    3.11
  -3  -7  10   30.59    2.34
   3  -7 -10   34.69    2.94
   3  -7 -10   35.34    2.87
  -3  -7  10   45.49    2.72
  -3   7  10   44.70    2.75
   3  -7 -10   36.07    2.74
  -3  -7  10   39.90    2.95
  -3  -7  10   36.56    2.77
  -3  -7   9   12.37    1.59
   3  -7  -9   11.95    1.73
   3  -7  -9   11.62    1.61
  -3  -7   9   11.18    1.64
   3  -7  -9   11.10    1.75
  -3  -7   9   10.96    1.43
   3  -7  -8   44.49    5.30
  -3  -7   8   34.42    4.99
   3  -7  -8   30.44    2.62
   3  -7  -8   29.90    2.51
   3  -7  -8   34.24    2.71
  -3  -7   8   34.41    2.56
  -3  -7   8   34.37    2.57
  -3  -7   8   34.39    2.66
   3  -7  -7   -1.06    1.53
   3   7  -7   -1.26    0.89
  -3  -7   7    0.77    0.89
  -3   7   7    1.78    1.45
  -3  -7   7    0.67    0.77
  -3  -7   7    0.66    0.61
   3  -7  -7    0.26    0.53
  -3  -7   7    0.27    0.49
   3  -7  -7   -0.16    0.53
  -3  -7   7    0.15    0.49
  -3  -7   6   41.31    4.38
  -3   7   6   37.07    4.33
   3  -7  -6   41.47    4.46
  -3  -7   6   43.39    5.52
   3  -7  -6   46.86    2.95
   3  -7  -6   43.00    2.87
  -3  -7   6   46.27    2.89
  -3  -7   6   47.46    2.72
  -3  -7   6   44.13    2.76
   3   7  -6   39.00    4.34
  -3   7   5    2.57    1.31
  -3  -7   5    5.39    2.08
   3   7  -5    2.39    1.10
  -3  -7   5    5.01    1.58
   3  -7  -5    4.99    0.97
   3  -7  -5    3.54    0.86
  -3  -7   5    4.84    0.82
   3  -7  -5    1.66    1.05
  -3  -7   5    5.15    0.98
  -3  -7   5    4.14    0.85
   3  -7  -4    5.94    1.06
  -3  -7   4    8.38    2.50
   3  -7  -4    8.42    1.20
   3  -7  -4    8.35    1.22
  -3  -7   4    7.76    1.17
  -3  -7   4    7.52    1.12
  -3  -7   3    1.47    0.53
  -3  -7   3    1.45    1.03
   3  -7  -3    2.54    0.78
   3  -7  -3    1.46    0.66
  -3  -7   3    2.07    0.59
  -3  -7   3    1.28    0.50
  -3  -7   2  101.64    3.96
  -3  -7   2   98.44    5.36
  -3  -7   2   97.33    7.75
   3  -7  -2   98.21    3.86
   3  -7  -2  100.18    3.98
   3  -7  -2   96.78    3.87
  -3  -7   2   94.36    3.59
  -3  -7   2   98.44    3.78
  -3  -7   1    4.82    2.19
   3  -7  -1    6.57    1.02
  -3  -7   1    5.05    0.91
  -3  -7   1    6.47    1.01
  -3  -7   1    7.76    1.45
  -3  -7   0 1087.31   25.71
   3  -7   0 1070.81   12.89
  -3  -7   0 1070.98   12.59
  -3  -7   0 1104.21   16.93
  -3  -7  -1  277.32    6.48
  -3  -7  -1  291.63   13.31
   3  -7   1  296.15    6.80
  -3  -7  -1  281.46    6.50
   3  -7   1  277.63    6.65
   3   7   1  301.23    9.17
   3  -7   1  290.64   12.91
  -3  -7  -1  271.99    8.66
   3  -7   2  526.99   17.88
   3  -7   2  515.59    9.19
  -3  -7  -2  523.61   18.04
   3  -7   2  522.99    9.24
  -3  -7  -2  493.41    8.83
  -3  -7  -2  523.68    8.96
  -3  -7  -2  520.04   12.69
   3  -7   2  544.00   12.80
   3   7   2  568.63   13.46
  -3   7  -3    4.16    1.46
  -3  -7  -3    2.58    0.97
   3  -7   3    3.87    1.79
  -3   7  -3    4.60    0.93
  -3  -7  -3    2.96    1.37
   3  -7   3    4.47    0.89
  -3  -7  -3    5.90    1.06
   3  -7   3    6.74    1.11
   3   7   3    2.09    0.82
   3  -7   3    3.86    1.26
  -3  -7  -4 1776.13   15.13
  -3  -7  -4 1781.17   34.24
  -3   7  -4 1737.17   16.65
  -3  -7  -4 1809.12   17.92
   3  -7   4 1754.08   17.86
   3  -7   4 1748.18   17.80
   3  -7   4 1778.66   27.06
  -3  -7  -4 1751.99   26.99
   3  -7   4 1800.11   35.70
  -3   7  -5   61.57    5.50
  -3   7  -5   82.48    3.82
  -3  -7  -5   66.93    6.72
   3  -7   5   79.78    7.97
   3  -7   5   77.73    3.89
  -3  -7  -5   85.60    3.86
   3   7   5   65.92    5.78
   3  -7   5   79.57    6.24
  -3  -7  -5   82.16    3.43
  -3  -7  -5   82.77    6.34
   3   7   6  406.32   14.65
   3  -7   6  384.42   14.03
  -3  -7  -6  376.32   16.28
   3  -7   6  390.58    8.88
  -3  -7  -6  385.72    8.33
  -3  -7  -6  375.29    7.54
   3   7   6  393.24   14.94
   3  -7   6  392.32   14.59
   3  -7   6  373.21    7.87
  -3  -7  -6  378.60   14.47
   3  -7   6  371.50   17.75
  -3  -7  -7   51.37    5.99
   3  -7   7   54.21    7.10
  -3  -7  -7   58.52    3.29
   3  -7   7   55.38    3.39
   3  -7   7   58.89    3.11
  -3  -7  -7   57.14    2.91
  -3   7  -7   61.30    3.01
   3  -7   8  101.56    4.00
  -3  -7  -8  113.37    5.00
   3  -7   8  108.65    4.88
   3  -7   8   97.12    9.75
  -3  -7  -8   90.24    3.79
  -3   7  -9    5.57    1.43
  -3  -7  -9    5.07    1.14
   3  -7   9    4.68    1.13
  -3  -7  -9    4.31    0.96
  -3  -7  -9    5.12    1.07
  -3  -7  -9    3.86    0.86
   3  -7   9    4.68    1.09
   3  -7   9    4.98    2.84
  -3   7  -9    6.04    1.13
  -3   7 -10  240.75    7.81
  -3  -7 -10  232.21    6.90
  -3  -7 -10  236.15    6.17
  -3  -7 -10  224.88    6.20
   3  -7  10  245.20    7.11
  -3  -7 -10  236.43    6.04
   3  -7  10  225.80   14.61
  -3   7 -10  223.14   14.69
  -3  -7 -10  241.64    6.10
   3  -7  10  237.11    7.00
  -3   7 -11    3.97    0.85
  -3   7 -11    4.47    1.30
  -3  -7 -11    4.86    0.99
   3  -7  11    4.89    1.13
  -3  -7 -11    5.28    0.99
   3  -7  11    4.19    1.02
  -3  -7 -11    4.45    0.90
  -3  -7 -11    4.20    0.84
  -3   7 -12   25.64    2.30
  -3  -7 -12   24.18    1.90
  -3  -7 -12   22.99    1.78
   3  -7  12   26.57    2.16
  -3   7 -12   20.40    1.87
   3  -7  13   -0.09    0.46
  -3   7 -13    0.20    0.40
  -3  -8  14   11.45    1.21
  -3  -8  14   11.50    1.11
   3  -8 -14   12.04    1.27
   3   8 -14   11.53    1.28
  -3  -8  14   13.48    1.27
  -3  -8  13  297.43    6.59
   3  -8 -13  283.81    6.83
  -3  -8  13  291.49    6.75
  -3  -8  13  296.29    6.83
   3  -8 -12    3.38    0.94
  -3  -8  12    2.54    0.74
  -3  -8  12    2.78    0.90
  -3  -8  11   23.47    2.19
  -3  -8  11   17.63    1.68
   3  -8 -11   23.26    2.35
   3  -8 -11   22.63    2.11
   3  -8 -10   91.45    4.54
   3  -8 -10   84.07    4.26
  -3  -8  10   87.79    4.19
  -3  -8  10   91.20    4.08
  -3  -8  10   86.90    4.38
  -3  -8   9  196.84    6.19
   3  -8  -9  204.33    6.76
   3  -8  -9  188.75    6.46
  -3  -8   9  198.47    6.19
  -3  -8   9  181.33    6.26
   3  -8  -8   50.06    3.31
   3  -8  -8   50.17    3.38
  -3  -8   8   53.43    3.16
  -3  -8   8   48.48    3.22
  -3  -8   8   53.22    3.29
  -3  -8   7   40.30    5.50
  -3  -8   7   46.55    3.05
   3  -8  -7   45.36    3.08
   3  -8  -7   49.71    3.32
  -3  -8   7   48.11    2.91
  -3  -8   7   46.91    3.06
  -3  -8   6   42.20    2.88
  -3  -8   6   38.45    5.37
   3  -8  -6   46.10    3.03
   3  -8  -6   43.49    3.06
  -3  -8   6   44.44    2.68
  -3  -8   6   40.40    2.69
  -3  -8   5  206.30   12.21
   3  -8  -5  209.66    6.27
   3  -8  -5  207.27    6.43
  -3  -8   5  207.25    5.43
  -3  -8   5  215.34    6.32
  -3  -8   5  213.09    5.95
  -3  -8   5  219.07    6.56
   3  -8  -4  425.35    7.38
  -3  -8   4  411.75   17.15
   3  -8  -4  445.65    8.93
   3  -8  -4  436.41    9.11
   3  -8  -4  426.44    8.26
  -3  -8   4  439.92    8.82
  -3  -8   4  439.75    9.09
  -3  -8   3   56.58    6.37
   3  -8  -3   68.51    3.43
   3  -8  -3   69.90    3.57
   3  -8  -3   61.58    3.01
  -3  -8   3   62.49    3.15
  -3  -8   3   66.51    3.38
  -3  -8   3   61.85    3.38
   3  -8  -3   67.43    3.43
   3  -8  -2   46.86    2.85
  -3  -8   2   48.14    5.86
   3  -8  -2   53.25    2.99
   3  -8  -2   53.94    3.08
  -3  -8   2   50.44    2.98
   3  -8  -2   54.25    3.06
  -3  -8   2   49.47    2.76
  -3  -8   2   53.99    2.97
   3  -8  -1   45.38    2.76
  -3  -8   1   42.80    5.51
  -3  -8   1   47.33    2.87
  -3  -8   1   44.93    2.54
  -3  -8   1   45.20    2.69
   3  -8  -1   43.51    2.77
   3  -8   0  284.31    7.02
   3  -8   0  290.11    6.91
  -3  -8   0  279.59   14.01
  -3  -8   0  291.35    6.93
  -3  -8   0  292.02    6.31
  -3  -8   0  274.95    6.84
  -3  -8   0  284.09    6.57
   3  -8   1  308.28    7.12
  -3  -8  -1  280.98    6.94
  -3  -8  -1  314.67   14.86
   3  -8   1  303.44    7.26
  -3  -8  -1  297.15    7.14
   3  -8   1  302.18    7.24
  -3  -8  -1  289.83    6.44
  -3  -8  -2  263.52   13.70
   3  -8   2  267.65    6.92
  -3  -8  -2  253.08    6.74
   3  -8   2  251.58    6.75
   3  -8   2  250.41    6.72
  -3  -8  -2  245.46    5.80
   3  -8   2  247.86   13.07
  -3  -8  -3   87.17    8.06
  -3   8  -3   89.31    3.70
   3  -8   3   85.80    3.99
  -3  -8  -3   84.35    4.01
   3  -8   3   84.40    4.02
   3  -8   3   83.73    7.91
   3  -8   4    2.14    0.89
  -3  -8  -4    1.63    0.71
   3  -8   4    3.02    0.84
  -3  -8  -4    2.36    1.13
   3  -8   4   -0.40    1.55
  -3   8  -4    2.60    0.93
  -3  -8  -5 1133.85   29.58
   3  -8   5 1126.05   15.24
  -3  -8  -5 1138.94   14.76
   3  -8   5 1107.14   30.73
  -3  -8  -6  287.42   15.19
  -3  -8  -6  317.98    8.18
  -3  -8  -6  305.46    7.73
   3  -8   6  316.02    7.54
   3  -8   6  292.58   16.26
   3  -8   7   47.43    2.92
  -3  -8  -7   40.08    5.57
  -3  -8  -7   49.35    3.18
   3  -8   7   45.96    3.17
   3  -8   7   50.58    6.95
   3  -8   7   44.12    2.79
   3  -8   8   30.48    2.23
   3  -8   8   44.45    3.04
  -3  -8  -8   41.30    3.10
   3  -8   8   40.69    3.01
   3  -8   8   42.36    2.63
   3  -8   8   44.84    6.71
  -3   8  -9  113.28    5.39
  -3  -8  -9  105.78    4.82
   3  -8   9   95.38    4.51
   3  -8   9  101.38    4.58
   3  -8   9   86.24    9.17
  -3   8 -10    4.05    1.17
  -3  -8 -10    4.11    1.13
  -3  -8 -10    5.60    0.96
   3  -8  10    3.85    1.13
   3  -8  10    4.10    1.05
  -3   8 -10    3.40    0.91
  -3   8 -11   14.59    1.79
  -3  -8 -11   12.97    1.57
   3  -8  11   13.13    1.57
  -3   8 -11   12.71    1.54
  -3   8 -12    0.63    0.48
  -3   8 -12   -0.22    0.52
   3  -8  12    0.47    0.45
  -3  -8 -13   64.38    2.35
   3  -8  13   72.12    2.78
  -3   8 -13   72.00    2.67
  -3  -9  13    0.00    0.43
   3  -9 -13   -0.32    0.46
  -3  -9  13    0.25    0.36
  -3  -9  13   -0.14    0.46
  -3  -9  12    1.55    0.75
   3  -9 -12    1.34    0.59
  -3  -9  12    0.77    0.57
  -3  -9  12    2.02    0.71
  -3  -9  11   82.57    3.47
   3  -9 -11   89.82    4.19
  -3  -9  11   99.56    4.24
  -3  -9  11   93.52    4.29
  -3  -9  11   97.29    4.39
   3  -9 -10    0.45    0.64
   3  -9 -10   -0.16    0.76
  -3  -9  10    1.42    0.72
  -3  -9  10    0.29    0.61
  -3  -9  10    0.39    0.52
   3  -9  -9  129.21    5.31
   3  -9  -9  134.93    5.56
  -3  -9   9  141.72    5.12
  -3  -9   9  136.23    5.63
  -3  -9   9  140.29    5.27
  -3  -9   9  140.62    5.49
   3  -9  -8  439.53    9.75
   3  -9  -8  455.26   10.30
  -3  -9   8  451.63    9.03
  -3  -9   8  449.03   10.20
  -3  -9   8  453.90    9.76
  -3  -9   8  447.96    9.69
  -3  -9   7   59.66    6.85
   3  -9  -7   70.78    3.90
   3  -9  -7   77.19    4.33
  -3  -9   7   70.63    3.48
  -3  -9   7   65.83    3.94
  -3  -9   7   78.53    4.14
  -3  -9   7   66.50    3.64
  -3  -9   6  773.19   24.59
   3  -9  -6  717.73   12.12
   3  -9  -6  709.04   12.72
  -3  -9   6  708.15   12.59
  -3  -9   6  742.64   10.77
  -3  -9   6  745.96   12.47
  -3  -9   6  731.92   11.68
  -3  -9   5  199.61   12.53
   3  -9  -5  190.25    6.14
   3  -9  -5  201.30    6.64
   3  -9  -5  202.42    6.29
  -3  -9   5  200.54    6.39
  -3  -9   5  198.25    6.53
   3  -9  -4  919.12   11.37
  -3  -9   4  885.32   26.40
   3  -9  -4  939.93   13.37
   3  -9  -4  951.12   14.15
   3  -9  -4  914.55   12.62
  -3  -9   4  931.82   13.81
  -3  -9   4  962.02   13.24
  -3  -9   4  942.03   13.51
   3  -9  -4  929.12   13.32
  -3  -9   3   10.04    1.34
   3  -9  -3    8.99    1.43
   3  -9  -3    8.21    1.11
  -3  -9   3    9.60    2.81
   3  -9  -3    7.13    1.27
   3  -9  -3    8.96    1.41
   3  -9  -3    8.99    1.23
   3  -9  -3    8.01    1.25
  -3  -9   3    7.43    1.25
  -3  -9   3    8.33    1.38
   3  -9  -2    0.61    0.47
  -3  -9   2    0.60    0.50
   3  -9  -2    0.06    0.40
   3  -9  -2    0.23    0.49
  -3  -9   2    1.34    0.71
  -3  -9   2   -0.05    0.54
  -3  -9   2   -0.93    1.38
   3  -9  -2    1.20    0.52
  -3  -9   1    1.69    0.69
  -3  -9   1    1.89    0.82
   3  -9  -1    0.54    0.63
  -3  -9   1    1.46    1.41
   3  -9  -1    1.71    0.80
  -3  -9   1    0.57    0.54
   3  -9   0  151.03    5.29
  -3  -9   0  142.00   10.63
  -3  -9   0  137.59    4.42
   3  -9   0  145.97    5.22
   3  -9   0  148.74    5.32
  -3  -9   0  147.08    5.24
  -3  -9   0  152.49    5.03
  -3  -9   0  146.22    4.57
  -3  -9   0  144.88    5.26
  -3  -9  -1   28.73    2.38
  -3  -9  -1   28.67    2.16
  -3  -9  -1   28.48    4.81
   3  -9   1   29.61    2.40
  -3  -9  -1   39.77    2.53
  -3  -9  -1   29.67    2.41
   3  -9   1   33.52    2.55
   3  -9   1   32.41    2.50
  -3  -9  -2  243.78   14.14
  -3  -9  -2  252.02    6.50
   3  -9   2  247.49    6.93
  -3  -9  -2  235.31    6.87
   3  -9   2  240.04    6.87
  -3  -9  -2  244.14    6.03
   3  -9   2  249.10    6.94
  -3  -9  -3   35.81    2.59
   3  -9   3   36.00    2.72
  -3  -9  -3   36.75    2.76
   3  -9   3   35.42    2.70
  -3  -9  -4  480.57   20.20
  -3  -9  -4  476.77    9.58
   3  -9   4  481.55    9.86
  -3  -9  -4  470.01   10.01
   3  -9   4  476.56   10.07
   3  -9   4  466.91   20.20
   3  -9   5    7.96    1.37
   3  -9   5    6.33    1.17
  -3  -9  -5    6.61    2.50
  -3  -9  -5    4.60    1.13
  -3  -9  -5    8.56    1.46
   3  -9   5    5.84    1.30
   3  -9   5    4.35    2.30
   3  -9   6  114.44    4.64
  -3  -9  -6  124.34   10.40
  -3  -9  -6  120.04    5.12
  -3  -9  -6   90.61    4.38
   3  -9   6  122.25    5.07
   3  -9   6   96.61    4.36
   3  -9   6  133.59   11.23
   3  -9   7  123.78    4.68
  -3  -9  -7  127.80    5.36
   3  -9   7  120.93    4.84
  -3  -9  -7  123.22    5.02
   3  -9   7  122.12    5.16
   3  -9   7  127.34    4.82
   3  -9   7  126.38   11.14
   3  -9   8   41.42    6.36
   3  -9   8   32.12    2.30
  -3  -9  -8   32.62    2.74
   3  -9   8   32.06    2.70
   3  -9   8   33.26    2.58
   3  -9   8   33.18    2.35
   3  -9   9   31.08    2.04
  -3   9  -9   41.98    3.31
  -3  -9  -9   40.28    2.93
   3  -9   9   42.12    2.96
  -3   9  -9   40.64    2.69
   3  -9   9   39.04    2.81
  -3   9 -10   60.55    3.74
  -3  -9 -10   64.24    3.52
   3  -9  10   55.45    3.17
   3  -9  10   64.83    3.52
  -3   9 -10   58.01    3.04
  -3   9 -11   25.62    2.26
  -3  -9 -11   28.41    2.13
  -3   9 -11   31.23    2.07
   3  -9  11   25.80    2.01
  -3   9 -12   83.41    3.59
  -3   9 -12   78.95    2.79
   3  -9  12   84.71    3.23
   3 -10 -13   44.07    2.32
   3 -10 -13   44.68    2.08
  -3 -10  13   47.02    2.29
  -3 -10  13   45.77    2.15
  -3 -10  13   45.73    2.11
   3 -10 -12    0.41    0.39
  -3 -10  12   -0.16    0.37
  -3 -10  12    0.59    0.52
  -3 -10  12    0.80    0.49
   3 -10 -11  124.48    4.50
  -3 -10  11  122.50    4.67
  -3 -10  11  126.13    4.29
  -3 -10  11  126.11    4.69
   3 -10 -10  229.79    6.51
   3 -10 -10  238.27    6.93
  -3 -10  10  228.01    6.04
  -3 -10  10  245.98    6.44
   3 -10 -10  232.64    6.08
  -3 -10  10  227.86    6.79
  -3 -10  10  236.39    6.85
   3 -10  -9  166.04    5.77
   3 -10  -9  169.22    6.18
  -3 -10   9  160.91    5.21
  -3 -10   9  170.65    6.06
  -3 -10   9  171.21    5.77
  -3 -10   9  170.08    6.11
   3 -10  -9  168.65    5.51
  -3 -10   8  162.50    5.87
   3 -10  -8  158.57    5.72
   3 -10  -8  158.21    6.09
  -3 -10   8  157.63    5.91
  -3 -10   8  161.39    6.08
  -3 -10   8  155.04    5.08
   3 -10  -8  156.14    5.46
  -3 -10   7  651.22   22.64
   3 -10  -7  695.93   12.03
   3 -10  -7  716.86   13.08
  -3 -10   7  677.09   10.33
   3 -10  -7  691.19   11.67
  -3 -10   7  690.16   12.26
  -3 -10   7  682.15   12.24
  -3 -10   7  699.51   12.75
  -3 -10   6   19.99    4.35
   3 -10  -6   15.96    1.87
   3 -10  -6   17.10    2.10
  -3 -10   6   14.97    1.86
  -3 -10   6   17.76    2.12
  -3 -10   6   16.08    1.97
   3 -10  -6   15.60    1.85
   3 -10  -5 1074.06   15.76
  -3 -10   5 1062.25   30.00
  -3 -10   5 1087.42   15.74
   3 -10  -5 1130.28   15.03
   3 -10  -5 1107.85   16.13
  -3 -10   5 1109.70   14.90
  -3 -10   5 1111.57   15.53
   3 -10  -5 1066.63   14.57
   3 -10  -4   75.95    4.17
   3 -10  -4   70.66    3.31
  -3 -10   4   76.54    8.11
  -3 -10   4   85.60    4.05
   3 -10  -4   78.26    4.20
   3 -10  -4   78.92    3.83
   3 -10  -4   79.19    3.98
  -3 -10   4   79.48    4.23
  -3 -10   4   77.89    4.08
   3 -10  -3  461.52    9.99
   3 -10  -3  471.21    8.70
  -3 -10   3  476.00   20.17
   3 -10  -3  469.08   10.11
   3 -10  -3  481.24    9.10
   3 -10  -3  474.84    9.67
  -3 -10   3  476.52    9.28
  -3 -10   3  454.73   10.00
  -3 -10   3  479.02    9.88
   3 -10  -2   24.84    2.34
   3 -10  -2   22.30    1.99
  -3 -10   2   24.15    4.66
   3 -10  -2   23.16    1.95
  -3 -10   2   23.58    2.30
  -3 -10   2   25.69    2.11
   3 -10  -2   23.32    2.20
  -3 -10   2   24.55    2.24
   3 -10  -1  276.31    7.59
   3 -10  -1  273.67    6.93
  -3 -10   1  265.10   15.15
  -3 -10   1  267.32    6.52
  -3 -10   1  273.50    7.49
  -3 -10   1  257.88    7.42
  -3 -10   1  269.86    7.10
   3 -10  -1  267.58    7.26
   3 -10   0  135.34    5.30
   3 -10   0  133.46    4.93
   3 -10   0  139.67    5.26
  -3 -10   0  132.11   10.84
  -3 -10   0  137.95    4.56
  -3 -10   0  137.20    5.38
   3 -10   0  138.61    5.29
  -3 -10   0  139.21    5.38
   3 -10   0  130.45    5.08
  -3 -10   0  135.24    4.96
  -3 -10  -1   73.98    8.09
  -3 -10  -1   74.52    3.54
   3 -10   1   73.61    3.90
  -3 -10  -1   78.62    4.09
   3 -10   1   71.65    3.78
  -3 -10  -1   72.18    3.95
   3 -10   1   68.34    3.75
  -3 -10  -1   72.96    3.55
   3 -10   1   76.96    3.80
   3 -10   2    5.24    1.15
  -3 -10  -2    2.80    1.92
  -3 -10  -2    2.78    0.73
   3 -10   2    3.92    0.97
  -3 -10  -2    3.92    1.12
   3 -10   2    2.68    0.88
  -3 -10  -2    4.71    0.99
   3 -10   3  249.97    6.97
  -3 -10  -3  241.16   14.96
  -3 -10  -3  249.36    6.90
   3 -10   3  252.03    7.21
  -3 -10  -3  255.75    7.53
   3 -10   3  257.06    7.44
   3 -10   3  254.39    7.23
   3 -10   4   14.13    1.80
   3 -10   4   12.84    1.75
  -3 -10  -4   10.30    3.21
  -3 -10  -4   12.74    1.71
  -3 -10  -4   13.70    1.85
   3 -10   4   11.72    1.71
   3 -10   5  449.55    9.35
  -3 -10  -5  436.81   20.20
  -3 -10  -5  440.95    9.70
   3 -10   5  448.31    9.51
   3 -10   5  443.31    9.52
   3 -10   5  445.65    8.76
  -3 -10  -5  447.58    9.90
   3 -10   6    2.03    0.83
  -3 -10  -6    1.47    0.62
   3 -10   6    3.57    1.12
  -3 -10  -6    0.93    0.77
   3 -10   6    1.68    0.76
   3 -10   6    2.47    0.86
   3 -10   7  236.97    6.47
  -3 -10  -7  235.52    7.26
  -3 -10  -7  239.76    7.05
   3 -10   7  239.80    7.07
   3 -10   7  238.75    6.57
   3 -10   7  232.06    6.53
   3 -10   8    1.78    0.71
  -3 -10  -8    1.35    0.69
   3 -10   8    0.94    0.66
   3 -10   8    1.17    0.59
  -3  10  -8    0.95    0.47
   3 -10   8    1.69    0.94
   3 -10   9  261.63    5.67
  -3  10  -9  252.16    7.56
  -3 -10  -9  243.96    6.94
   3 -10   9  252.79    6.95
   3 -10   9  265.92    6.73
  -3  10 -10    1.54    0.78
  -3 -10 -10    1.47    0.69
   3 -10  10    0.91    0.44
  -3  10 -10    1.28    0.48
  -3  10 -11  133.53    4.68
   3 -10  11  133.83    4.21
   3 -11 -12   40.05    2.29
  -3 -11  12   38.70    2.18
  -3 -11  12   39.55    2.08
   3 -11 -11   32.03    2.33
  -3 -11  11   35.92    2.37
   3 -11 -11   33.76    2.08
  -3 -11  11   33.42    2.21
   3 -11 -10  126.35    4.92
  -3 -11  10  121.59    4.29
   3 -11 -10  120.73    4.31
  -3 -11  10  126.17    4.74
  -3 -11  10  123.82    3.93
  -3 -11  10  121.28    4.62
   3 -11  -9   28.10    2.53
  -3 -11   9   29.07    2.32
   3 -11  -9   32.05    2.39
  -3 -11   9   27.35    1.94
  -3 -11   9   28.91    2.42
  -3 -11   9   28.75    2.43
   3 -11  -9   25.91    1.96
   3 -11  -8  308.50    8.49
  -3 -11   8  326.41    8.26
   3 -11  -8  317.35    7.70
   3 -11  -8  318.41    8.49
   3 -11  -8  318.01    7.28
  -3 -11   8  320.98    8.36
  -3 -11   8  327.33    8.13
   3 -11  -7    1.14    0.80
   3 -11  -7    0.54    0.63
   3 -11  -7    2.28    1.03
   3 -11  -7    0.70    0.51
  -3 -11   7    0.95    0.80
  -3 -11   7    0.81    0.73
  -3 -11   7    1.50    0.69
  -3 -11   6 1061.97   15.43
   3 -11  -6 1069.53   15.99
  -3 -11   6 1027.78   29.43
   3 -11  -6 1061.46   15.95
  -3 -11   6 1062.24   15.72
  -3 -11   6 1074.25   14.90
   3 -11  -6 1044.57   14.09
   3 -11  -5   23.17    2.45
  -3 -11   5   23.51    2.33
  -3 -11   5   20.79    4.31
   3 -11  -5   26.85    2.64
   3 -11  -5   28.84    2.18
  -3 -11   5   23.89    2.25
  -3 -11   5   25.23    2.49
   3 -11  -5   25.21    2.27
   3 -11  -4  232.95    7.43
   3 -11  -4  230.60    6.03
  -3 -11   4  224.17   14.20
   3 -11  -4  242.26    7.58
   3 -11  -4  236.59    6.76
  -3 -11   4  234.76    6.71
   3 -11  -4  235.16    6.81
  -3 -11   4  238.34    7.47
  -3 -11   4  245.23    7.37
   3 -11  -4  232.44    6.33
   3 -11  -3    0.99    0.61
   3 -11  -3    1.99    0.80
  -3 -11   3    0.65    0.48
  -3 -11   3    1.43    0.73
  -3 -11   3    1.47    0.72
   3 -11  -3    1.11    0.55
   3 -11  -3    1.99    0.90
   3 -11  -3    1.81    0.77
   3 -11  -2  229.46    7.33
   3 -11  -2  210.94    6.56
   3 -11  -2  203.24    6.07
  -3 -11   2  195.21   13.44
  -3 -11   2  213.38    6.08
  -3 -11   2  218.36    6.99
   3 -11  -2  211.13    6.36
   3 -11  -2  216.34    6.00
  -3 -11   2  216.99    7.24
   3 -11  -2  215.30    6.44
  -3 -11   2  218.79    6.74
  -3 -11   1   17.46    2.10
   3 -11  -1   15.15    1.89
  -3 -11   1   23.59    1.97
   3 -11  -1   19.63    1.96
  -3 -11   1   16.32    3.85
   3 -11  -1   18.12    1.97
   3 -11  -1   21.51    2.19
  -3 -11   1   20.32    2.16
   3 -11  -1   21.80    2.13
  -3 -11   1   22.64    2.19
   3 -11   0    0.46    0.56
  -3 -11   0    1.11    0.87
   3 -11   0    0.99    0.86
   3 -11   0    1.47    1.08
  -3 -11   0    1.82    0.93
   3 -11   0    0.93    0.71
  -3 -11   0    0.91    0.91
   3 -11   0    0.34    0.69
   3 -11   0    0.36    0.69
   3 -11   1   74.31    3.85
  -3 -11  -1   65.33    7.95
  -3 -11  -1   71.58    3.51
   3 -11   1   85.56    4.26
  -3 -11  -1   85.97    4.51
   3 -11   1   81.22    3.70
   3 -11   1   75.49    4.00
   3 -11   1   76.89    4.07
  -3 -11  -1   79.62    3.78
   3 -11   2  151.59    5.51
  -3 -11  -2  158.69   12.34
  -3 -11  -2  151.77    5.24
   3 -11   2  155.14    5.69
  -3 -11  -2  165.02    6.24
   3 -11   2  158.46    5.85
   3 -11   2  145.62    4.97
   3 -11   2  147.78    5.66
  -3 -11  -2  151.24    4.98
   3 -11   3   22.37    2.19
  -3 -11  -3   19.59    2.04
  -3 -11  -3   19.87    4.44
   3 -11   3   20.77    2.13
  -3 -11  -3   20.64    2.24
   3 -11   3   20.59    2.21
   3 -11   3   19.30    1.90
   3 -11   3   19.56    2.12
   3 -11   4  102.06    4.58
  -3 -11  -4   98.10    9.87
  -3 -11  -4   99.43    4.52
  -3 -11  -4  103.47    4.83
  -3 -11  -4  108.79    5.04
   3 -11   4  104.29    4.89
   3 -11   4  100.25    4.33
   3 -11   4  105.63    3.95
   3 -11   4  103.96    4.72
   3 -11   5   28.43    2.37
  -3 -11  -5   30.53    2.60
  -3 -11  -5   26.13    5.35
   3 -11   5   25.45    2.28
   3 -11   5   26.81    2.43
   3 -11   5   29.09    2.16
  -3 -11  -5   28.12    2.55
   3 -11   6   92.03    4.13
  -3 -11  -6   86.31    9.09
  -3 -11  -6   93.02    4.44
   3 -11   6   90.11    4.20
   3 -11   6   95.40    4.32
  -3 -11  -6   96.44    4.56
   3 -11   6   95.54    3.93
   3 -11   7   17.46    1.72
  -3 -11  -7   20.36    2.14
  -3 -11  -7   18.08    1.94
   3 -11   7   20.60    2.07
   3 -11   7   17.10    1.67
   3 -11   7   20.21    1.93
   3 -11   8   90.43    3.58
  -3 -11  -8   88.28    4.15
   3 -11   8   93.90    4.17
   3 -11   8   85.84    3.63
   3 -11   8   86.39    3.57
   3 -11   9   25.02    1.61
  -3  11  -9   22.85    2.15
  -3 -11  -9   23.74    2.09
   3 -11   9   23.02    1.80
   3 -11   9   25.37    1.67
  -3  11 -10   94.47    3.98
   3 -11  10  106.46    3.76
  -3  11 -11    7.82    1.06
  -3 -11 -11    8.17    1.01
   3 -11  11    8.17    0.96
  -3 -12  11   14.93    1.12
   3 -12 -11   15.29    1.44
  -3 -12  11   15.49    1.32
  -3 -12  11   14.95    1.40
   3 -12 -10   24.20    2.00
  -3 -12  10   22.47    1.69
  -3 -12  10   21.75    1.84
  -3 -12  10   20.76    1.74
   3 -12  -9   26.22    2.25
  -3 -12   9   27.73    2.16
  -3 -12   9   26.41    2.08
  -3 -12   9   28.65    2.25
   3 -12  -8   32.31    2.65
  -3 -12   8   29.79    2.45
  -3 -12   8   31.24    2.46
  -3 -12   8   31.51    2.46
  -3 -12   7   20.31    2.14
  -3 -12   7   20.25    2.16
   3 -12  -7   19.56    2.14
   3 -12  -7   20.10    1.79
  -3 -12   7   21.38    2.10
   3 -12  -6  249.53    7.60
   3 -12  -6  243.36    6.34
  -3 -12   6  253.03    7.53
  -3 -12   6  251.15    6.97
  -3 -12   6  252.09    7.41
   3 -12  -5   45.69    3.31
  -3 -12   5   36.02    5.63
   3 -12  -5   48.01    2.65
  -3 -12   5   42.05    3.10
  -3 -12   5   46.67    3.00
  -3 -12   5   45.32    3.29
   3 -12  -5   45.73    2.86
   3 -12  -4    1.51    0.77
   3 -12  -4    0.26    0.40
  -3 -12   4    1.58    1.90
  -3 -12   4    1.25    0.65
   3 -12  -4    1.86    0.67
  -3 -12   4    1.02    0.93
   3 -12  -4    0.69    0.48
  -3 -12   4    1.56    0.76
   3 -12  -4    0.88    0.54
   3 -12  -3  341.35    9.01
   3 -12  -3  333.72    7.53
   3 -12  -3  329.72    7.73
  -3 -12   3  318.91   17.37
  -3 -12   3  341.27    8.82
   3 -12  -3  323.35    7.49
  -3 -12   3  330.33    7.60
   3 -12  -3  330.13    7.64
   3 -12  -3  331.30    7.90
  -3 -12   3  320.94    8.73
  -3 -12   3  335.64    8.54
   3 -12  -2   70.87    4.11
   3 -12  -2   76.35    3.77
  -3 -12   2   82.80    4.25
  -3 -12   2   74.00    8.44
   3 -12  -2   75.68    3.84
  -3 -12   2   83.21    3.70
   3 -12  -2   77.82    4.07
  -3 -12   2   76.84    4.21
   3 -12  -2   74.52    3.71
   3 -12  -2   80.62    3.99
  -3 -12   2   73.43    4.18
  -3 -12   1   18.24    2.18
   3 -12  -1   19.42    1.97
  -3 -12   1   16.59    4.11
   3 -12  -1   20.34    1.86
   3 -12  -1   18.87    2.04
  -3 -12   1   18.08    2.06
   3 -12  -1   20.91    2.09
  -3 -12   1   19.30    2.02
   3 -12  -1   21.17    2.17
   3 -12  -1   18.83    2.04
   3 -12   0   19.48    2.00
  -3 -12   0   21.13    4.81
   3 -12   0   20.17    2.09
   3 -12   0   17.79    1.78
  -3 -12   0   21.96    2.30
   3 -12   0   19.91    2.04
  -3 -12   0   20.30    2.03
   3 -12   0   19.82    2.08
   3 -12   1  223.47    6.72
  -3 -12  -1  224.32   15.05
   3 -12   1  210.30    6.58
  -3 -12  -1  209.91    7.01
   3 -12   1  224.31    6.15
   3 -12   1  221.64    6.73
   3 -12   1  213.73    6.78
  -3 -12  -1  218.99    6.21
   3 -12   2    2.94    1.05
  -3 -12  -2    1.73    0.74
  -3 -12  -2   -1.18    1.82
   3 -12   2    3.28    1.07
  -3 -12  -2   -0.12    0.77
   3 -12   2    0.95    0.46
   3 -12   2    1.93    0.85
   3 -12   2    3.02    0.85
   3 -12   2    2.15    0.90
  -3 -12  -2    2.94    0.76
   3 -12   3   70.47    3.88
   3 -12   3   66.83    3.73
  -3 -12  -3   64.72    3.46
  -3 -12  -3   57.38    7.72
  -3 -12  -3   66.53    3.94
   3 -12   3   66.09    3.34
   3 -12   3   70.23    3.93
   3 -12   3   66.03    3.33
   3 -12   4   64.92    3.62
  -3 -12  -4   60.52    7.84
  -3 -12  -4   61.82    3.47
   3 -12   4   61.54    3.32
  -3 -12  -4   63.67    3.80
   3 -12   4   61.97    3.64
   3 -12   5  145.70    5.26
  -3 -12  -5  145.72    5.35
   3 -12   5  142.30    4.98
  -3 -12  -5  146.36    5.60
   3 -12   5  144.54    5.38
   3 -12   6    6.00    1.19
   3 -12   6    5.06    1.03
  -3 -12  -6    6.50    1.21
  -3 -12  -6    6.37    1.30
   3 -12   6    5.87    0.85
   3 -12   6    5.02    1.03
   3 -12   7  343.39    7.15
  -3 -12  -7  352.60    8.03
  -3 -12  -7  351.85    7.90
   3 -12   7  362.78    7.74
   3 -12   7  330.46    6.42
   3 -12   7  347.39    7.45
   3 -12   8   11.69    1.22
  -3  12  -8   11.35    1.58
   3 -12   8   10.46    1.19
  -3  12  -9  124.12    4.48
   3 -12   9  113.55    3.70
  -3 -12 -10    0.40    0.36
   3 -12  10    1.09    0.43
   3 -13 -10    3.49    0.68
  -3 -13  10    2.41    0.58
  -3 -13  10    2.33    0.54
  -3 -13  10    2.87    0.57
   3 -13  -9   -0.08    0.51
  -3 -13   9   -0.64    0.66
  -3 -13   9    0.15    0.37
  -3 -13   9    0.19    0.39
   3 -13  -8   41.25    2.71
  -3 -13   8   40.40    2.61
  -3 -13   8   41.95    2.53
  -3 -13   8   39.73    2.54
   3 -13  -7   33.20    2.57
  -3 -13   7   28.01    2.35
  -3 -13   7   30.49    2.38
  -3 -13   7   28.43    2.19
   3 -13  -6    1.39    0.89
  -3 -13   6    2.47    0.73
  -3 -13   6    1.52    0.60
  -3 -13   6    1.94    0.85
   3 -13  -5   10.00    1.71
  -3 -13   5    8.97    1.26
  -3 -13   5    9.91    1.55
  -3 -13   5    8.07    1.40
  -3 -13   4  206.72    6.80
   3 -13  -4  213.57    6.96
   3 -13  -4  209.05    5.59
   3 -13  -4  225.66    6.60
   3 -13  -4  208.25    5.44
  -3 -13   4  219.35    6.89
   3 -13  -4  206.48    5.59
  -3 -13   4  216.47    5.94
  -3 -13   4  217.47    6.76
   3 -13  -3  139.24    5.66
   3 -13  -3  143.19    4.84
   3 -13  -3  139.04    5.20
  -3 -13   3  135.10    5.49
   3 -13  -3  133.91    4.43
  -3 -13   3  148.05    5.78
  -3 -13   3  144.40    4.72
  -3 -13   3  136.75    5.32
   3 -13  -3  141.64    4.90
   3 -13  -2  153.68    5.20
  -3 -13   2  159.95   12.33
   3 -13  -2  152.03    5.46
  -3 -13   2  156.68    5.97
   3 -13  -2  149.83    4.94
  -3 -13   2  165.86    6.15
  -3 -13   2  159.95    5.67
   3 -13  -2  154.88    5.35
   3 -13  -1   13.54    1.72
   3 -13  -1   12.61    1.60
  -3 -13   1    8.95    2.85
   3 -13  -1    9.76    1.44
  -3 -13   1   13.09    1.79
   3 -13  -1   11.69    1.48
  -3 -13   1   12.66    1.61
   3 -13   0  183.92    5.96
  -3 -13   0  171.69   13.06
   3 -13   0  190.72    6.01
  -3 -13   0  173.52    6.31
   3 -13   0  180.12    5.73
  -3 -13   0  177.00    5.65
   3 -13   0  179.89    6.02
   3 -13   1   41.30    2.87
  -3 -13  -1   41.33    6.39
   3 -13   1   35.45    2.57
  -3 -13  -1   43.14    3.16
   3 -13   1   43.04    2.59
   3 -13   1   39.94    2.78
  -3 -13  -1   39.68    2.61
   3 -13   1   43.13    3.04
   3 -13   2  467.65    9.56
  -3 -13  -2  466.42   10.21
   3 -13   2  473.64    9.89
   3 -13   3    5.17    1.22
  -3 -13  -3    4.29    1.14
  -3 -13  -3    4.19    1.19
   3 -13   3    5.56    0.95
   3 -13   3    3.44    0.60
   3 -13   3    3.35    1.04
   3 -13   4  128.23    4.90
  -3 -13  -4  131.81    5.25
   3 -13   4  129.77    4.30
   3 -13   4  120.67    4.19
   3 -13   4  128.37    5.01
   3 -13   5   33.73    2.43
   3 -13   5   34.28    2.26
  -3 -13  -5   31.63    2.50
   3 -13   5   28.27    2.33
   3 -13   6  205.55    5.58
   3 -13   6  210.03    5.41
  -3 -13  -6  205.86    5.98
   3 -13   6  208.86    5.79
   3 -13   7    3.74    0.72
   3 -13   7    4.87    0.85
   3 -13   7    5.85    0.85
   3 -13   8   97.40    3.00
  -3  13  -8   98.04    3.83
   3 -13   8  103.10    3.19
   3 -13   8  102.10    3.23
   3 -14  -8   11.90    1.33
  -3 -14   8   12.14    1.18
   3 -14  -8   10.83    1.09
  -3 -14   8   12.21    1.29
  -3 -14   8   11.80    1.26
  -3 -14   8   12.22    1.29
   3 -14  -7   43.14    2.63
   3 -14  -7   39.97    2.27
  -3 -14   7   39.75    2.44
  -3 -14   7   39.41    2.45
  -3 -14   7   40.97    2.22
  -3 -14   7   38.83    2.40
   3 -14  -6   71.61    3.59
  -3 -14   6   71.73    3.48
   3 -14  -6   72.13    3.19
  -3 -14   6   73.76    3.53
  -3 -14   6   73.05    3.06
  -3 -14   6   77.48    3.58
   3 -14  -5  144.30    5.19
   3 -14  -5  132.04    4.47
  -3 -14   5  139.37    5.02
  -3 -14   5  131.58    4.11
  -3 -14   5  139.56    5.07
  -3 -14   5  140.34    4.95
  -3 -14   4    5.67    1.07
   3 -14  -4    4.73    0.95
  -3 -14   4    6.05    1.25
   3 -14  -3  104.23    3.80
   3 -14  -3   99.41    4.00
  -3 -14   3  107.27    4.65
  -3 -14   3  103.88    4.38
   3 -14  -3   99.23    3.79
   3 -14  -2   11.92    1.38
   3 -14  -2   11.79    1.40
  -3 -14   2   11.88    1.62
  -3 -14   2   12.95    1.58
   3 -14  -2   11.67    1.39
   3 -14  -1   91.87    3.93
   3 -14  -1   90.61    3.81
  -3 -14   1   91.38    4.36
  -3 -14   1   89.27    3.89
   3 -14  -1  100.29    4.19
   3 -14   0   -0.40    0.64
   3 -14   0    0.13    0.49
  -3 -14   0    0.80    0.67
  -3 -14   0    0.65    0.55
   3 -14   0    0.88    0.63
   3 -14   1  128.83    4.85
  -3 -14  -1  137.99    5.33
  -3 -14  -1  134.68    4.30
   3 -14   1  134.58    5.01
   3 -14   2   40.70    2.73
  -3 -14  -2   38.09    2.80
  -3 -14  -2   39.05    2.88
   3 -14   2   39.46    2.73
   3 -14   3  306.32    7.19
  -3 -14  -3  306.96    7.65
  -3 -14  -3  292.85    6.27
   3 -14   3  311.11    7.42
   3 -14   4   -0.02    0.51
  -3 -14  -4   -0.29    0.45
  -3 -14  -4    0.69    0.48
   3 -14   5   66.46    3.10
  -3 -14  -5   65.89    3.01
  -3 -14  -5   64.60    3.25
   3 -14   5   68.89    3.25
   3 -14   6   45.36    2.36
  -3 -14  -6   43.37    2.37
  -3 -14  -6   41.42    2.44
   3 -14   6   42.99    2.38
   3 -14   7   48.47    2.15
  -3  14  -7   51.03    2.60
  -3 -14  -7   48.14    2.37
   3 -14   7   50.23    2.27
  -3 -15   6   26.90    1.88
  -3 -15   6   27.25    1.89
  -3 -15   5    0.28    0.44
  -3 -15   5    0.50    0.42
  -3 -15   4  102.53    4.02
  -3 -15   4  101.59    3.87
   3 -15  -3    4.63    0.71
  -3 -15   3    4.17    0.82
  -3 -15   3    4.98    0.97
   3 -15  -2   73.07    3.04
  -3 -15   2   71.34    3.51
  -3 -15   2   71.32    3.21
   3 -15  -2   69.76    2.98
  -3 -15   1   14.94    1.46
   3 -15  -1   13.22    1.39
  -3 -15   1   14.88    1.65
   3 -15  -1   17.22    1.59
   3 -15   0   78.07    3.36
  -3 -15   0   82.01    3.77
  -3 -15   0   80.57    3.11
   3 -15   0   84.99    3.57
   3 -15   1    9.64    1.29
  -3 -15  -1    9.66    1.36
  -3 -15  -1   10.00    1.38
   3 -15   1    9.51    1.28
   3 -15   2  162.78    4.84
  -3 -15  -2  155.88    5.12
   3 -15   2  152.86    4.80
   3 -15   3   21.63    1.77
  -3 -15  -3   21.94    1.90
   3 -15   3   21.62    1.79
   3 -15   4  161.43    4.53
  -3 -15  -4  153.86    4.65
   3 -15   4  161.87    4.63
   3 -15   5   13.98    1.27
  -3 -15  -5   12.55    1.26
   3 -15   5   14.10    1.29
  -3 -16   3  125.61    3.59
  -3 -16   3  126.56    3.92
  -3 -16   2   17.67    1.51
  -3 -16   2   20.31    1.43
   3 -16  -1   93.82    3.04
  -3 -16   1   96.52    3.52
  -3 -16   1   96.39    3.56
   3 -16  -1   93.12    3.01
   3 -16   0    0.32    0.41
  -3 -16   0   -0.06    0.41
  -3 -16   0   -0.51    0.51
   3 -16   0    0.20    0.31
   3 -16   1   67.02    2.71
  -3 -16  -1   63.89    2.86
   3 -16   1   69.32    2.78
   3 -16   2   19.58    1.44
  -3 -16  -2   20.14    1.58
   3 -16   2   20.45    1.51
  -4   0  16    6.81    0.74
   4   0 -16    8.92    0.96
  -4   0  16    7.89    1.03
   4   0 -16    7.17    0.98
  -4   0  15    1.33    0.54
   4   0 -15    0.04    0.48
   4   0 -15    0.72    0.63
  -4   0  15    0.71    0.55
  -4   0  14  293.48    7.67
  -4   0  14  296.59    7.07
  -4   0  13   -1.12    0.91
  -4   0  13    0.14    0.57
   4   0 -13    0.31    0.58
   4   0 -13   -0.11    0.58
   4   0 -12  117.34   10.92
  -4   0  12  113.47    5.13
  -4   0  12  117.74    4.96
  -4   0  12  107.16   10.45
   4   0 -12  119.92    4.84
  -4   0  11   -0.22    0.66
   4   0 -11    0.65    1.50
  -4   0  11    0.28    1.77
   4   0 -11    0.80    0.83
  -4   0  11   -0.68    0.77
   4   0 -11   -0.03    0.52
   4   0 -10  990.03   29.97
  -4   0  10  962.62   29.56
   4   0 -10 1012.09   14.34
   4   0 -10 1035.64   13.48
  -4   0  10  999.60   14.61
  -4   0  10 1006.81   14.25
   4   0 -10 1015.18   14.20
   4   0  -9    0.98    0.91
  -4   0   9    0.03    0.51
  -4   0   9   -0.33    1.17
   4   0  -9   -0.09    0.54
   4   0  -8  247.65    6.75
  -4   0   8  230.37   13.20
  -4   0   8  242.08    6.61
  -4   0   8  243.72    6.50
   4   0  -8  230.44    6.14
   4   0  -7    1.21    0.61
  -4   0   7    0.08    0.52
  -4   0   7    1.49    1.30
  -4   0   7    0.12    0.41
   4   0  -7   -0.13    0.62
  -4   0   6  176.95    5.14
  -4   0   6  181.97    5.15
   4   0  -6  190.52    5.45
   4   0  -6  188.71    5.02
  -4   0   5   -0.33    1.45
   4   0  -5    1.09    1.74
   4   0  -5    0.22    0.49
  -4   0   4 1486.64   27.40
   4   0  -4 1489.69   26.09
   4   0  -4 1515.72   12.90
  -4   0   3   -0.16    1.04
   4   0  -3    0.35    0.85
   4   0  -3    0.43    0.42
  -4   0   2  269.80   10.89
   4   0  -2  263.47   10.50
   4   0  -2  277.25    5.28
  -4   0   1   -1.35    0.53
   4   0  -1   -0.01    0.97
   4   0  -1    0.19    0.42
   4   0  -1    0.11    0.36
   4   0   0  872.54   19.28
   4   0   0  894.59    9.63
  -4   0   0  904.04   14.66
  -4   0  -1    0.33    0.60
  -4   0  -1   -0.18    0.97
   4   0   1   -0.75    1.33
  -4   0  -1    0.26    0.32
  -4   0  -2   74.03    5.30
  -4   0  -2   87.03    3.19
   4   0   2   83.81    6.41
  -4   0  -2   89.55    6.75
  -4   0  -3    0.43    1.16
  -4   0  -3    0.23    0.78
  -4   0  -3    0.54    1.29
   4   0   3    1.77    1.35
  -4   0  -3   -0.45    0.70
  -4   0  -3    2.45    0.60
  -4   0  -4  417.92   15.59
  -4   0  -4  396.26    7.47
   4   0   4  428.15   15.81
  -4   0  -4  413.94   14.63
  -4   0  -4  439.13   15.79
  -4   0  -4  416.01    7.63
  -4   0  -5    1.29    1.55
  -4   0  -5    0.46    0.49
  -4   0  -5    1.16    1.46
  -4   0  -5   -0.22    0.46
  -4   0  -5    0.29    0.49
   4   0   5   -0.71    1.38
  -4   0  -5   -0.16    1.00
  -4   0  -6  614.59   21.22
  -4   0  -6  613.02    9.82
  -4   0  -6  645.12   10.42
  -4   0  -6  608.88   10.36
   4   0   6  626.73   21.39
  -4   0  -6  609.99   10.07
  -4   0  -6  632.64   21.05
  -4   0  -6  624.88   20.61
  -4   0  -7   -0.06    1.23
  -4   0  -7    4.13    0.98
  -4   0  -7   -0.69    1.09
  -4   0  -7    0.08    0.48
   4   0   7    0.64    1.45
  -4   0  -7    2.28    0.82
  -4   0  -7    1.12    1.54
  -4   0  -7    0.88    0.59
  -4   0  -8  133.62   11.00
  -4   0  -8  126.82    4.99
  -4   0  -8  122.37   10.24
   4   0   8  122.05   10.47
  -4   0  -8  130.19    5.15
  -4   0  -8  134.27    5.16
  -4   0  -8  121.58   10.22
  -4   0  -8  127.79    5.25
  -4   0  -9   -1.02    2.39
  -4   0  -9    0.17    1.72
  -4   0  -9   -0.51    0.83
   4   0   9    1.22    1.64
  -4   0  -9    0.28    0.81
  -4   0  -9   -0.49    1.21
  -4   0 -10  175.39   13.27
   4   0  10  184.81   13.01
   4   0  10  166.72   12.96
  -4   0 -10  176.07    6.29
   4   0  10  184.79    5.60
  -4   0 -10  181.27   13.40
  -4   0 -10  161.95   12.37
  -4   0 -10  184.15    6.64
  -4   0 -11   -2.90    2.01
   4   0  11   -1.98    1.52
  -4   0 -11   -0.52    0.81
   4   0  11   -0.11    0.43
   4   0  11    0.55    1.59
   4   0  11   -2.41    2.10
  -4   0 -11   -0.17    1.61
  -4   0 -11   -2.29    1.88
  -4   0 -11    0.46    0.80
  -4   0 -12  246.45    7.12
  -4   0 -12  240.31    6.81
  -4   0 -12  253.29    7.30
  -4   0 -13    0.27    0.48
  -4   0 -13    0.79    0.68
  -4   0 -13   -0.26    0.46
  -4   0 -13   -0.37    0.65
  -4   0 -14   39.76    2.32
  -4   0 -14   37.13    2.22
  -4   0 -14   34.78    1.94
  -4   0 -14   40.72    2.18
  -4   0 -14   41.26    2.38
  -4  -1  16    0.47    0.31
   4   1 -16    0.95    0.35
   4  -1 -16   -0.11    0.30
  -4   1  16    1.01    0.38
  -4  -1  16    0.68    0.38
   4  -1 -15   57.70    2.58
   4  -1 -15   62.59    3.05
   4   1 -15   60.97    2.84
  -4  -1  15   56.62    3.04
  -4   1  15   61.95    3.20
  -4   1  15   56.77    2.55
  -4  -1  15   56.34    2.81
   4  -1 -15   60.24    3.13
   4   1 -15   57.45    3.05
  -4   1  14    1.62    0.81
  -4  -1  14    2.89    0.86
   4   1 -14    2.00    0.68
   4  -1 -14    1.66    0.73
  -4   1  14    1.56    0.68
  -4  -1  14    2.23    0.84
   4  -1 -13   59.43    3.29
  -4  -1  13   61.11    3.74
  -4   1  13   54.65    3.49
  -4   1  13   56.69    3.27
  -4  -1  13   53.66    3.34
   4   1 -13   58.87    3.33
  -4  -1  12   16.95    2.06
  -4   1  12   16.66    2.06
   4   1 -12   19.11    4.70
   4  -1 -12   17.96    4.44
  -4   1  12   15.50    4.16
  -4  -1  12   19.59    4.39
   4  -1 -12   18.71    1.92
   4  -1 -12   18.45    1.94
   4   1 -12   18.44    1.83
   4   1 -12   17.29    1.94
  -4  -1  12   18.83    2.08
  -4   1  12   17.28    1.92
   4   1 -11  149.32   12.08
  -4  -1  11  129.18   11.21
  -4   1  11  122.23   10.89
   4  -1 -11  109.29    4.62
  -4  -1  11  140.98    5.64
  -4   1  11  132.23    5.47
   4   1 -11  134.20    5.39
  -4   1  11  150.53    5.56
  -4  -1  11  138.96    5.49
   4  -1 -11  141.39    5.26
   4  -1 -11  126.82   11.06
  -4   1  10   47.61    3.08
   4  -1 -10   46.62    3.07
   4  -1 -10   41.72    6.17
   4   1 -10   47.72    6.79
   4  -1 -10   48.85    3.20
  -4  -1  10   43.01    6.22
  -4   1  10   49.39    6.77
   4  -1 -10   46.54    2.98
  -4  -1  10   45.70    3.20
  -4   1  10   45.59    3.19
   4   1 -10   45.06    3.16
  -4  -1  10   42.30    2.99
   4   1 -10   44.80    3.08
   4   1  -9  843.23   26.67
  -4  -1   9  909.82   27.46
  -4   1   9  906.61   27.47
   4  -1  -9  857.22   12.14
  -4  -1   9  910.69   13.41
  -4   1   9  913.22   13.42
  -4  -1   9  889.66   13.05
   4  -1  -9  910.49   13.09
  -4   1   9  900.85   12.85
   4   1  -9  883.63   12.72
   4  -1  -9  880.63   12.68
   4   1  -9  916.43   13.64
   4   1  -8   20.96    2.01
  -4  -1   8   15.99    3.60
  -4   1   8   15.37    3.41
   4  -1  -8   16.63    1.76
  -4  -1   8   20.47    1.99
  -4   1   8   20.18    1.92
  -4   1   8   20.90    1.94
  -4  -1   8   22.03    1.99
   4  -1  -8   13.58    1.46
  -4  -1   8   21.58    1.78
   4   1  -8   19.51    1.84
   4  -1  -8   19.37    1.81
  -4  -1   7  234.46   12.57
  -4   1   7  224.90   12.35
   4   1  -7  234.12    6.40
   4  -1  -7  244.55    6.39
  -4  -1   7  244.23    6.36
  -4   1   7  232.75    6.18
  -4   1   7  226.21    5.98
  -4  -1   7  231.67    6.10
  -4  -1   7  236.38    5.65
   4   1  -7  239.31    5.99
   4  -1  -7  232.79    5.90
  -4  -1   6  373.94   15.00
  -4   1   6  350.94   14.55
   4  -1  -6  357.62    7.40
  -4  -1   6  329.48    7.03
  -4   1   6  351.70    7.27
  -4   1   6  355.12    7.19
  -4  -1   6  359.12    7.29
   4   1  -6  357.81    6.93
   4  -1  -6  351.44    6.81
  -4  -1   5 3122.56   41.45
  -4   1   5 3070.17   41.26
   4   1  -5 3120.06   39.52
   4  -1  -5 3045.18   39.02
   4   1  -5 3111.49   19.34
   4  -1  -5 3101.37   19.31
  -4  -1   4    2.50    1.34
  -4   1   4   -0.79    1.06
   4  -1  -4    0.64    0.38
   4   1  -4    0.70    1.20
   4  -1  -4    2.51    1.50
   4   1  -4    0.14    0.42
  -4  -1   3   16.50    2.87
  -4   1   3   18.30    3.02
   4   1  -3   16.60    2.78
   4  -1  -3   18.92    2.92
   4   1  -3   16.76    1.34
   4  -1  -3   16.18    1.28
   4  -1  -2  134.14    7.46
  -4  -1   2  137.65    7.80
  -4   1   2  130.84    7.63
   4   1  -2  135.36    3.70
   4   1  -2  149.41    7.91
   4  -1  -2  134.30    3.67
   4   1  -1 1496.52   12.21
   4  -1  -1 1511.12   12.23
   4   1  -1 1491.06   24.76
   4  -1  -1 1506.44   24.78
   4   1   0  100.72    6.51
   4  -1   0   99.41    6.46
   4   1   0  101.41    3.24
   4  -1   0  106.11    3.30
   4  -1   0  103.35    5.05
  -4   1   0  103.13    5.03
  -4  -1   0  102.26    5.00
   4  -1   1 1579.35   26.39
  -4   1  -1 1651.83   13.30
  -4   1  -1 1626.48   22.48
   4   1   1 1567.48   26.36
  -4  -1  -1 1622.87   13.24
  -4  -1  -1 1660.81   22.59
  -4   1  -1 1567.16   27.23
  -4  -1  -1 1604.52   27.56
  -4   1  -2 1072.85   20.21
   4   1   2 1086.43   22.82
   4  -1   2 1073.85   22.62
  -4  -1  -2 1057.54   19.90
  -4   1  -2 1060.55   22.97
  -4  -1  -2 1079.26   23.14
  -4  -1  -2 1088.92   11.16
  -4   1  -2 1084.93   11.15
  -4  -1  -3 1814.14   30.86
  -4   1  -3 1880.18   31.22
  -4  -1  -3 1879.02   22.91
  -4  -1  -3 1870.48   28.91
   4   1   3 1832.64   30.99
   4  -1   3 1784.66   30.58
  -4   1  -3 1908.11   29.46
  -4   1  -3 1937.61   31.79
  -4  -1  -3 1931.54   31.73
  -4  -1  -3 1822.22   15.24
  -4   1  -3 1834.71   15.27
  -4  -1  -4   58.56    5.81
  -4   1  -4   52.16    5.55
  -4   1  -4   59.95    2.94
   4   1   4   58.15    5.87
  -4   1  -4   59.43    5.61
  -4  -1  -4   67.32    6.01
  -4   1  -4   56.27    2.82
  -4   1  -4   55.76    5.64
  -4  -1  -4   60.55    5.90
  -4  -1  -4   58.62    2.87
   4  -1   4   52.16    5.56
  -4  -1  -4   58.82    2.87
  -4   1  -4   57.54    2.87
   4   1   5  412.32   16.33
  -4   1  -5  384.41   15.85
  -4  -1  -5  399.95    7.71
  -4   1  -5  410.88    8.10
  -4   1  -5  400.93    7.72
   4  -1   5  405.14   16.19
  -4   1  -5  385.91    7.79
  -4   1  -5  387.71   15.58
  -4  -1  -5  376.10   15.38
  -4   1  -5  392.79   15.44
  -4  -1  -5  389.55   15.32
  -4  -1  -5  376.74   15.71
  -4  -1  -5  390.11    7.83
  -4  -1  -5  398.91    7.76
  -4  -1  -6  638.22   21.56
  -4   1  -6  641.31   21.66
  -4   1  -6  665.24   10.50
  -4  -1  -6  662.70   10.45
   4  -1   6  682.13   22.22
  -4   1  -6  658.46   10.76
  -4  -1  -6  667.21   10.53
  -4   1  -6  652.00   10.38
   4   1   6  638.56   21.58
  -4   1  -6  634.05   21.09
  -4  -1  -6  639.93   10.67
  -4  -1  -6  651.43   21.36
  -4  -1  -6  644.43   21.02
  -4   1  -6  672.98   21.63
  -4   1  -6  659.63   10.81
  -4   1  -7   42.67    5.72
  -4   1  -7   47.11    6.22
  -4   1  -7   43.77    2.92
  -4   1  -7   40.92    2.78
  -4  -1  -7   38.70    5.77
  -4   1  -7   41.14    2.74
  -4  -1  -7   42.02    2.82
   4   1   7   42.14    5.97
   4  -1   7   43.80    5.98
  -4  -1  -7   49.11    6.25
  -4  -1  -7   47.07    6.10
  -4   1  -7   41.45    5.66
  -4  -1  -7   41.06    2.88
  -4   1  -7   43.53    2.96
  -4  -1  -8  114.50   10.20
  -4   1  -8  114.71   10.15
  -4   1  -8  118.41    4.92
  -4   1  -8  110.19    4.74
   4  -1   8  116.13   10.24
   4   1   8  117.32   10.26
  -4   1  -8  120.00    4.85
  -4  -1  -8  115.59    4.82
  -4   1  -8  112.38    9.88
  -4  -1  -8  113.33    9.97
  -4   1  -8  110.66    9.75
  -4  -1  -8  116.11   10.06
  -4  -1  -8  118.62    5.06
  -4   1  -8  113.24    4.98
  -4  -1  -8  115.93    4.89
  -4  -1  -9    1.24    1.34
  -4   1  -9    5.82    2.46
  -4   1  -9    1.75    0.70
  -4  -1  -9   -0.63    1.67
   4  -1   9    1.11    0.37
  -4  -1  -9    1.91    0.83
  -4   1  -9    1.00    1.25
   4   1   9    2.34    1.80
   4  -1   9    1.97    1.64
  -4   1  -9    2.58    1.02
  -4  -1  -9    2.43    0.92
  -4   1  -9    2.38    0.99
  -4   1  -9    3.49    2.17
  -4  -1  -9    2.89    1.60
  -4  -1 -10   48.59    6.95
   4   1  10   55.78    2.95
  -4   1 -10   53.37    7.42
   4   1  10   62.74    7.65
   4  -1  10   56.29    7.10
  -4   1 -10   53.37    3.51
  -4  -1 -10   51.03    3.39
   4  -1  10   51.50    3.05
   4   1  10   49.95    6.99
   4  -1  10   39.17    6.39
   4  -1  10   60.71    7.87
  -4   1 -10   66.76    8.10
  -4  -1 -10   53.05    6.99
  -4  -1 -10   52.06    3.55
  -4   1 -10   56.70    3.68
  -4   1 -10   55.19    7.36
  -4  -1 -10   49.58    7.08
  -4  -1 -11  100.94   10.07
  -4   1 -11  106.17   10.27
  -4  -1 -11  104.80    4.96
   4   1  11   97.18    9.40
   4  -1  11   96.13    9.33
  -4  -1 -11  100.15    4.72
  -4  -1 -11   84.78    9.18
  -4   1 -11  107.62    4.90
  -4   1 -11  105.41   10.00
   4  -1  11  112.16    4.37
   4  -1  11  111.41   10.48
  -4   1 -11  117.02   10.95
  -4  -1 -11  114.97    4.81
   4  -1  11   95.28    9.69
  -4  -1 -11   94.00    9.31
  -4   1 -11  106.30    4.95
   4   1  11   87.29    9.41
  -4   1 -12   16.63    1.92
  -4  -1 -12   19.60    1.90
  -4  -1 -12   12.68    1.67
   4  -1  12   16.32    1.58
  -4  -1 -12   18.19    1.87
  -4  -1 -12   17.81    1.96
  -4   1 -12   19.49    2.03
  -4   1 -12   18.56    2.10
  -4  -1 -13  146.13    4.65
  -4  -1 -13  139.58    4.94
  -4  -1 -13  143.79    4.53
  -4   1 -13  142.78    4.92
  -4  -1 -13  142.60    4.95
  -4   1 -13  141.69    4.85
  -4   1 -13  148.99    5.11
  -4  -1 -14    0.93    0.51
  -4   1 -14   -0.22    0.45
  -4  -1 -14   -0.86    0.52
  -4   1 -14    0.52    0.38
  -4   1 -14    0.30    0.36
  -4   1 -14    0.79    0.54
  -4  -1 -14   -0.03    0.33
  -4  -1 -14    0.52    0.58
  -4   1 -14   -0.02    0.41
   4  -2 -15    0.26    0.49
   4   2 -15    0.53    0.44
   4  -2 -15    0.45    0.44
  -4  -2  15   -0.03    0.38
   4   2 -15    0.99    0.64
  -4  -2  15    0.14    0.49
  -4   2  15    0.57    0.55
  -4   2  14  293.20    6.35
   4  -2 -14  265.96    6.53
  -4  -2  14  288.02    7.42
  -4   2  14  301.33    7.53
   4   2 -14  276.90    6.55
   4  -2 -14  281.13    7.26
   4   2 -14  278.80    7.25
  -4  -2  14  286.71    7.18
  -4  -2  13   21.76    2.24
   4   2 -13   24.32    2.20
   4  -2 -13   22.82    2.10
  -4   2  13   22.30    2.31
  -4  -2  13   26.80    2.41
  -4   2  13   25.20    2.10
   4  -2 -12  797.37   27.92
   4   2 -12  781.97   27.92
  -4  -2  12  822.61   28.54
  -4   2  12  822.90   28.50
   4  -2 -12  810.00   12.80
  -4  -2  12  869.82   13.92
  -4   2  12  839.43   13.62
  -4   2  12  836.53   12.56
  -4  -2  12  823.71   13.44
   4   2 -12  838.32   13.46
   4  -2 -11  404.69   19.59
   4   2 -11  445.52   20.72
  -4  -2  11  425.28   20.14
  -4   2  11  382.85   19.25
   4  -2 -11  414.83    9.21
  -4  -2  11  432.69    9.82
  -4   2  11  424.07    9.72
  -4   2  11  442.44    9.27
  -4  -2  11  439.15    9.81
   4   2 -11  445.70   10.03
   4   2 -10  388.02   18.79
  -4  -2  10  368.54   18.23
  -4   2  10  381.20   18.61
   4   2 -10  392.65    9.38
   4  -2 -10  381.89    8.63
  -4  -2  10  394.24    9.15
  -4   2  10  389.19    9.09
  -4  -2  10  368.48    8.80
   4   2 -10  393.98    8.86
  -4  -2  10  375.78    7.80
   4  -2 -10  404.52    8.90
   4  -2 -10  387.81    8.50
  -4   2  10  373.67    8.42
   4  -2 -10  372.69   18.39
   4   2  -9    4.12    1.09
   4  -2  -9    4.34    1.21
  -4  -2   9    0.72    0.67
  -4   2   9    0.64    0.59
   4   2  -9    2.02    1.56
   4  -2  -9    1.57    2.08
  -4  -2   9   -0.33    1.33
  -4   2   9    0.48    1.18
  -4  -2   9    0.57    0.44
  -4  -2   9    2.26    0.98
   4  -2  -9    1.43    0.78
   4  -2  -9    0.53    0.44
  -4   2   9    0.35    0.46
  -4  -2   8  412.95   17.59
  -4   2   8  412.63   17.63
   4  -2  -8  418.61    8.32
  -4  -2   8  425.77    8.73
  -4   2   8  418.95    8.70
  -4   2   8  413.35    8.40
  -4  -2   8  405.10    8.50
  -4  -2   8  402.11    7.88
  -4  -2   8  417.68    7.98
   4  -2  -8  418.69    8.53
   4   2  -8  416.50    8.29
   4  -2  -8  426.89    8.35
  -4  -2   7   23.28    3.99
  -4   2   7   24.29    4.10
   4  -2  -7   20.62    1.76
  -4  -2   7   24.73    2.02
  -4   2   7   19.03    1.80
  -4   2   7   23.47    1.94
  -4  -2   7   21.60    1.89
  -4  -2   7   20.85    1.81
   4  -2  -7   22.05    1.94
   4   2  -7   22.92    1.90
   4  -2  -7   23.32    1.91
  -4  -2   7   22.77    1.85
  -4   2   6  873.75   11.32
  -4  -2   6  920.40   23.55
  -4   2   6  890.26   23.28
  -4  -2   6  891.05   11.26
  -4  -2   6  893.29   11.05
  -4  -2   6  922.75   11.89
  -4   2   6  880.09   11.63
  -4  -2   6  867.04   11.43
   4  -2  -6  931.50   11.96
   4   2  -6  899.24   11.04
   4  -2  -6  901.99   10.98
  -4   2   5 2629.54   38.06
   4   2  -5 2553.21   35.96
   4  -2  -5 2615.12   36.07
   4   2  -5 2561.70   17.63
   4  -2  -5 2613.79   17.73
  -4  -2   5 2611.60   37.78
  -4   2   4 1236.68   24.91
   4   2  -4 1211.42   23.54
   4  -2  -4 1213.02   23.56
   4   2  -4 1215.22   11.66
   4  -2  -4 1228.34   11.69
  -4  -2   4 1233.71   24.77
   4   2  -3  337.84   12.11
  -4  -2   3  294.27   11.65
  -4   2   3  303.54   11.88
   4  -2  -3  313.31   11.61
   4   2  -3  310.95    5.70
   4  -2  -3  323.06    5.76
   4  -2  -2 1331.49   23.46
   4   2  -2 1287.45   11.37
   4  -2  -2 1337.70   11.57
  -4   2   2 1318.09   12.09
   4   2  -2 1324.07   23.44
   4   2  -1   60.38    5.00
   4  -2  -1   66.50    2.59
   4   2  -1   62.17    2.50
   4  -2  -1   62.09    5.05
   4   2   0   15.84    2.64
   4  -2   0   18.36    2.83
   4  -2   0   18.40    2.30
   4   2   0   16.14    1.35
   4  -2   0   16.80    1.36
  -4  -2   0   15.52    2.07
  -4  -2  -1 1162.11   11.13
   4   2   1 1119.68   22.39
   4  -2   1 1130.25   22.40
   4   2   1 1130.72   11.12
   4  -2   1 1153.97   11.13
   4  -2   1 1116.06   19.32
  -4  -2  -1 1167.31   19.42
  -4   2  -1 1099.87   22.81
  -4  -2  -1 1106.06   22.80
  -4   2  -1 1137.36   11.03
  -4  -2  -2  886.53   17.74
  -4   2  -2  894.98   10.23
  -4  -2  -2  873.63   10.08
   4  -2   2  861.66   20.13
   4   2   2  918.80   20.92
   4  -2   2  895.84   18.88
  -4  -2  -2  898.19   18.80
  -4   2  -2  871.16   20.88
  -4  -2  -2  873.47   20.79
  -4   2  -3    4.25    1.27
  -4  -2  -3    5.48    1.95
  -4  -2  -3    6.89    2.12
  -4   2  -3    8.56    2.41
   4  -2   3    8.70    2.28
  -4  -2  -3    6.78    1.59
  -4   2  -3    8.73    1.13
  -4  -2  -3    6.92    1.03
   4   2   3    5.83    1.93
   4  -2   3    4.41    1.65
  -4  -2  -3    1.84    1.20
  -4  -2  -4  163.26    9.79
  -4   2  -4  169.74    9.98
  -4  -2  -4  185.06    7.66
   4  -2   4  173.84   10.09
  -4   2  -4  166.91    5.02
   4   2   4  172.11   10.06
  -4   2  -4  171.27    4.95
  -4  -2  -4  174.84    4.95
  -4   2  -4  177.74   10.09
  -4  -2  -4  171.29    9.83
  -4  -2  -4  168.34    9.48
  -4  -2  -4  167.19    4.85
  -4   2  -4  168.29    4.88
  -4  -2  -5    5.09    0.98
  -4   2  -5    6.03    2.11
  -4  -2  -5    5.53    2.04
  -4  -2  -5    4.00    1.99
  -4   2  -5    4.65    0.91
  -4   2  -5    5.05    2.15
  -4   2  -5    5.36    1.02
  -4   2  -5    7.08    1.10
  -4  -2  -5    6.01    0.99
   4   2   5    6.73    2.36
   4  -2   5    5.40    2.57
  -4  -2  -5    4.95    0.94
  -4   2  -5    4.32    1.82
  -4  -2  -5    3.64    1.76
  -4  -2  -6  779.94   23.96
  -4   2  -6  768.91   23.68
  -4  -2  -6  756.56   10.88
  -4   2  -6  781.16   11.88
   4  -2   6  766.14   23.74
  -4  -2  -6  757.02   11.30
   4   2   6  743.12   23.29
  -4   2  -6  774.24   11.14
  -4   2  -6  764.33   23.12
  -4  -2  -6  759.38   23.03
  -4   2  -6  769.07   23.39
  -4  -2  -6  756.99   22.88
  -4  -2  -6  746.75   11.46
  -4   2  -6  783.74   11.70
  -4  -2  -7   48.92    6.32
  -4   2  -7   34.87    5.46
  -4   2  -7   52.21    3.25
  -4   2  -7   52.95    3.25
   4  -2   7   58.69    7.06
  -4   2  -7   53.73    3.12
  -4  -2  -7   53.81    6.44
   4   2   7   41.81    5.81
  -4  -2  -7   52.90    3.14
  -4   2  -7   48.13    6.13
  -4   2  -7   15.77    3.61
  -4  -2  -7   19.68    4.33
  -4  -2  -7   54.01    3.28
  -4   2  -7   53.06    3.24
   4  -2   8  102.73    9.64
  -4  -2  -8   86.00    8.88
  -4   2  -8   92.51    9.06
  -4   2  -8   93.95    4.51
   4   2   8   82.92    8.69
   4  -2   8  101.19    9.61
  -4   2  -8  100.80    4.53
  -4  -2  -8   95.29    4.42
  -4   2  -8   96.42    9.16
  -4  -2  -8  100.39    9.23
  -4   2  -8   86.48    8.79
  -4  -2  -8   88.61    8.73
  -4  -2  -8   99.80    4.48
  -4  -2  -8   93.17    4.52
  -4   2  -8   94.39    4.54
  -4  -2  -9   86.62    9.14
  -4   2  -9   82.41    8.93
  -4   2  -9   78.89    4.26
   4  -2   9   84.49    3.81
  -4  -2  -9   83.21    4.27
   4   2   9   86.35    9.09
   4  -2   9   82.46    8.91
  -4   2  -9   84.87    8.89
  -4  -2  -9   84.12    8.85
   4  -2   9   78.32    8.75
  -4   2  -9   86.72    9.00
  -4  -2  -9   81.58    8.73
  -4  -2  -9   81.15    4.30
  -4   2  -9   88.23    4.50
  -4  -2 -10   -1.05    2.05
  -4   2 -10    1.66    2.21
  -4   2 -10    1.42    0.79
   4   2  10   -2.90    2.27
   4  -2  10   -1.10    1.52
  -4  -2 -10    5.53    2.35
  -4   2 -10    0.57    0.64
  -4  -2 -10   -0.21    0.60
   4  -2  10    1.00    0.68
   4   2  10    0.36    1.40
   4  -2  10   -0.36    1.28
   4  -2  10    1.09    2.03
  -4   2 -10    2.06    2.38
   4  -2  10    1.47    0.65
  -4   2 -10    1.69    1.86
  -4  -2 -10   -0.38    2.21
  -4  -2 -10    0.92    0.78
  -4   2 -10    0.97    0.85
  -4  -2 -11   -0.77    1.83
  -4   2 -11    4.21    2.35
   4   2  11    0.76    1.75
   4  -2  11   -0.89    0.90
  -4  -2 -11    1.52    0.84
   4  -2  11    0.29    0.32
  -4  -2 -11    1.33    0.69
   4  -2  11    1.07    0.58
   4   2  11    1.86    1.51
   4  -2  11    1.23    2.70
  -4   2 -11    2.64    1.03
  -4  -2 -11    0.68    0.55
   4  -2  11   -1.88    2.44
  -4   2 -11   -0.21    1.87
  -4  -2 -11    1.57    1.61
  -4   2 -11   -0.46    1.78
  -4  -2 -11   -5.47    2.44
  -4  -2 -11    1.08    0.67
  -4   2 -11    1.82    1.01
  -4  -2 -12  115.51    4.83
   4  -2  12  127.63    4.45
  -4  -2 -12  131.17    4.60
  -4   2 -12  138.85    5.23
  -4   2 -12  124.76    5.08
  -4  -2 -12  129.23    4.65
  -4  -2 -12  130.62    5.15
  -4   2 -12  129.57    5.12
  -4  -2 -13  135.30    4.73
  -4  -2 -13  125.52    4.00
  -4   2 -13  128.28    4.59
  -4  -2 -13  120.39    4.45
  -4  -2 -13  123.77    4.01
  -4   2 -13  122.02    4.53
  -4  -2 -13  134.67    4.75
  -4   2 -13  132.85    4.73
  -4  -2 -14    9.54    1.13
  -4   2 -14    9.24    1.06
  -4  -2 -14   10.08    1.19
  -4   2 -14   10.26    1.11
  -4   2 -14    9.64    1.13
  -4   2 -14    8.82    1.11
  -4   2 -14    9.72    1.14
  -4  -2 -14   10.47    1.28
  -4  -3  15  353.99    7.09
  -4   3  15  362.12    7.18
   4  -3 -15  370.75    7.42
  -4  -3  15  358.36    7.13
   4  -3 -15  355.01    7.08
   4   3 -15  349.58    7.06
   4   3 -14    6.19    1.10
  -4  -3  14    4.74    1.00
   4  -3 -14    5.99    1.25
   4  -3 -14    4.03    0.88
   4   3 -14    6.10    1.09
   4  -3 -14    5.75    1.02
  -4  -3  14    6.44    1.19
  -4   3  14    4.74    1.05
   4  -3 -13  534.71   10.12
  -4  -3  13  551.46   10.59
  -4   3  13  558.35   10.63
   4   3 -13  547.79   10.48
  -4  -3  13  543.51   10.64
  -4  -3  12    0.40    0.42
  -4  -3  12    0.79    0.76
  -4   3  12    0.67    0.69
   4  -3 -12   -0.16    1.49
   4   3 -12    1.29    1.20
  -4  -3  12    0.53    1.63
  -4   3  12    1.14    1.19
  -4  -3  12    0.13    0.67
   4  -3 -12    1.34    0.65
   4   3 -12    0.77    0.64
  -4   3  12    0.06    0.50
   4  -3 -11  493.17   21.51
   4   3 -11  497.13   21.74
  -4  -3  11  494.92   21.61
  -4   3  11  478.61   21.36
   4   3 -11  494.19   10.78
  -4  -3  11  509.93    9.38
   4  -3 -11  498.14   10.24
  -4  -3  11  512.91   10.55
  -4   3  11  485.19   10.30
  -4   3  11  509.33    9.66
  -4  -3  11  498.61   10.46
  -4  -3  10   19.87    2.12
   4  -3 -10   19.22    4.23
   4   3 -10   16.33    3.75
  -4  -3  10   15.92    3.82
  -4   3  10   24.31    4.81
  -4   3  10   20.64    2.17
  -4   3  10   18.60    1.86
   4  -3 -10   17.98    1.94
  -4  -3  10   18.10    2.04
  -4  -3  10   17.61    1.83
   4  -3  -9   56.53    6.86
   4   3  -9   59.37    7.08
  -4  -3   9   55.26    6.78
  -4   3   9   56.05    6.85
   4  -3  -9   59.30    3.38
  -4  -3   9   63.04    3.53
  -4   3   9   60.20    3.47
  -4   3   9   58.42    3.26
  -4  -3   9   56.62    3.39
  -4  -3   9   60.20    3.25
  -4  -3   9   55.13    3.02
   4   3  -9   57.05    3.26
   4  -3  -9   61.89    3.38
  -4  -3   8   85.02    8.02
  -4   3   8   84.94    8.08
   4  -3  -8   83.12    3.88
  -4  -3   8   89.17    4.00
  -4   3   8   87.63    4.00
  -4  -3   8   84.44    3.94
  -4  -3   8   85.21    3.78
  -4  -3   8   86.29    3.74
  -4   3   8   85.89    3.85
   4   3  -8   84.86    3.76
   4  -3  -8   84.92    3.73
  -4  -3   7    1.34    0.68
  -4   3   7    0.77    0.61
   4   3  -7    1.07    0.50
   4  -3  -7    1.15    0.46
  -4  -3   7   -0.17    1.56
  -4   3   7    1.01    0.99
  -4  -3   7    1.70    0.67
   4  -3  -7    0.43    0.57
  -4  -3   7    1.93    0.67
  -4   3   7    1.61    0.65
  -4  -3   7    1.89    0.56
  -4   3   6   20.31    3.66
  -4  -3   6   17.89    1.66
  -4   3   6   17.22    1.66
  -4   3   6   20.29    1.74
  -4  -3   6   15.87    1.63
  -4  -3   6   18.73    1.67
  -4  -3   6   20.80    3.69
  -4  -3   6   20.43    1.79
   4   3  -6   19.20    1.65
   4  -3  -6   18.61    1.63
  -4  -3   5  847.36   21.63
  -4   3   5  871.27   22.12
   4  -3  -5  850.84   11.21
  -4  -3   5  858.74   11.02
  -4  -3   5  865.03   10.99
  -4  -3   5  867.18   11.04
   4   3  -5  847.33   20.78
   4  -3  -5  864.05   20.79
   4   3  -5  874.92   10.39
   4  -3  -5  869.06   10.29
  -4  -3   4  606.60   17.44
  -4   3   4  599.43   17.44
   4   3  -4  593.74   16.59
   4  -3  -4  602.80   16.64
   4   3  -4  591.96    8.21
   4  -3  -4  603.47    8.23
  -4  -3   3  259.91   10.96
  -4   3   3  246.72   10.80
   4   3  -3  241.69   10.31
   4  -3  -3  262.10   10.61
   4   3  -3  246.06    5.09
   4  -3  -3  239.63    4.98
   4  -3  -2  232.35    9.82
   4   3  -2  238.12   10.08
   4   3  -2  242.60    4.96
   4  -3  -2  233.15    4.81
   4   3  -1  106.79    6.75
   4  -3  -1  107.88    6.66
   4   3  -1  112.06    3.38
   4  -3  -1  107.96    3.29
   4  -3  -1  108.31    5.47
   4   3   0  115.21    7.04
   4  -3   0  116.98    6.99
   4   3   0  115.02    3.47
   4  -3   0  116.87    3.47
   4  -3   0  118.13    6.16
  -4   3  -1    7.19    1.96
  -4  -3  -1    8.17    2.24
  -4  -3  -1    6.62    1.99
   4  -3   1    6.42    1.72
   4   3   1    7.98    1.92
   4  -3   1    6.40    1.91
   4   3   1   11.50    1.14
   4  -3   1    8.18    0.95
  -4  -3  -2   96.87    6.29
   4  -3   2  113.54    7.32
   4   3   2   99.39    6.93
   4  -3   2   98.23    6.50
  -4  -3  -2  112.30    6.82
  -4   3  -2  106.82    7.35
  -4  -3  -2  104.40    7.21
  -4  -3  -2  105.05    3.51
  -4   3  -2  120.15    3.75
  -4  -3  -3   64.43    5.12
  -4   3  -3   62.08    3.03
   4  -3   3   64.75    5.90
   4   3   3   66.93    5.93
  -4  -3  -3   63.70    2.85
   4  -3   3   65.15    5.74
  -4   3  -3   68.32    6.10
  -4  -3  -3   66.68    5.71
  -4  -3  -3   61.04    5.66
  -4   3  -3   65.41    2.90
  -4   3  -4   24.87    3.80
  -4  -3  -4   19.74    3.37
  -4  -3  -4   21.37    3.67
  -4   3  -4   23.95    3.87
  -4  -3  -4   22.45    3.04
  -4   3  -4   22.13    1.90
  -4  -3  -4   24.03    1.88
   4   3   4   16.85    3.24
   4  -3   4   20.52    3.41
   4  -3   4   22.17    3.63
  -4  -3  -4   20.07    3.39
  -4  -3  -4   20.93    1.73
  -4   3  -4   23.39    1.85
  -4  -3  -5 1042.04   26.05
  -4   3  -5 1081.54   26.45
  -4  -3  -5 1049.21   11.99
  -4   3  -5 1041.62   13.48
   4  -3   5 1042.89   12.42
   4   3   5 1063.78   26.37
   4  -3   5 1046.39   26.08
  -4   3  -5 1042.74   12.32
  -4  -3  -5 1069.74   12.98
  -4  -3  -5 1025.13   25.31
  -4   3  -5 1046.41   25.70
  -4  -3  -5 1100.08   26.30
   4  -3   5 1019.65   25.83
  -4  -3  -5 1045.55   12.83
  -4   3  -5 1086.42   13.03
  -4   3  -6    0.17    0.55
  -4   3  -6    0.82    1.25
  -4  -3  -6    1.58    1.27
  -4  -3  -6    1.31    1.28
  -4   3  -6    0.89    1.46
   4  -3   6    0.19    0.39
  -4   3  -6    0.54    0.43
  -4  -3  -6    1.93    0.73
   4   3   6   -0.26    1.00
   4  -3   6    0.77    1.24
  -4   3  -6   -2.67    1.68
  -4  -3  -6    0.06    1.64
   4  -3   6   -0.62    1.50
  -4  -3  -6   -0.04    0.54
  -4   3  -6    1.44    0.68
  -4  -3  -7  322.05   16.29
  -4   3  -7  402.23   18.22
  -4   3  -7  365.11    8.66
  -4   3  -7  385.02    8.88
  -4  -3  -7  394.67   17.69
  -4  -3  -7  366.03    8.25
  -4   3  -7  373.08   17.61
   4   3   7  395.44   17.92
   4  -3   7  324.54   16.21
  -4   3  -7  365.78   16.84
  -4  -3  -7  374.75   16.95
  -4   3  -7  366.98    7.96
   4  -3   7  355.14   17.28
  -4  -3  -7  358.58    8.35
  -4   3  -7  374.15    8.49
  -4  -3  -8  263.88    7.26
  -4  -3  -8  269.44   15.45
  -4   3  -8  245.33   14.70
  -4   3  -8  260.26    7.66
   4  -3   8  281.23   15.68
   4   3   8  280.08   15.69
  -4  -3  -8  266.57    7.36
  -4   3  -8  267.76    7.30
  -4   3  -8  255.70   14.77
  -4  -3  -8  256.21   14.72
   4  -3   8  260.88   15.38
  -4   3  -8  259.94   15.33
  -4  -3  -8  259.37   14.93
  -4  -3  -8  260.45    7.41
  -4   3  -8  256.39    7.32
  -4   3  -9   60.78    3.66
  -4  -3  -9   50.17    6.80
  -4   3  -9   47.64    6.69
  -4   3  -9   54.50    3.61
  -4  -3  -9   65.03    3.38
   4  -3   9   56.18    3.23
   4   3   9   53.14    7.27
   4  -3   9   52.80    7.11
  -4   3  -9   54.77    7.21
   4  -3   9   46.66    6.63
  -4  -3  -9   63.40    7.63
  -4   3  -9   48.62    6.99
  -4  -3  -9   55.57    3.56
  -4   3  -9   52.38    3.45
  -4  -3  -9   60.20    3.62
  -4  -3  -9   53.66    6.98
  -4  -3 -10   -0.67    1.65
  -4   3 -10   -0.76    2.27
  -4   3 -10    0.20    0.68
   4   3  10   -0.34    1.36
   4  -3  10   -1.21    1.74
  -4   3 -10    0.23    0.71
  -4  -3 -10   -0.93    0.86
  -4  -3 -10    0.33    0.45
   4  -3  10    0.14    0.53
   4   3  10    0.76    1.65
   4  -3  10   -0.73    2.50
  -4  -3 -10   -0.18    0.67
   4  -3  10    0.64    1.53
   4  -3  10    0.91    0.65
  -4   3 -10   -1.85    2.14
  -4  -3 -10   -0.61    1.78
  -4   3 -10    0.25    1.36
  -4  -3 -10   -1.89    1.37
  -4  -3 -10   -0.66    0.85
  -4   3 -10    1.06    0.83
  -4  -3 -11   31.99    2.59
  -4  -3 -11   28.75    2.22
  -4   3 -11   31.07    2.58
   4  -3  11   28.05    2.08
  -4  -3 -11   31.53    2.33
   4  -3  11   29.70    2.36
  -4  -3 -11   27.62    2.22
  -4  -3 -11   28.46    2.53
  -4   3 -11   27.92    2.53
  -4  -3 -12    1.50    0.55
   4  -3  12    2.23    0.80
  -4  -3 -12    1.91    0.61
  -4  -3 -12    1.37    0.69
  -4   3 -12    1.89    0.72
  -4  -3 -12    1.76    0.59
  -4   3 -12    1.31    0.54
  -4  -3 -12    0.81    0.55
  -4   3 -12    2.52    0.93
  -4  -3 -13   24.23    1.99
  -4   3 -13   23.57    1.87
   4  -3  13   25.99    1.83
  -4   3 -13   25.55    1.97
  -4  -3 -13   26.32    2.03
  -4   3 -13   23.69    1.94
  -4   3 -13   22.71    1.97
   4  -3  13   24.93    1.56
  -4  -3 -13   26.18    2.06
  -4  -3 -14   47.76    2.37
  -4   3 -14   45.81    2.16
  -4  -3 -14   49.42    2.33
  -4   3 -14   49.16    2.30
  -4   3 -14   47.97    2.43
   4  -4 -15    3.05    0.84
  -4  -4  15    0.73    0.51
   4   4 -15    1.59    0.50
  -4  -4  15    3.10    0.73
  -4   4  15    1.70    0.58
   4  -4 -15    2.71    0.79
   4   4 -15    2.16    0.64
   4   4 -14  100.89    4.05
  -4  -4  14  100.70    4.05
  -4   4  14  104.45    4.12
   4  -4 -14  108.46    4.43
  -4  -4  14  102.23    4.23
   4  -4 -14   97.26    3.96
   4   4 -14   99.29    4.01
  -4  -4  13   -0.38    0.44
   4  -4 -13   -0.89    0.84
   4  -4 -13    0.47    0.54
  -4  -4  13    0.29    0.65
  -4   4  13    0.03    0.67
   4   4 -13   -0.67    0.73
  -4  -4  13   -0.15    0.66
   4  -4 -12  139.91   11.51
   4   4 -12  146.57   11.86
   4   4 -12  148.31    5.91
  -4  -4  12  149.60   11.84
  -4   4  12  138.22   11.37
  -4  -4  12  149.30    5.02
   4  -4 -12  147.51    5.56
  -4  -4  12  150.24    5.57
  -4   4  12  148.07    5.54
  -4  -4  12  140.78    5.58
  -4   4  11    0.62    0.64
   4  -4 -11   -0.98    1.60
   4   4 -11   -1.21    1.70
  -4  -4  11    0.02    1.72
  -4   4  11   -1.04    1.16
  -4  -4  11    0.04    0.61
  -4   4  11    0.20    0.42
   4  -4 -11    1.16    0.70
  -4  -4  11    0.10    0.64
  -4  -4  11   -0.12    0.44
   4  -4 -10   25.11    4.83
   4   4 -10   24.84    4.97
  -4  -4  10   25.78    2.24
  -4   4  10   26.37    4.85
   4  -4 -10   25.77    2.36
  -4  -4  10   24.29    2.31
  -4   4  10   26.46    2.38
  -4  -4  10   26.04    2.43
  -4  -4  10   27.21    4.91
  -4  -4  10   29.71    2.24
  -4   4  10   26.65    2.17
  -4  -4   9   12.39    1.61
  -4   4   9   13.08    1.68
   4   4  -9   12.22    1.50
   4  -4  -9   13.25    1.57
   4  -4  -9   13.13    3.32
   4   4  -9    9.90    3.08
  -4  -4   9    7.82    2.74
  -4   4   9   13.77    3.49
   4  -4  -9   13.50    1.76
  -4  -4   9   13.01    1.67
  -4   4   9   12.85    1.56
  -4  -4   9   13.78    1.67
  -4  -4   9   12.80    1.49
  -4  -4   8  157.00   10.82
  -4   4   8  168.40   11.31
   4  -4  -8  149.46    5.34
  -4  -4   8  165.95    5.47
  -4   4   8  168.15    5.56
  -4  -4   8  162.14    5.55
  -4   4   8  168.19    5.28
  -4  -4   8  162.79    5.31
  -4  -4   8  159.56    5.35
   4   4  -8  164.44   11.15
   4   4  -8  166.33    5.24
   4  -4  -8  165.70    5.18
   4  -4  -8  170.95   11.26
  -4   4   7   11.88    1.51
  -4   4   7   15.12    1.58
  -4  -4   7   13.41    3.06
  -4   4   7   15.23    3.13
  -4  -4   7   16.31    1.70
   4  -4  -7   15.08    1.66
  -4  -4   7   16.37    1.74
  -4  -4   7   19.07    1.79
  -4  -4   7   15.93    1.68
   4   4  -7   16.32    1.59
   4  -4  -7   16.51    1.59
  -4  -4   6   24.62    4.11
  -4   4   6   20.42    3.69
  -4   4   6   22.22    1.86
   4  -4  -6   22.54    1.95
  -4  -4   6   22.94    1.92
  -4   4   6   21.68    1.86
   4  -4  -6   24.01    2.05
  -4  -4   6   21.65    1.91
  -4  -4   6   20.12    1.81
   4   4  -6   20.23    1.69
   4  -4  -6   20.49    1.70
  -4  -4   6   19.53    1.78
  -4  -4   5   40.93    4.83
  -4   4   5   43.66    5.00
  -4  -4   5   41.04    2.45
  -4   4   5   43.47    2.56
   4  -4  -5   42.36    2.64
  -4  -4   5   42.11    2.49
  -4  -4   5   41.82    2.53
  -4  -4   5   44.64    2.61
   4   4  -5   41.65    2.30
   4  -4  -5   41.42    2.29
  -4  -4   4 1741.86   29.57
  -4   4   4 1766.88   30.10
   4  -4  -4 1758.60   16.28
  -4  -4   4 1722.02   15.62
  -4  -4   4 1679.90   15.52
   4   4  -4 1738.81   28.56
   4  -4  -4 1725.46   28.24
   4   4  -4 1757.36   14.23
   4  -4  -4 1738.02   14.01
  -4  -4   3  122.99    7.57
  -4   4   3  118.36    7.52
   4   4  -3  124.27    7.39
   4  -4  -3  139.05    7.76
   4   4  -3  119.80    3.60
   4  -4  -3  125.37    3.66
   4  -4  -2  206.82    4.60
   4   4  -2  200.96    4.56
   4  -4  -1    4.45    1.31
   4   4  -1    3.82    1.50
   4  -4  -1   19.81    2.91
   4  -4  -1   18.96    1.42
   4   4  -1    6.03    0.88
  -4  -4   0  839.01   20.33
   4  -4   0  860.52   17.95
   4  -4   0  809.83    9.15
   4   4   0  840.55   19.00
   4   4   0  808.74    9.28
  -4   4   0  820.72   19.59
  -4  -4   0  806.31   19.33
   4  -4   0  784.71   18.25
  -4   4  -1    9.03    2.16
  -4  -4  -1    6.22    1.99
   4  -4   1    9.20    1.02
  -4  -4  -1   10.62    2.46
   4   4   1   13.97    2.65
   4  -4   1    8.51    2.12
   4   4   1   11.96    1.18
   4  -4   1    9.50    2.13
  -4  -4  -2  903.84   20.67
   4   4   2  873.49   20.61
   4  -4   2  888.31   20.53
   4   4   2  892.87   10.33
   4  -4   2  879.31   10.14
   4  -4   2  885.11   20.56
  -4   4  -2  882.78   20.82
  -4  -4  -2  853.60   20.52
  -4  -4  -2  905.72   10.29
  -4   4  -2  866.75   10.05
  -4   4  -3    0.57    0.86
  -4  -4  -3    2.15    1.27
   4  -4   3    2.07    1.17
  -4  -4  -3    1.23    1.40
   4  -4   3    0.01    0.50
  -4   4  -3    1.40    0.59
   4   4   3    0.14    1.02
  -4   4  -3    2.12    0.65
   4  -4   3    0.93    0.45
  -4  -4  -3    0.22    0.78
  -4  -4  -3    1.01    0.42
  -4  -4  -4  757.67   18.77
  -4   4  -4  720.56   10.99
   4  -4   4  725.98   10.59
   4  -4   4  727.94   20.59
   4  -4   4  750.70   21.48
  -4   4  -4  740.40   20.49
  -4  -4  -4  748.61   20.55
   4   4   4  739.16   20.90
  -4  -4  -4  747.32   20.97
  -4  -4  -4  760.02   10.33
  -4   4  -4  738.96   10.17
  -4   4  -5    1.69    1.26
  -4  -4  -5   -0.38    0.90
  -4   4  -5    0.76    0.42
  -4  -4  -5    1.87    1.29
  -4   4  -5    1.52    1.58
  -4   4  -5    1.72    0.78
  -4  -4  -5    1.70    1.01
   4  -4   5    1.31    0.61
  -4  -4  -5    1.60    0.65
  -4  -4  -5    1.04    0.58
   4   4   5    0.88    1.07
   4  -4   5    4.16    1.61
   4  -4   5    1.50    1.22
  -4  -4  -5    3.11    2.03
  -4   4  -5    2.41    0.63
   4  -4   6 1187.04   29.11
  -4  -4  -6 1176.62   29.10
  -4   4  -6 1169.13   29.05
  -4   4  -6 1195.28   15.30
   4  -4   6 1146.06   14.10
   4   4   6 1222.52   29.73
  -4  -4  -6 1159.36   14.26
  -4   4  -6 1177.42   13.56
  -4   4  -6 1188.42   28.66
   4  -4   6 1147.41   29.67
  -4  -4  -6 1206.15   28.77
  -4  -4  -6 1252.05   30.44
  -4  -4  -6 1183.46   14.26
  -4   4  -6 1183.01   14.32
  -4  -4  -7  131.21   10.26
  -4   4  -7  120.30    9.87
  -4   4  -7  130.94   10.66
  -4   4  -7  112.03    4.87
   4  -4   7  120.58   10.15
  -4   4  -7  128.14    4.87
  -4  -4  -7  124.19    4.87
   4   4   7  124.82    9.99
  -4   4  -7  130.80   10.03
  -4  -4  -7  119.24    9.56
   4  -4   7  115.25    9.52
  -4  -4  -7  122.57    4.73
  -4  -4  -7  115.46    9.78
  -4  -4  -7  124.95    4.89
  -4   4  -7  125.94    4.93
  -4  -4  -8    0.69    1.68
  -4   4  -8    0.50    1.71
  -4   4  -8    2.24    0.88
  -4   4  -8    1.05    0.49
  -4  -4  -8    0.70    0.66
  -4  -4  -8    0.57    0.69
   4  -4   8    1.01    1.32
   4   4   8    0.02    1.16
   4  -4   8   -0.65    1.51
  -4  -4  -8    0.16    1.78
  -4   4  -8    0.45    1.44
  -4  -4  -8   -0.32    0.74
  -4   4  -8    0.70    0.63
  -4  -4  -8    1.22    0.95
  -4  -4  -9  193.23   13.18
  -4   4  -9  218.07   14.10
  -4   4  -9  201.93    7.00
   4   4   9  219.37   13.69
   4  -4   9  205.62   13.05
   4  -4   9  197.67   13.31
   4   4   9  218.43   14.15
   4  -4   9  201.82    6.22
  -4  -4  -9  212.38    6.58
  -4  -4  -9  213.63    5.91
  -4   4  -9  199.69   13.48
  -4  -4  -9  200.26   13.45
   4  -4   9  201.61   13.86
  -4   4  -9  199.96   13.89
  -4   4  -9  211.02    6.61
  -4  -4  -9  210.43    6.71
  -4   4  -9  212.75    6.71
  -4  -4 -10  244.36   14.94
  -4   4 -10  245.74   15.11
  -4   4 -10  258.80    7.92
   4   4  10  278.78   15.41
   4  -4  10  259.49   14.84
  -4   4 -10  268.36   15.91
  -4  -4 -10  263.02    6.56
   4  -4  10  257.29    6.87
  -4   4 -10  264.41    7.35
   4  -4  10  260.33    7.28
   4   4  10  261.32   15.59
   4  -4  10  239.69   14.84
  -4  -4 -10  255.35   15.47
  -4  -4 -10  256.95    6.37
   4  -4  10  230.51   14.93
  -4  -4 -10  264.03    7.33
  -4   4 -10  234.15   15.14
  -4  -4 -10  260.48    7.38
  -4   4 -10  264.49    7.46
  -4   4 -11   14.48    1.87
  -4  -4 -11   12.59    1.50
   4  -4  11   14.43    1.59
   4  -4  11   12.07    1.59
  -4  -4 -11   14.98    1.76
  -4  -4 -11   11.28    1.37
  -4   4 -11   13.88    1.71
  -4  -4 -11   14.02    1.75
  -4   4 -11   14.03    1.74
  -4  -4 -12   11.50    1.26
  -4  -4 -12   15.38    1.69
  -4   4 -12   15.89    1.69
   4  -4  12   14.81    1.59
  -4   4 -12   15.00    1.76
  -4  -4 -12   15.22    1.65
  -4  -4 -12   13.52    1.59
  -4   4 -12   12.33    1.53
  -4   4 -13   10.31    1.18
  -4   4 -13   10.66    1.35
  -4  -4 -13    9.96    1.25
  -4   4 -13   10.77    1.19
  -4  -4 -13    7.46    1.06
   4  -4  13   10.13    1.18
  -4   4 -13    9.90    1.23
  -4  -4 -13    9.52    1.22
  -4  -5  15   18.32    1.36
  -4   5  15   14.17    1.22
   4  -5 -15   17.73    1.56
  -4  -5  15   16.14    1.44
   4   5 -15   15.36    1.30
   4   5 -14    1.30    0.59
   4  -5 -14    1.97    0.72
  -4  -5  14    1.43    0.63
   4   5 -14    0.75    0.53
  -4  -5  14    1.50    0.59
  -4   5  14    2.28    0.66
   4  -5 -14    0.92    0.57
  -4  -5  13  362.94    7.81
  -4   5  13  366.18    7.87
   4  -5 -13  382.86    8.84
  -4  -5  13  368.68    8.54
   4   5 -13  353.59    8.45
   4  -5 -13  340.88    7.53
   4   5 -13  352.98    7.73
   4  -5 -12    0.03    0.71
   4  -5 -12   -0.19    0.61
  -4  -5  12    0.12    0.80
  -4  -5  12    1.27    0.62
  -4  -5  12   -0.48    0.64
  -4   5  12    0.02    0.56
   4  -5 -11   13.01    3.39
   4   5 -11   10.08    3.27
  -4  -5  11   10.99    3.16
  -4   5  11   16.73    3.75
  -4  -5  11   13.67    1.80
   4  -5 -11   13.42    1.89
  -4  -5  11   13.79    1.73
  -4  -5  11   13.36    1.67
   4  -5 -11   11.75    1.72
  -4   5  11   17.04    1.86
   4  -5 -10    2.69    2.15
   4   5 -10    5.18    2.27
  -4  -5  10    6.29    2.92
  -4   5  10    3.13    2.01
   4  -5 -10    2.17    0.70
  -4  -5  10    4.99    1.13
   4  -5 -10    1.59    0.83
  -4  -5  10    2.07    0.79
  -4  -5  10    1.17    0.58
  -4  -5  10    1.58    0.65
  -4   5  10    1.83    0.78
   4  -5  -9   98.05    8.83
   4   5  -9  109.51    9.39
  -4  -5   9  104.46    4.36
  -4  -5   9  103.25    9.18
  -4   5   9  111.22    9.58
   4  -5  -9   91.04    4.42
   4  -5  -9  103.47    4.84
  -4  -5   9  108.66    4.56
  -4   5   9  100.72    4.42
  -4  -5   9   99.38    4.57
  -4  -5   9  103.51    4.55
   4  -5  -8   52.22    6.16
  -4  -5   8   51.86    6.19
  -4   5   8   58.58    6.69
   4  -5  -8   53.18    2.99
  -4  -5   8   50.36    3.04
   4  -5  -8   48.30    3.14
   4  -5  -8   47.57    3.19
  -4  -5   8   54.78    3.18
  -4   5   8   53.95    3.16
  -4  -5   8   48.84    3.12
   4   5  -8   38.75    5.33
   4   5  -8   52.56    2.93
  -4  -5   8   51.28    3.14
   4  -5  -8   50.79    2.85
  -4  -5   7  503.15   18.30
  -4   5   7  517.96   18.77
   4  -5  -7  490.97    8.95
  -4  -5   7  508.98    9.28
  -4   5   7  486.57    9.18
   4  -5  -7  488.79    9.78
  -4   5   7  481.96    8.60
  -4  -5   7  508.98    9.50
  -4  -5   7  503.59    9.47
  -4  -5   7  490.11    9.42
   4   5  -7  509.62    8.78
   4  -5  -7  496.93    8.52
  -4  -5   6  255.33   12.42
  -4   5   6  246.56   12.33
  -4   5   6  250.51    6.09
   4  -5  -6  267.08    6.57
  -4  -5   6  259.43    6.34
  -4   5   6  251.98    6.33
   4  -5  -6  255.43    6.85
  -4  -5   6  254.17    6.44
  -4  -5   6  247.42    6.52
   4   5  -6  259.23    5.96
   4  -5  -6  247.88    5.77
  -4  -5   6  254.36    6.57
  -4  -5   5  637.16   18.65
  -4   5   5  681.94   19.53
  -4  -5   5  666.86    9.85
  -4   5   5  641.73    9.78
   4  -5  -5  665.78   10.14
   4  -5  -5  640.57   10.48
  -4  -5   5  637.70    9.78
  -4  -5   5  665.54   10.38
  -4  -5   5  665.05   10.38
   4   5  -5  653.67    9.08
   4  -5  -5  653.85    9.00
  -4  -5   4  115.61    7.60
  -4   5   4  141.16    8.50
   4  -5  -4  127.27    4.37
   4  -5  -4  128.70    4.62
  -4  -5   4  118.04    4.04
  -4  -5   4  130.02    4.45
   4   5  -4  130.18    7.80
   4  -5  -4  125.53    7.59
   4   5  -4  129.63    3.91
   4  -5  -4  125.84    3.81
  -4  -5   4  128.35    4.45
   4  -5  -3 2152.79   17.84
  -4  -5   3 2089.77   17.48
  -4  -5   3 2103.33   17.62
   4   5  -3 2147.98   30.66
   4  -5  -3 2092.61   29.80
   4   5  -3 2115.80   15.22
   4  -5  -3 2065.26   14.83
  -4  -5   2    9.77    1.19
  -4  -5   2    8.09    1.13
   4  -5  -2   10.31    1.30
   4  -5  -2    9.33    1.24
   4  -5  -2    6.95    1.72
   4   5  -2   11.88    2.30
   4   5  -2    9.09    1.03
   4  -5  -2    9.21    1.00
  -4  -5   1    2.51    1.51
   4  -5  -1    1.49    0.54
   4   5  -1    1.43    0.79
   4  -5  -1    0.77    0.90
   4   5  -1    1.30    0.47
   4  -5  -1    1.36    0.45
   4   5   0  177.80    4.36
   4  -5   0  187.19    5.28
  -4  -5   0  189.51   10.34
   4  -5   0  171.41    5.12
   4   5   0  190.13    8.99
   4  -5   0  156.18    8.12
   4  -5   0  175.42    4.25
   4  -5   0  172.51    5.11
   4  -5   0  177.34    8.86
  -4   5   0  190.56    9.42
  -4  -5   0  176.94    9.05
  -4  -5  -1   99.01    7.43
   4  -5   1   95.13    3.84
   4  -5   1   96.27    3.85
   4   5   1  103.92    6.78
  -4   5  -1  107.11    3.99
   4   5   1  100.66    3.38
   4  -5   1   99.34    3.30
   4  -5   1   94.07    6.41
   4  -5   1   93.76    6.76
  -4   5  -1   97.02    6.79
  -4  -5  -1  100.29    6.89
  -4  -5  -2  110.00    7.81
   4  -5   2  101.38    4.08
   4  -5   2  103.51    7.03
   4  -5   2  100.22    4.00
  -4   5  -2  102.46    3.99
   4   5   2  104.52    7.12
   4  -5   2   94.52    7.14
   4   5   2   97.33    3.44
   4  -5   2   94.61    3.34
  -4   5  -2  101.20    7.04
  -4  -5  -2  102.10    7.02
  -4   5  -3   10.94    2.41
  -4  -5  -3   10.55    2.48
   4  -5   3    9.34    1.30
  -4  -5  -3   12.35    2.66
   4  -5   3   16.87    1.76
  -4   5  -3   12.31    1.49
  -4   5  -3   11.50    1.31
  -4  -5  -3   10.24    1.21
   4   5   3   11.05    2.45
   4  -5   3   13.70    2.75
   4  -5   3    9.26    2.69
  -4   5  -3   12.10    1.26
  -4  -5  -3   11.85    1.24
  -4   5  -4   17.84    3.28
  -4  -5  -4   14.10    2.86
  -4  -5  -4   16.34    3.10
   4  -5   4   11.58    2.90
   4  -5   4   15.27    1.74
  -4   5  -4   16.59    1.74
   4  -5   4   17.19    1.76
   4   5   4   16.55    3.30
  -4   5  -4   14.95    1.48
   4  -5   4   13.40    2.81
  -4  -5  -4   16.17    1.54
  -4   5  -5  762.40   11.99
   4  -5   5  775.25   11.75
  -4  -5  -5  779.27   11.29
   4  -5   5  792.81   22.31
  -4   5  -5  796.58   11.02
  -4   5  -5  790.23   22.15
   4  -5   5  769.54   23.77
  -4  -5  -5  761.06   21.59
   4   5   5  800.30   22.74
  -4  -5  -5  752.64   10.75
  -4   5  -6   21.07    3.98
  -4  -5  -6   18.69    3.66
  -4   5  -6   15.16    3.25
  -4   5  -6   22.01    2.17
   4  -5   6   17.04    1.83
   4  -5   6   24.76    4.25
  -4  -5  -6   22.64    2.02
   4   5   6   19.12    3.84
  -4   5  -6   18.73    1.80
  -4  -5  -6   18.82    1.79
   4  -5   6   20.05    4.39
  -4  -5  -6   20.55    3.88
  -4   5  -7  272.57    7.02
  -4  -5  -7  262.80   14.22
  -4   5  -7  271.75   14.49
  -4   5  -7  279.88    7.78
  -4  -5  -7  275.41    6.98
   4  -5   7  279.88   14.60
  -4  -5  -7  284.01    7.29
   4   5   7  255.52   14.16
  -4   5  -7  290.75   14.85
  -4  -5  -7  300.83   14.97
   4  -5   7  266.11   15.42
  -4  -5  -7  280.03    7.14
  -4   5  -7  281.39    7.16
  -4  -5  -8  240.38    6.73
  -4  -5  -8  235.30   13.96
  -4   5  -8  234.26   13.96
  -4   5  -8  257.10    7.85
  -4  -5  -8  238.08    6.88
   4  -5   8  238.75   14.03
   4  -5   8  256.62    7.22
   4   5   8  250.69   14.55
  -4   5  -8  241.68   14.10
  -4  -5  -8  251.80   14.47
   4  -5   8  242.06   15.08
  -4   5  -8  242.53   15.26
  -4  -5  -8  246.95    6.91
  -4   5  -8  242.42    6.84
  -4   5  -8  184.10    5.98
  -4  -5  -9  688.08   24.37
  -4   5  -9  745.68   25.44
  -4   5  -9  770.14   13.73
   4   5   9  710.38   23.98
   4  -5   9  720.10   23.97
  -4   5  -9  744.97   25.62
   4  -5   9  739.57   12.16
  -4   5  -9  759.12   12.13
  -4  -5  -9  738.72   11.88
   4   5   9  729.38   25.41
   4  -5   9  721.04   24.80
  -4  -5  -9  719.16   25.08
   4  -5   9  746.55   26.85
  -4   5  -9  750.96   27.02
  -4  -5  -9  731.79   11.99
  -4   5  -9  745.84   12.14
  -4  -5 -10   54.41    6.98
  -4   5 -10   63.60    7.55
  -4   5 -10   59.23    3.80
   4  -5  10   63.10    7.21
   4   5  10   59.78    6.99
  -4  -5 -10   55.35    3.32
  -4  -5 -10   54.10    3.22
   4  -5  10   59.73    3.39
  -4   5 -10   61.79    3.44
   4  -5  10   57.40    3.45
   4   5  10   61.33    7.51
   4  -5  10   50.28    6.88
   4  -5  10   47.54    6.84
  -4   5 -10   48.92    7.03
  -4  -5 -10   63.28    3.52
  -4   5 -10   58.87    3.39
  -4  -5 -10   57.83    7.24
  -4   5 -11  361.61    8.94
  -4  -5 -11  376.53    7.99
   4  -5  11  380.97    7.94
  -4   5 -11  363.56    7.93
  -4  -5 -11  370.76    7.98
   4  -5  11  371.76    8.29
  -4  -5 -11  370.45    8.04
  -4   5 -11  378.45    8.16
  -4  -5 -12    7.00    0.98
  -4  -5 -12    7.74    1.16
  -4  -5 -12   10.00    1.24
   4  -5  12   10.19    1.32
  -4   5 -12    9.98    1.39
  -4   5 -12   11.55    1.35
  -4  -5 -12    7.61    1.10
  -4   5 -12    9.58    1.24
  -4  -5 -13  272.15    5.43
  -4  -5 -13  272.42    5.75
  -4   5 -13  258.97    4.96
   4  -5  13  281.57    5.84
  -4   5 -13  268.38    6.18
   4  -5  13  272.64    5.22
  -4   5 -13  268.25    5.36
   4  -6 -14   15.61    1.60
   4   6 -14   14.68    1.54
  -4  -6  14   14.50    1.54
  -4  -6  14   12.58    1.14
  -4   6  14   10.44    1.09
   4   6 -13   17.94    1.91
  -4  -6  13   17.14    1.57
   4  -6 -13   19.59    1.98
  -4  -6  13   17.27    1.87
  -4  -6  13   17.81    1.59
   4  -6 -13   16.85    1.60
   4   6 -13   16.76    1.59
  -4   6  13   12.55    1.39
   4  -6 -12    6.41    1.34
  -4  -6  12    6.86    1.47
  -4  -6  12    9.20    1.36
  -4  -6  12    6.95    1.18
  -4   6  12    5.11    0.98
   4   6 -12    6.78    1.13
  -4  -6  11  105.27    4.41
  -4   6  11  105.33    4.41
   4  -6 -11  111.34    5.14
  -4  -6  11  110.09    4.92
  -4  -6  11  109.88    4.69
   4  -6 -10  118.64    9.81
   4   6 -10  106.16    9.48
  -4  -6  10   92.74    8.68
  -4   6  10   92.82    8.67
  -4  -6  10  100.88    8.95
  -4  -6  10  102.99    4.39
  -4   6  10   80.26    3.88
   4  -6 -10  103.50    4.99
  -4  -6  10  108.29    4.84
  -4  -6  10  102.80    4.65
  -4  -6  10   82.33    3.88
   4  -6  -9  105.76    9.09
   4   6  -9  110.24    9.29
  -4  -6   9  105.97    9.12
  -4   6   9  111.65    9.43
  -4  -6   9  107.71    9.45
  -4  -6   9  109.02    4.49
  -4   6   9  109.99    4.55
   4  -6  -9   99.32    4.81
  -4  -6   9  109.70    4.81
  -4  -6   9  114.27    4.75
   4  -6  -8  709.83   22.33
   4   6  -8  716.92   22.81
  -4  -6   8  734.56   22.98
  -4  -6   8  728.67   11.23
  -4   6   8  725.91   11.38
   4  -6  -8  706.67   12.49
  -4  -6   8  717.00   11.90
  -4  -6   8  695.63   11.92
  -4  -6   8  703.30   11.67
   4   6  -8  722.78   10.64
   4  -6  -8  686.50   10.26
   4  -6  -7  226.44   12.08
   4   6  -7  238.13   12.56
  -4  -6   7  233.86   12.36
  -4   6   7  209.94   11.88
   4  -6  -7  231.64    6.17
  -4  -6   7  240.23    6.28
  -4   6   7  232.68    6.26
   4  -6  -7  231.68    6.95
  -4  -6   7  241.94    6.62
  -4  -6   7  228.53    6.71
  -4  -6   7  241.64    6.78
   4  -6  -7  234.65    5.79
  -4  -6   6  281.64   12.90
  -4   6   6  212.51   11.41
   4  -6  -6  259.42    6.52
  -4  -6   6  276.37    6.53
  -4   6   6  264.08    6.46
   4  -6  -6  287.64    7.51
  -4  -6   6  270.37    6.73
  -4  -6   6  276.09    7.18
  -4  -6   6  264.72    6.95
   4  -6  -6  266.96    5.89
   4   6  -5    3.78    0.73
   4  -6  -5    4.37    0.82
  -4  -6   5    4.79    1.78
  -4   6   5    7.69    2.02
   4  -6  -5    5.68    1.01
   4  -6  -5    4.82    1.04
  -4  -6   5    7.05    1.16
  -4  -6   5    7.29    1.22
  -4  -6   5    4.52    0.92
   4  -6  -4 1190.21   13.77
   4  -6  -4 1166.07   14.40
  -4  -6   4 1185.94   13.97
  -4  -6   4 1150.08   12.79
  -4  -6   4 1148.96   13.85
   4   6  -4 1196.03   11.86
   4  -6  -4 1165.91   11.53
   4   6  -3    5.74    0.84
   4  -6  -3    6.11    0.81
  -4  -6   3    4.51    1.83
   4  -6  -3    4.40    0.89
   4  -6  -3    4.04    0.83
  -4  -6   3    5.67    0.95
  -4  -6   3    5.60    1.02
   4   6  -3    2.68    1.12
   4  -6  -3    7.76    2.07
   4  -6  -2  147.42    4.85
  -4  -6   2  133.16    9.34
   4  -6  -2  149.78    5.01
   4  -6  -2  147.04    4.95
  -4  -6   2  145.26    4.67
  -4  -6   2  143.89    4.70
  -4  -6   2  149.17    4.79
   4   6  -2  151.76    7.95
   4  -6  -2  138.35    7.50
   4   6  -2  149.04    3.95
   4  -6  -2  150.01    3.89
  -4  -6   1   48.92    5.61
   4  -6  -1   43.69    2.70
  -4  -6   1   43.83    2.56
  -4  -6   1   40.29    2.45
   4  -6  -1   39.16    3.99
   4   6  -1   45.28    4.38
  -4  -6   1   39.93    2.46
   4   6  -1   40.65    2.06
   4  -6  -1   40.87    2.00
  -4   6   1   36.38    4.10
  -4  -6   1   42.14    4.42
  -4  -6   0  190.17    5.25
  -4  -6   0  200.57    5.38
  -4  -6   0  200.73   11.25
   4  -6   0  197.74    5.77
   4  -6   0  201.12    9.09
   4   6   0  212.70    9.46
   4   6   0  203.94    4.61
   4  -6   0  194.32    4.39
   4  -6   0  192.52    5.66
  -4   6   0  194.36    5.43
  -4   6   0  213.83    9.85
  -4  -6   0  200.13    9.46
   4  -6   0  200.95   10.17
  -4  -6  -1  680.45   20.70
   4  -6   1  693.87   10.88
   4   6   1  730.59   17.99
  -4  -6  -1  695.50    9.96
   4  -6   1  680.49   16.98
  -4  -6  -1  680.02    9.68
  -4   6  -1  685.45   10.34
   4  -6   1  698.58   10.89
   4   6   1  703.98    8.84
   4  -6   1  691.20    8.53
   4  -6   1  709.10   19.78
  -4   6  -1  721.17   18.16
  -4  -6  -1  679.06   17.50
  -4  -6  -2  417.06   16.14
  -4  -6  -2  417.07    7.87
   4  -6   2  419.00    8.60
   4  -6   2  405.87    8.42
  -4   6  -2  422.51    8.27
   4   6   2  423.74   14.25
   4  -6   2  400.39   13.60
   4   6   2  423.34    7.11
   4  -6   2  433.71    7.02
   4  -6   2  428.14   16.12
  -4   6  -2  448.86   14.59
  -4  -6  -2  434.69   14.26
  -4   6  -3   30.60    3.95
[truncated: 277,117 more chars]
