# Supplementary material for: [rac-1,8-Bis(2-carbamoyleth­yl)-5,5,7,12,12,14-hexa­methyl-1,4,8,11-tetra­aza­cyclo­tetra­deca­ne]copper(II) di­acetate tetra­hydrate: crystal structure and Hirshfeld surface analysis
Source: Acta Crystallogr E Crystallogr Commun. 2021 Nov 23;77(Pt 12):1316–22. doi: 10.1107/S2056989021012184 (PMC8647745; doi:10.1107/S2056989021012184)
Supplement: Supplementary file 2 [file e-77-01316-Isup2.hkl]

data_I                                                                          
_shelx_title ' MSYC_04'                                                         
_shelx_refln_list_code          4                                               
_shelx_F_calc_maximum      148.66                                               
_exptl_crystal_F_000       734.00                                               
_reflns_d_resolution_high  0.8371                                               
                                                                                
loop_                                                                           
 _space_group_symop_operation_xyz                                               
 'x, y, z'                                                                      
 '-x+1/2, y+1/2, -z+1/2'                                                        
 '-x, -y, -z'                                                                   
 'x-1/2, -y-1/2, z-1/2'                                                         
                                                                                
_cell_length_a     8.5733                                                       
_cell_length_b    14.2616                                                       
_cell_length_c    13.9853                                                       
_cell_angle_alpha  90.000                                                       
_cell_angle_beta   97.525                                                       
_cell_angle_gamma  90.000                                                       
                                                                                
_shelx_F_squared_multiplier     1.000                                           
                                                                                
loop_                                                                           
 _refln_index_h                                                                 
 _refln_index_k                                                                 
 _refln_index_l                                                                 
 _refln_F_squared_calc                                                          
 _refln_F_squared_meas                                                          
 _refln_F_squared_sigma                                                         
 _refln_observed_status                                                         
   2   0   0       2898.34       3047.57       138.82 o                         
   4   0   0       1719.64       1784.71        15.17 o                         
   6   0   0        425.76        439.12         6.72 o                         
   8   0   0         94.51        103.36         3.19 o                         
  10   0   0        106.86         97.44         3.20 o                         
   1   1   0       6451.59       6244.79        22.78 o                         
   2   1   0      13195.31      13414.44        38.09 o                         
   3   1   0       2666.37       2555.45        17.12 o                         
   4   1   0        152.09        205.65         3.36 o                         
   5   1   0        322.69        300.55         3.98 o                         
   6   1   0        315.55        318.89         4.05 o                         
   7   1   0        660.45        655.68         6.37 o                         
   8   1   0         73.93         73.82         2.03 o                         
   9   1   0         33.49         36.11         1.53 o                         
  10   1   0         10.20         10.01         0.70 o                         
   0   2   0       2829.19       2706.84        23.48 o                         
   1   2   0         25.94         57.73         1.98 o                         
   2   2   0       7196.86       7316.87        33.72 o                         
   3   2   0        184.24        192.19         3.63 o                         
   4   2   0         18.56         33.31         1.50 o                         
   5   2   0        659.24        643.36        13.45 o                         
   6   2   0        793.81        767.79         5.27 o                         
   7   2   0          2.30          3.77         0.62 o                         
   8   2   0        237.89        241.09         3.87 o                         
   9   2   0         11.82         18.57         1.09 o                         
  10   2   0          6.77          7.35         0.84 o                         
   1   3   0      16854.59      16284.50        37.74 o                         
   2   3   0        941.93        985.58        11.32 o                         
   3   3   0         60.27         80.21         2.33 o                         
   4   3   0        181.37        232.07         4.14 o                         
   5   3   0       3024.43       2814.02        14.22 o                         
   6   3   0        113.69        120.40         2.05 o                         
   7   3   0        274.08        277.40         3.15 o                         
   8   3   0          1.80          3.09         1.08 o                         
   9   3   0        217.19        212.57         3.85 o                         
   0   4   0        328.19        454.76        13.84 o                         
   1   4   0      12775.89      13281.63        28.44 o                         
   2   4   0        953.69        890.27        10.03 o                         
   3   4   0       5092.04       4938.69        50.44 o                         
   4   4   0       1710.35       1629.90        14.26 o                         
   5   4   0        364.07        395.57         3.55 o                         
   6   4   0        338.46        342.99         4.47 o                         
   7   4   0        125.82        123.17         3.81 o                         
   8   4   0        426.06        433.56         6.90 o                         
   9   4   0          5.28          5.02         0.60 o                         
   1   5   0       7378.70       7442.80        14.94 o                         
   2   5   0         13.89         22.68         1.33 o                         
   3   5   0        253.72        285.42         3.58 o                         
   4   5   0        352.27        354.48         4.76 o                         
   5   5   0        144.39        169.50         2.36 o                         
   6   5   0          8.40          9.01         0.69 o                         
   7   5   0        843.98        895.80         7.50 o                         
   8   5   0         13.63         11.50         1.44 o                         
   9   5   0        276.77        279.63         6.10 o                         
   0   6   0       1708.22       1658.78        33.82 o                         
   1   6   0        436.50        509.18        13.52 o                         
   2   6   0       2698.53       2938.67        33.21 o                         
   3   6   0       2669.64       2999.02        23.36 o                         
   4   6   0        453.66        395.87         3.49 o                         
   5   6   0          1.77          0.60         0.32 o                         
   6   6   0       1033.48       1034.87         8.08 o                         
   7   6   0         43.29         40.33         1.42 o                         
   8   6   0        402.87        405.90         5.93 o                         
   9   6   0          0.08         -0.21         0.56 o                         
   1   7   0       1034.57        991.62        20.78 o                         
   2   7   0        581.12        704.08        27.03 o                         
   3   7   0       2182.17       2154.80        15.17 o                         
   4   7   0         13.36         18.42         0.85 o                         
   5   7   0        509.62        502.64         6.00 o                         
   6   7   0        131.14        112.59         8.42 o                         
   7   7   0        222.02        212.29         3.93 o                         
   8   7   0          0.22         -1.03         1.13 o                         
   9   7   0        119.35        129.35         3.15 o                         
   0   8   0        445.11        405.40        20.29 o                         
   1   8   0          3.96          0.54         1.14 o                         
   2   8   0       1726.94       1730.78        13.14 o                         
   3   8   0        555.88        571.31         5.40 o                         
   4   8   0         16.71          9.72         0.73 o                         
   5   8   0        170.30        157.91         3.50 o                         
   6   8   0        577.34        591.16         7.80 o                         
   7   8   0         14.54         12.56         1.25 o                         
   8   8   0        431.12        431.74        10.62 o                         
   1   9   0       1319.25       1233.05         7.67 o                         
   2   9   0        378.10        343.19         3.63 o                         
   3   9   0        310.45        292.25         3.49 o                         
   4   9   0         48.09         42.45         1.52 o                         
   5   9   0        913.16        893.48        10.74 o                         
   6   9   0          7.75         10.89         1.15 o                         
   7   9   0        456.84        447.83         6.31 o                         
   8   9   0          6.41          7.34         1.14 o                         
   0  10   0       4159.31       4370.49        22.27 o                         
   1  10   0        691.75        744.39         6.80 o                         
   2  10   0       1491.20       1410.23         6.84 o                         
   3  10   0        268.39        272.03         3.36 o                         
   4  10   0         23.79         33.19         1.31 o                         
   5  10   0        252.45        271.55         5.36 o                         
   6  10   0        269.56        258.11         5.42 o                         
   7  10   0         44.18         44.63         2.66 o                         
   8  10   0         97.38         96.62         2.97 o                         
   1  11   0        808.75        819.85         5.08 o                         
   2  11   0        175.35        172.75         2.87 o                         
   3  11   0          2.32          1.72         0.51 o                         
   4  11   0          9.16          5.91         0.77 o                         
   5  11   0        168.24        170.55         3.64 o                         
   6  11   0         60.35         52.88         3.01 o                         
   7  11   0        298.63        283.15         6.38 o                         
   0  12   0       1064.29       1029.57        12.69 o                         
   1  12   0        141.67        145.25         2.86 o                         
   2  12   0         96.84         84.10         2.03 o                         
   3  12   0         42.65         39.66         1.51 o                         
   4  12   0        346.32        353.76         4.82 o                         
   5  12   0        148.57        121.69         2.74 o                         
   6  12   0        163.98        165.44         4.94 o                         
   7  12   0         37.81         37.22         1.71 o                         
   1  13   0        181.51        196.45         3.65 o                         
   2  13   0        136.69        132.16         2.68 o                         
   3  13   0        361.14        360.89         4.76 o                         
   4  13   0          3.33          2.95         0.55 o                         
   5  13   0         50.56         52.63         1.84 o                         
   6  13   0          3.15          0.67         0.65 o                         
   0  14   0       1011.28       1008.40        14.89 o                         
   1  14   0          3.98          1.80         0.56 o                         
   2  14   0         75.56         61.39         1.94 o                         
   3  14   0          0.25          0.80         0.52 o                         
   4  14   0        253.56        259.38         3.98 o                         
   5  14   0         39.84         34.34         2.14 o                         
   1  15   0        406.10        396.25         4.74 o                         
   2  15   0         94.31         99.67         2.53 o                         
   3  15   0        162.66        162.35         3.42 o                         
   4  15   0          9.75          8.21         0.81 o                         
   0  16   0        125.96        137.42         4.63 o                         
   1  16   0        277.96        281.64         3.93 o                         
   2  16   0        305.53        329.28         4.73 o                         
   3  16   0          0.09          0.06         0.39 o                         
  -9   0   1         46.31         57.70         2.74 o                         
  -7   0   1       2074.00       2113.95        26.82 o                         
  -5   0   1         33.04         61.29         2.80 o                         
  -3   0   1      15014.17      14826.84        42.97 o                         
  -1   0   1      13365.46      12579.51        49.30 o                         
   1   0   1      13871.80      12658.82        54.83 o                         
   3   0   1         17.71          7.63         0.94 o                         
   5   0   1        744.41        857.15        11.50 o                         
   7   0   1        209.03        196.28         4.29 o                         
   9   0   1        532.11        542.75         8.03 o                         
 -10   1   1         69.67         67.28         1.81 o                         
  -9   1   1          2.16          8.47         0.84 o                         
  -8   1   1          1.37          3.07         0.54 o                         
  -7   1   1        109.57        107.67         2.41 o                         
  -6   1   1       1505.26       1429.84         9.63 o                         
  -5   1   1         14.63         13.46         0.96 o                         
  -4   1   1       3127.63       3000.68        15.47 o                         
  -3   1   1          7.47         20.38         1.25 o                         
  -2   1   1       1608.61       1852.11        14.52 o                         
  -1   1   1         39.52         16.96         0.91 o                         
   0   1   1      17830.60      16378.45        95.73 o                         
   1   1   1       2457.71       2257.23        10.70 o                         
   2   1   1         12.44          7.46         0.78 o                         
   3   1   1       2951.16       3154.47        13.80 o                         
   4   1   1       3195.60       3241.81        23.11 o                         
   5   1   1          9.52         10.06         0.78 o                         
   6   1   1        627.50        571.31         5.15 o                         
   7   1   1        186.61        195.95         3.02 o                         
   8   1   1        419.95        439.27         5.25 o                         
   9   1   1         22.66         15.43         1.10 o                         
  10   1   1        207.43        197.33         3.63 o                         
 -10   2   1         76.17         74.27         1.83 o                         
  -9   2   1          3.66          5.68         0.68 o                         
  -8   2   1          2.44          4.54         0.68 o                         
  -7   2   1        322.68        353.36         3.77 o                         
  -6   2   1        113.77        100.67         2.12 o                         
  -5   2   1       1847.62       1881.57         9.89 o                         
  -4   2   1        128.68        127.24         3.20 o                         
  -3   2   1        345.61        382.78         7.87 o                         
  -2   2   1       1421.37       1618.19        14.94 o                         
  -1   2   1       7234.79       7367.34        34.47 o                         
   0   2   1        152.22        133.57         1.43 o                         
   1   2   1       7019.47       6637.14        19.63 o                         
   2   2   1       7266.03       7294.85        20.69 o                         
   3   2   1       2717.08       2771.33        15.18 o                         
   4   2   1       2181.28       2276.82        13.62 o                         
   5   2   1        426.45        422.28         4.21 o                         
   6   2   1        424.44        389.38         3.75 o                         
   7   2   1        879.86        902.41         7.86 o                         
   8   2   1         36.17         36.25         1.54 o                         
   9   2   1        227.28        224.96         3.80 o                         
 -10   3   1          7.24         14.90         1.52 o                         
  -9   3   1          3.82          3.67         0.59 o                         
  -8   3   1        636.40        611.71         9.62 o                         
  -7   3   1        165.29        163.68         2.44 o                         
  -6   3   1        785.27        822.51         6.09 o                         
  -5   3   1        285.87        276.60         3.01 o                         
  -4   3   1        254.02        218.29         3.93 o                         
  -3   3   1        804.36        840.90         6.61 o                         
  -2   3   1       1662.71       1614.04        21.15 o                         
  -1   3   1       6941.40       6943.87        25.01 o                         
   0   3   1       1535.38       1434.69         4.75 o                         
   1   3   1       3251.84       3347.98        11.21 o                         
   2   3   1       6399.94       6287.92        23.36 o                         
   3   3   1        361.94        350.83         4.33 o                         
   4   3   1         10.90         17.53         1.25 o                         
   5   3   1        130.35        124.68         1.96 o                         
   6   3   1        320.57        322.20         5.35 o                         
   7   3   1          7.24          6.73         0.72 o                         
   8   3   1        675.94        660.74         6.19 o                         
   9   3   1          2.44          2.65         0.62 o                         
  -9   4   1        118.30        115.27         2.21 o                         
  -8   4   1        195.41        190.84         3.33 o                         
  -7   4   1          2.80          1.68         0.44 o                         
  -6   4   1        547.99        537.75         4.90 o                         
  -5   4   1       1780.39       1672.55        12.60 o                         
  -4   4   1          7.79         24.07         7.29 o                         
  -3   4   1         75.29         36.91         1.73 o                         
  -2   4   1       3950.92       3845.73        26.65 o                         
  -1   4   1       2017.96       2152.78        10.55 o                         
   0   4   1         13.43         13.58         1.53 o                         
   1   4   1       6842.66       6709.08        18.73 o                         
   2   4   1          1.65          1.84         0.52 o                         
   3   4   1       4257.05       4437.95        19.09 o                         
   4   4   1         18.18         20.46         1.38 o                         
   5   4   1       1996.04       1956.13        10.63 o                         
   6   4   1         51.62         51.96         1.56 o                         
   7   4   1        261.14        264.51         3.89 o                         
   8   4   1         30.54         30.91         1.32 o                         
   9   4   1        557.38        579.25         6.72 o                         
  -9   5   1         18.44         13.98         1.05 o                         
  -8   5   1        108.85        125.61         2.83 o                         
  -7   5   1        233.19        234.07         3.40 o                         
  -6   5   1         11.88         12.35         0.75 o                         
  -5   5   1        120.32        111.16         1.83 o                         
  -4   5   1          1.80          2.78         0.50 o                         
  -3   5   1        475.68        478.64         5.13 o                         
  -2   5   1       2435.59       2539.05        24.07 o                         
  -1   5   1       3396.62       3722.46        33.52 o                         
   0   5   1       3532.65       3319.33        42.25 o                         
   1   5   1       5494.12       5835.81        16.76 o                         
   2   5   1      14945.82      15518.14        43.27 o                         
   3   5   1       4402.19       4626.44        34.11 o                         
   4   5   1        244.61        198.35         2.81 o                         
   5   5   1        403.00        410.60         3.70 o                         
   6   5   1        316.46        315.06         5.10 o                         
   7   5   1         39.03         37.01         1.37 o                         
   8   5   1        646.81        654.66         9.25 o                         
   9   5   1         41.49         35.01         1.38 o                         
  -9   6   1        373.75        371.50         7.26 o                         
  -8   6   1         14.50         20.39         1.09 o                         
  -7   6   1        197.93        197.10         3.07 o                         
  -6   6   1        125.82        111.50         2.13 o                         
  -5   6   1        109.09         89.81         2.15 o                         
  -4   6   1         64.80         82.88         1.71 o                         
  -3   6   1       1032.70        928.28        48.37 o                         
  -2   6   1        754.55        865.29         7.97 o                         
  -1   6   1         94.48        149.32        14.41 o                         
   0   6   1        181.85        190.42         8.15 o                         
   1   6   1       1754.11       1769.99        20.57 o                         
   2   6   1         11.12         22.37         2.36 o                         
   3   6   1       4924.10       5216.52        31.43 o                         
   4   6   1       1318.83       1386.52         7.22 o                         
   5   6   1         15.44          6.45         0.80 o                         
   6   6   1        708.62        704.03         5.72 o                         
   7   6   1       1002.81       1006.97         8.06 o                         
   8   6   1         22.53         19.42         1.35 o                         
   9   6   1        109.20        104.97         2.93 o                         
  -9   7   1          0.44          1.60         0.48 o                         
  -8   7   1        235.38        258.59        10.04 o                         
  -7   7   1         78.37         76.79         2.99 o                         
  -6   7   1        309.05        307.17        10.69 o                         
  -5   7   1         85.84         81.10         2.18 o                         
  -4   7   1       1107.94       1054.37        16.96 o                         
  -3   7   1         21.68         12.45         1.02 o                         
  -2   7   1         18.95         39.27         6.75 o                         
  -1   7   1       3542.51       3678.29        42.21 o                         
   0   7   1       2545.75       2470.28        32.29 o                         
   1   7   1       2079.89       2259.28        30.90 o                         
   2   7   1       3923.65       3929.07        64.73 o                         
   3   7   1        527.87        568.09         6.72 o                         
   4   7   1        465.65        441.67         8.19 o                         
   5   7   1         12.49         16.79         1.09 o                         
   6   7   1        182.01        193.96         5.81 o                         
   7   7   1         84.98         77.30         3.29 o                         
   8   7   1        269.81        287.64         5.74 o                         
   9   7   1          3.45          1.95         0.45 o                         
  -9   8   1        163.56        163.12         4.12 o                         
  -8   8   1         12.03          8.77         1.34 o                         
  -7   8   1        241.15        258.88         6.15 o                         
  -6   8   1        151.23        141.24         3.41 o                         
  -5   8   1        714.42        729.25         6.82 o                         
  -4   8   1          1.74          1.88         0.42 o                         
  -3   8   1         63.57         90.15         2.37 o                         
  -2   8   1        124.46        123.54         2.39 o                         
  -1   8   1       1911.72       1803.69        30.92 o                         
   0   8   1        452.77        497.57        15.86 o                         
   1   8   1       2707.73       2522.25       253.43 o                         
   2   8   1        646.25        660.76         6.21 o                         
   3   8   1        613.11        593.96         7.35 o                         
   4   8   1         13.06         15.18         0.99 o                         
   5   8   1        896.33        901.12         8.23 o                         
   6   8   1         25.90         32.65         2.18 o                         
   7   8   1        231.77        219.63         5.60 o                         
   8   8   1        202.88        196.82         4.38 o                         
  -8   9   1        331.49        338.59         6.98 o                         
  -7   9   1          1.39          2.12         0.74 o                         
  -6   9   1        478.10        490.27         6.27 o                         
  -5   9   1         66.29         69.90         2.17 o                         
  -4   9   1        239.28        239.00         3.93 o                         
  -3   9   1          2.71          2.44         0.59 o                         
  -2   9   1        862.65        794.71         5.21 o                         
  -1   9   1        176.47        180.91         2.71 o                         
   0   9   1         75.43         83.58         2.08 o                         
   1   9   1       2358.06       2353.82         7.56 o                         
   2   9   1       3676.06       3569.17        14.53 o                         
   3   9   1         52.81         63.52         2.28 o                         
   4   9   1         28.54         26.70         1.39 o                         
   5   9   1        177.27        165.07         6.11 o                         
   6   9   1        527.08        517.07         6.97 o                         
   7   9   1          0.30          1.06         0.47 o                         
   8   9   1         63.41         57.99         2.81 o                         
  -8  10   1         48.06         48.49         2.67 o                         
  -7  10   1        315.52        316.39         6.11 o                         
  -6  10   1          0.02          0.31         0.55 o                         
  -5  10   1        206.56        202.15         6.05 o                         
  -4  10   1         31.58         45.31         1.66 o                         
  -3  10   1        571.83        537.83         5.32 o                         
  -2  10   1         47.67         50.44         1.33 o                         
  -1  10   1       1276.31       1286.86         7.23 o                         
   0  10   1        304.84        326.48         3.85 o                         
   1  10   1       2701.02       2603.68        10.84 o                         
   2  10   1        330.58        345.43         3.66 o                         
   3  10   1        149.18        147.04         2.63 o                         
   4  10   1         95.65        102.47         2.80 o                         
   5  10   1         42.64         46.30         1.95 o                         
   6  10   1         12.69         10.92         1.08 o                         
   7  10   1         33.20         28.18         2.36 o                         
   8  10   1         82.48         86.70         2.55 o                         
  -7  11   1         77.38         83.90         3.02 o                         
  -6  11   1        222.38        208.32         4.76 o                         
  -5  11   1          0.86          1.74         0.63 o                         
  -4  11   1          9.99         13.57         0.96 o                         
  -3  11   1         49.33         40.20         1.54 o                         
  -2  11   1         51.82         45.21         1.27 o                         
  -1  11   1        336.62        328.63         3.91 o                         
   0  11   1       2173.03       2247.63         9.94 o                         
   1  11   1        393.30        381.54         4.68 o                         
   2  11   1         39.65         41.64         1.51 o                         
   3  11   1        117.95        156.29         3.69 o                         
   4  11   1        683.91        743.18         6.90 o                         
   5  11   1          0.02          0.51         0.48 o                         
   6  11   1        220.43        199.16         5.07 o                         
   7  11   1         17.94         10.68         1.11 o                         
  -7  12   1        235.15        233.04         4.20 o                         
  -6  12   1         13.34         12.24         0.95 o                         
  -5  12   1        181.83        176.82         3.32 o                         
  -4  12   1         11.13         11.43         0.84 o                         
  -3  12   1         40.71         38.85         1.34 o                         
  -2  12   1        291.80        281.01         3.34 o                         
  -1  12   1        479.72        453.76         6.93 o                         
   0  12   1        698.99        698.69         6.54 o                         
   1  12   1        669.68        645.99         7.49 o                         
   2  12   1          8.72         15.51         0.91 o                         
   3  12   1        408.13        435.40         4.90 o                         
   4  12   1        133.20         94.80         2.08 o                         
   5  12   1         43.18         46.41         1.66 o                         
   6  12   1          2.40          1.18         0.45 o                         
   7  12   1        208.88        211.62         3.96 o                         
  -6  13   1        235.13        260.07         4.10 o                         
  -5  13   1         32.91         35.50         1.41 o                         
  -4  13   1        170.00        156.03         3.10 o                         
  -3  13   1         23.48         24.11         1.27 o                         
  -2  13   1         11.61         14.03         0.86 o                         
  -1  13   1        220.66        233.30         3.42 o                         
   0  13   1        723.12        722.61         6.31 o                         
   1  13   1         10.23         14.08         1.03 o                         
   2  13   1        115.08        113.99         2.47 o                         
   3  13   1         83.54         81.40         2.07 o                         
   4  13   1        359.03        343.14         4.53 o                         
   5  13   1         14.65         10.16         1.16 o                         
   6  13   1         85.46         98.61         2.41 o                         
  -5  14   1         29.15         29.60         1.22 o                         
  -4  14   1         45.26         48.60         1.59 o                         
  -3  14   1        183.27        185.01         3.59 o                         
  -2  14   1         19.13         20.69         1.15 o                         
  -1  14   1         88.54         98.71         2.57 o                         
   0  14   1        144.44        131.01         2.55 o                         
   1  14   1        112.04        118.06         2.77 o                         
   2  14   1         12.78          8.59         0.90 o                         
   3  14   1        272.57        267.48         4.82 o                         
   4  14   1          4.06          2.70         0.75 o                         
   5  14   1        140.28        132.72         3.39 o                         
  -4  15   1        373.17        378.44         4.67 o                         
  -3  15   1         27.10         30.09         1.51 o                         
  -2  15   1         76.95         76.02         2.21 o                         
  -1  15   1        172.69        185.22         3.23 o                         
   0  15   1        587.47        590.88         5.91 o                         
   1  15   1         11.57         18.24         0.99 o                         
   2  15   1        128.63        129.94         2.64 o                         
   3  15   1         15.96         19.36         1.32 o                         
   4  15   1        100.43        111.67         3.10 o                         
  -3  16   1        174.77        189.19         3.25 o                         
  -2  16   1          0.99          0.36         0.39 o                         
  -1  16   1        262.68        267.28         3.43 o                         
   0  16   1          7.89          8.54         0.65 o                         
   1  16   1         26.08         31.53         1.55 o                         
   2  16   1          0.53          0.34         0.49 o                         
   3  16   1        131.77        133.52         3.21 o                         
   0  17   1         87.26         82.66         2.30 o                         
 -10   0   2        311.48        286.14         5.78 o                         
  -8   0   2         99.79        118.94         3.92 o                         
  -6   0   2       2529.67       2518.20        32.22 o                         
  -4   0   2        403.56        546.76         8.64 o                         
  -2   0   2         39.87         45.84         4.39 o                         
   0   0   2       6044.65       5493.61        36.06 o                         
   2   0   2       4513.14       5027.63        39.60 o                         
   4   0   2        158.38        169.05         5.40 o                         
   6   0   2         41.43         47.45         1.86 o                         
   8   0   2        482.87        497.44         7.88 o                         
 -10   1   2         56.96         51.14         2.20 o                         
  -9   1   2         27.25         33.67         1.37 o                         
  -8   1   2         39.11         45.26         1.54 o                         
  -7   1   2       1970.70       1942.36        19.29 o                         
  -6   1   2        161.46        160.54         3.20 o                         
  -5   1   2        196.43        171.24         2.75 o                         
  -4   1   2        243.76        271.30         4.31 o                         
  -3   1   2       2456.57       2257.49        19.29 o                         
  -2   1   2       8467.76       8651.65        46.22 o                         
  -1   1   2        164.25        193.28         2.82 o                         
   0   1   2       1450.44       1493.09         7.41 o                         
   1   1   2        855.34        875.44         6.47 o                         
   2   1   2       5065.59       5245.62        18.17 o                         
   3   1   2       4394.70       4424.14        24.29 o                         
   4   1   2       1856.08       2156.52        11.79 o                         
   5   1   2        891.09        852.93         5.27 o                         
   6   1   2         12.20         15.91         0.88 o                         
   7   1   2        723.64        716.75         8.36 o                         
   8   1   2        187.91        191.08         3.59 o                         
   9   1   2        230.15        238.08         4.05 o                         
 -10   2   2          3.06          5.68         0.52 o                         
  -9   2   2          1.79          0.42         0.49 o                         
  -8   2   2        818.96        830.99         7.69 o                         
  -7   2   2          4.39          2.74         1.31 o                         
  -6   2   2        879.29        831.21         6.25 o                         
  -5   2   2        117.25        126.70         2.37 o                         
  -4   2   2       2648.38       2628.08        15.01 o                         
  -3   2   2        159.29        175.36         2.95 o                         
  -2   2   2        760.93        718.20        12.29 o                         
  -1   2   2        786.46        768.27         7.71 o                         
   0   2   2         86.81        100.54         1.64 o                         
   1   2   2       1384.05       1503.82         8.94 o                         
   2   2   2       4915.16       4692.19        16.67 o                         
   3   2   2        149.39        177.82         2.77 o                         
   4   2   2       1779.61       1768.42        10.30 o                         
   5   2   2        107.52        121.34         1.82 o                         
   6   2   2        249.82        227.92         3.92 o                         
   7   2   2         79.76         79.93         2.25 o                         
   8   2   2        358.55        365.67         4.36 o                         
   9   2   2         11.82         13.69         1.02 o                         
 -10   3   2          0.00         -0.96         0.96 o                         
  -9   3   2        134.96        131.09         2.74 o                         
  -8   3   2        406.28        398.76         4.01 o                         
  -7   3   2        402.66        455.96         4.86 o                         
  -6   3   2        624.97        643.38         5.56 o                         
  -5   3   2        835.49        771.70         6.05 o                         
  -4   3   2        486.13        473.84         6.19 o                         
  -3   3   2          3.97         17.86         0.98 o                         
  -2   3   2          8.23          5.14         0.83 o                         
  -1   3   2         92.51        108.36         3.19 o                         
   0   3   2        273.29        315.74         3.13 o                         
   1   3   2         50.34         28.68         1.08 o                         
   2   3   2         39.05         52.41         2.16 o                         
   3   3   2       2517.56       2648.54        11.64 o                         
   4   3   2        194.16        217.08         4.82 o                         
   5   3   2        901.83        862.93         5.55 o                         
   6   3   2         60.68         81.55         2.03 o                         
   7   3   2         16.20         14.31         0.89 o                         
   8   3   2         13.42         10.57         1.13 o                         
   9   3   2        565.56        572.45         6.74 o                         
  -9   4   2         67.21         63.84         2.07 o                         
  -8   4   2         27.90         19.25         1.07 o                         
  -7   4   2        109.35        103.71         4.32 o                         
  -6   4   2        820.83        896.65         6.89 o                         
  -5   4   2       1454.70       1543.06         8.39 o                         
  -4   4   2        404.16        407.13         6.47 o                         
  -3   4   2        160.01        152.73         2.78 o                         
  -2   4   2       1806.42       1711.64        13.21 o                         
  -1   4   2         29.52         32.38         1.71 o                         
   0   4   2          0.78          9.66         1.74 o                         
   1   4   2        150.04        159.75         2.48 o                         
   2   4   2       8311.58       8488.35        36.88 o                         
   3   4   2       7474.15       7898.09        29.14 o                         
   4   4   2       1777.27       1766.74         8.71 o                         
   5   4   2          5.78         10.40         1.19 o                         
   6   4   2        638.49        684.62         5.52 o                         
   7   4   2         20.45         18.46         1.01 o                         
   8   4   2        178.58        182.34         4.00 o                         
   9   4   2         38.08         35.86         1.68 o                         
  -9   5   2        379.96        372.70         5.74 o                         
  -8   5   2         49.63         41.70         1.54 o                         
  -7   5   2         18.68         19.03         0.98 o                         
  -6   5   2        138.92        137.38         2.26 o                         
  -5   5   2       1029.12        994.07         6.58 o                         
  -4   5   2         11.80         18.55         0.88 o                         
  -3   5   2       2556.83       2474.10        31.03 o                         
  -2   5   2       2482.36       2693.88        15.46 o                         
  -1   5   2       5039.39       4942.63        41.22 o                         
   0   5   2         10.83          7.66         0.54 o                         
   1   5   2      11429.33      11524.13        21.02 o                         
   2   5   2       2232.88       2458.52        26.31 o                         
   3   5   2       2067.07       2119.28        14.79 o                         
   4   5   2        197.32        199.21         2.89 o                         
   5   5   2        191.05        213.82         2.88 o                         
   6   5   2         39.30         38.66         1.33 o                         
   7   5   2        426.86        429.94         5.89 o                         
   8   5   2         19.76         12.83         1.15 o                         
   9   5   2        198.26        194.51         3.55 o                         
  -9   6   2         31.75         26.91         2.05 o                         
  -8   6   2        151.04        168.62         2.89 o                         
  -7   6   2        141.94        144.05         2.72 o                         
  -6   6   2          0.65          1.91         0.69 o                         
  -5   6   2          4.24          3.90         0.54 o                         
  -4   6   2        303.61        294.14         3.03 o                         
  -3   6   2         99.97         96.89         8.25 o                         
  -2   6   2         21.81          7.91         3.29 o                         
  -1   6   2         99.68         89.50         2.34 o                         
   0   6   2        596.54        553.78        13.97 o                         
   1   6   2       1606.16       1625.53         8.48 o                         
   2   6   2       2055.31       2104.91        15.22 o                         
   3   6   2         27.57         28.96         1.85 o                         
   4   6   2        902.19        843.25         5.62 o                         
   5   6   2        169.48        180.09         4.73 o                         
   6   6   2        102.27        105.33         2.54 o                         
   7   6   2        247.78        250.21         7.14 o                         
   8   6   2        289.37        296.13         4.35 o                         
   9   6   2         18.08         18.01         1.58 o                         
  -9   7   2        167.86        176.73         5.70 o                         
  -8   7   2        170.85        177.69         3.88 o                         
  -7   7   2          7.70          7.58         0.71 o                         
  -6   7   2          0.33          0.86         0.44 o                         
  -5   7   2       1632.80       1707.95        15.55 o                         
  -4   7   2        254.59        269.39         3.73 o                         
  -3   7   2        252.86        196.01         2.94 o                         
  -2   7   2         95.48        133.78        11.86 o                         
  -1   7   2        158.13        111.57         8.51 o                         
   0   7   2         14.37         29.23         4.36 o                         
   1   7   2       1474.17       1326.17        19.65 o                         
   2   7   2       1632.71       1672.39        30.28 o                         
   3   7   2       1035.81       1043.35         8.88 o                         
   4   7   2        302.87        301.35         6.86 o                         
   5   7   2        510.36        532.03         8.44 o                         
   6   7   2         96.09         84.10         4.25 o                         
   7   7   2          7.32         11.73         2.07 o                         
   8   7   2        109.42        103.35         4.55 o                         
   9   7   2        121.97        112.23         3.83 o                         
  -9   8   2         32.67         32.22         1.47 o                         
  -8   8   2        647.05        655.55         8.67 o                         
  -7   8   2          0.65          0.69         0.82 o                         
  -6   8   2        100.79        103.84         3.63 o                         
  -5   8   2          7.82          6.72         0.78 o                         
  -4   8   2       1229.59       1141.76         8.97 o                         
  -3   8   2         72.80        103.05         2.19 o                         
  -2   8   2        381.09        334.88         3.98 o                         
  -1   8   2        914.91        891.65         7.48 o                         
   0   8   2        408.32        338.39        31.01 o                         
   1   8   2       1455.49       1539.29        13.18 o                         
   2   8   2       2841.38       2963.71        14.66 o                         
   3   8   2        514.43        505.92         5.58 o                         
   4   8   2        419.04        379.79         4.75 o                         
   5   8   2         27.18         28.84         1.55 o                         
   6   8   2         48.70         49.94         2.35 o                         
   7   8   2        166.28        141.93         4.18 o                         
   8   8   2        118.79        118.98         3.31 o                         
  -8   9   2        170.13        159.47         3.34 o                         
  -7   9   2        204.29        231.95         5.58 o                         
  -6   9   2         24.89         20.39         1.35 o                         
  -5   9   2        304.13        320.58         4.59 o                         
  -4   9   2         98.67        111.51         2.68 o                         
  -3   9   2          0.74          0.90         0.42 o                         
  -2   9   2          7.64         12.30         0.70 o                         
  -1   9   2        460.18        420.64         4.80 o                         
   0   9   2        337.75        402.24         4.01 o                         
   1   9   2        120.64        110.59         1.78 o                         
   2   9   2        139.47        140.17         2.51 o                         
   3   9   2        490.32        488.90         5.33 o                         
   4   9   2          6.57          5.55         0.64 o                         
   5   9   2        499.25        541.12         8.52 o                         
   6   9   2          6.26          7.92         0.99 o                         
   7   9   2         91.45         88.40         2.81 o                         
   8   9   2          1.98          1.52         0.70 o                         
  -8  10   2         70.99         77.90         2.65 o                         
  -7  10   2         47.33         56.48         1.96 o                         
  -6  10   2        618.17        647.95         7.23 o                         
  -5  10   2         26.32         20.55         1.14 o                         
  -4  10   2         46.85         54.63         1.90 o                         
  -3  10   2         38.74         47.74         1.60 o                         
  -2  10   2        702.92        678.53         4.62 o                         
  -1  10   2          0.15          1.12         0.46 o                         
   0  10   2       1337.82       1314.17         9.10 o                         
   1  10   2        552.14        609.83         4.51 o                         
   2  10   2        529.34        519.51         5.09 o                         
   3  10   2          6.59          7.60         0.75 o                         
   4  10   2          0.65          2.63         0.58 o                         
   5  10   2         45.06         35.72         1.88 o                         
   6  10   2        149.73        162.52         7.72 o                         
   7  10   2         34.97         26.18         1.67 o                         
  -7  11   2        264.15        251.17         4.92 o                         
  -6  11   2          2.82          1.89         0.59 o                         
  -5  11   2         10.83         11.60         0.91 o                         
  -4  11   2          3.70          6.52         0.76 o                         
  -3  11   2        422.13        428.39         4.08 o                         
  -2  11   2        212.13        203.23         2.51 o                         
  -1  11   2        743.56        747.87         5.90 o                         
   0  11   2         83.75         84.67         1.96 o                         
   1  11   2       1001.79       1012.74         7.70 o                         
   2  11   2        322.55        301.79         3.70 o                         
   3  11   2        276.05        305.50         3.82 o                         
   4  11   2          5.40          3.67         0.75 o                         
   5  11   2        402.65        396.26         6.29 o                         
   6  11   2          1.34          1.70         0.50 o                         
   7  11   2         47.36         42.35         1.97 o                         
  -7  12   2         54.58         55.60         1.78 o                         
  -6  12   2        277.67        286.75         4.23 o                         
  -5  12   2          2.05          1.57         0.52 o                         
  -4  12   2        258.73        260.23         3.60 o                         
  -3  12   2        163.49        154.47         2.48 o                         
  -2  12   2        146.16        140.91         2.11 o                         
  -1  12   2        144.40        151.25         2.87 o                         
   0  12   2        820.16        847.06        17.75 o                         
   1  12   2         50.71         43.79         2.09 o                         
   2  12   2        105.87         91.54         2.44 o                         
   3  12   2          6.82          3.69         0.74 o                         
   4  12   2        685.85        738.56         7.52 o                         
   5  12   2          4.80          1.97         0.55 o                         
   6  12   2         10.41         10.70         0.98 o                         
  -6  13   2          4.60          5.73         0.68 o                         
  -5  13   2         58.76         55.02         1.88 o                         
  -4  13   2          0.06          0.63         0.42 o                         
  -3  13   2        325.25        311.08         4.09 o                         
  -2  13   2         11.83         14.29         0.93 o                         
  -1  13   2         30.17         34.85         1.35 o                         
   0  13   2         10.84         14.80         0.99 o                         
   1  13   2        328.56        303.69         4.45 o                         
   2  13   2         73.32         76.07         2.20 o                         
   3  13   2        913.47        936.99        11.38 o                         
   4  13   2         57.68         55.72         2.19 o                         
   5  13   2         71.18         74.95         2.80 o                         
   6  13   2          0.38          0.16         0.81 o                         
  -5  14   2         58.21         65.83         1.77 o                         
  -4  14   2        143.19        132.55         2.55 o                         
  -3  14   2         21.69         24.00         1.31 o                         
  -2  14   2        105.05        109.21         2.34 o                         
  -1  14   2         25.42         25.07         1.32 o                         
   0  14   2        301.62        296.38         4.09 o                         
   1  14   2         71.94         72.64         2.05 o                         
   2  14   2        340.63        339.84         4.42 o                         
   3  14   2         59.90         78.61         2.78 o                         
   4  14   2        220.77        223.58         4.90 o                         
   5  14   2         26.25         27.73         1.55 o                         
  -4  15   2          7.36          8.21         0.81 o                         
  -3  15   2        139.68        142.52         3.16 o                         
  -2  15   2         42.02         41.28         1.82 o                         
  -1  15   2        253.02        277.00         4.30 o                         
   0  15   2         15.13         15.33         1.00 o                         
   1  15   2        158.34        171.48         3.55 o                         
   2  15   2          8.88         12.82         0.99 o                         
   3  15   2        305.26        314.09         5.66 o                         
   4  15   2         42.71         42.30         1.89 o                         
  -3  16   2         39.28         38.24         2.64 o                         
  -2  16   2         49.90         47.55         3.00 o                         
  -1  16   2          0.98          0.86         0.44 o                         
   0  16   2         47.13         52.47         1.74 o                         
   1  16   2          5.53          4.15         0.64 o                         
   2  16   2        170.90        158.86         3.74 o                         
   3  16   2         33.97         40.02         1.74 o                         
  -9   0   3        110.43        115.26         3.34 o                         
  -7   0   3       1306.51       1260.06        18.98 o                         
  -5   0   3        152.56         93.89         2.57 o                         
  -3   0   3        486.57        460.70         6.97 o                         
  -1   0   3       1777.12       1726.55        16.77 o                         
   1   0   3       1071.95        965.30        20.09 o                         
   3   0   3       4240.42       4359.52        30.89 o                         
   5   0   3         51.93         47.57         2.03 o                         
   7   0   3        910.09        958.62        14.60 o                         
   9   0   3        282.03        281.44         8.01 o                         
 -10   1   3         99.49         92.30         2.17 o                         
  -9   1   3          0.59          0.30         0.40 o                         
  -8   1   3        382.94        381.90         4.99 o                         
  -7   1   3          3.68          4.16         0.77 o                         
  -6   1   3        945.53        924.31         7.12 o                         
  -5   1   3          7.23          2.03         0.62 o                         
  -4   1   3         58.73         33.56         1.56 o                         
  -3   1   3       3015.55       3182.87        12.98 o                         
  -2   1   3        636.17        537.63         7.94 o                         
  -1   1   3       1883.71       1869.58        12.89 o                         
   0   1   3         85.15         82.09         2.51 o                         
   1   1   3         91.17         78.71         2.41 o                         
   2   1   3        183.68        168.69         3.73 o                         
   3   1   3        235.78        215.83         2.83 o                         
   4   1   3       3821.69       3699.23        26.74 o                         
   5   1   3        109.16        113.65         3.11 o                         
   6   1   3        593.16        603.93         5.48 o                         
   7   1   3          5.75          6.25         0.77 o                         
   8   1   3          0.41          0.56         0.57 o                         
   9   1   3          4.60          5.09         0.77 o                         
 -10   2   3         99.60        103.48         2.43 o                         
  -9   2   3         28.84         29.69         1.27 o                         
  -8   2   3        108.81        106.63         2.27 o                         
  -7   2   3       3092.83       3149.58        20.40 o                         
  -6   2   3        471.84        517.67         4.68 o                         
  -5   2   3        340.15        334.08         3.24 o                         
  -4   2   3        562.01        630.28        10.44 o                         
  -3   2   3       1060.91        994.61         7.81 o                         
  -2   2   3       2640.00       2669.77        24.82 o                         
  -1   2   3        163.60        179.06         4.32 o                         
   0   2   3         20.27         27.57         4.12 o                         
   1   2   3       2478.55       2458.44        12.93 o                         
   2   2   3         61.42         58.49         2.32 o                         
   3   2   3        401.12        343.29         4.04 o                         
   4   2   3         22.48         13.11         1.04 o                         
   5   2   3        913.89        922.24         6.69 o                         
   6   2   3        283.55        290.42         3.53 o                         
   7   2   3          4.97          6.86         0.71 o                         
   8   2   3         13.12         15.08         1.08 o                         
   9   2   3         49.23         56.07         1.85 o                         
 -10   3   3         66.84         79.33         2.45 o                         
  -9   3   3        121.47        116.15         2.88 o                         
  -8   3   3        354.87        328.27         4.11 o                         
  -7   3   3         29.56         30.74         1.35 o                         
  -6   3   3       1769.93       1818.47         8.98 o                         
  -5   3   3        692.34        688.92         5.05 o                         
  -4   3   3        515.84        491.06         6.19 o                         
  -3   3   3          3.60          5.18         0.57 o                         
  -2   3   3        514.62        447.90         8.37 o                         
  -1   3   3          0.98          0.44         0.47 o                         
   0   3   3       2701.09       2656.72        10.13 o                         
   1   3   3       2236.77       2432.62        10.73 o                         
   2   3   3       7113.59       7135.02        31.20 o                         
   3   3   3          0.63          1.07         0.40 o                         
   4   3   3        158.47        128.54         2.66 o                         
   5   3   3         30.79         30.53         1.01 o                         
   6   3   3        706.37        748.61         5.77 o                         
   7   3   3         50.94         55.47         1.80 o                         
   8   3   3        135.97        136.13         3.15 o                         
   9   3   3        106.85        101.89         2.75 o                         
  -9   4   3        146.78        135.56         2.65 o                         
  -8   4   3         95.43         88.72         2.57 o                         
  -7   4   3        143.33        179.12         3.36 o                         
  -6   4   3        657.21        655.94         4.91 o                         
  -5   4   3       2735.66       2736.92        20.18 o                         
  -4   4   3        261.59        247.25         4.24 o                         
  -3   4   3        728.23        595.09         6.86 o                         
  -2   4   3       1072.09       1173.85       177.81 o                         
  -1   4   3       3275.39       3256.25        20.70 o                         
   0   4   3        545.28        596.87         4.99 o                         
   1   4   3         16.18          4.46         0.70 o                         
   2   4   3       1891.48       2072.03        11.89 o                         
   3   4   3       2995.22       2953.33        14.07 o                         
   4   4   3          1.40          2.01         0.41 o                         
   5   4   3        605.50        540.41         4.59 o                         
   6   4   3         12.64         10.36         0.72 o                         
   7   4   3          0.44          0.35         0.47 o                         
   8   4   3         66.30         67.08         2.22 o                         
   9   4   3         76.42         84.77         2.40 o                         
  -9   5   3         35.29         33.10         1.77 o                         
  -8   5   3        216.40        229.49         3.26 o                         
  -7   5   3         19.57         19.82         1.06 o                         
  -6   5   3       1497.70       1490.61         7.11 o                         
  -5   5   3        651.87        636.06         4.07 o                         
  -4   5   3       4149.15       4203.06        19.87 o                         
  -3   5   3        425.09        480.94         5.16 o                         
  -2   5   3       1234.71       1204.79       211.52 o                         
  -1   5   3         18.26         18.02         1.15 o                         
   0   5   3       1871.04       1728.50        10.60 o                         
   1   5   3        101.04        100.43         2.87 o                         
   2   5   3        184.15        151.21         2.79 o                         
   3   5   3        108.10        114.92         2.60 o                         
   4   5   3         13.15         23.65         0.91 o                         
   5   5   3         53.19         49.39         1.43 o                         
   6   5   3        130.38        110.44         2.75 o                         
   7   5   3          7.84          4.14         0.94 o                         
   8   5   3        266.32        266.82         4.83 o                         
   9   5   3         11.92          9.52         1.28 o                         
  -9   6   3        249.60        209.23        24.25 o                         
  -8   6   3          4.51          5.46         0.67 o                         
  -7   6   3          7.50          9.83         0.98 o                         
  -6   6   3        539.06        545.84         5.57 o                         
  -5   6   3       1670.62       1646.34        10.00 o                         
  -4   6   3          8.52         10.53         0.78 o                         
  -3   6   3       1565.56       1454.82        20.91 o                         
  -2   6   3        657.66        738.76        11.71 o                         
  -1   6   3        894.86        870.19        10.62 o                         
   0   6   3         24.69         21.62         1.09 o                         
   1   6   3       3598.12       3480.63        20.58 o                         
   2   6   3         89.17         91.67         2.68 o                         
   3   6   3        532.67        522.86         4.77 o                         
   4   6   3         40.99         47.92         1.49 o                         
   5   6   3        326.90        287.36         7.19 o                         
   6   6   3         44.76         46.98         1.76 o                         
   7   6   3        365.37        399.46         6.21 o                         
   8   6   3         29.66         24.91         1.48 o                         
   9   6   3         43.21         43.17         2.25 o                         
  -9   7   3         25.91         28.85         1.98 o                         
  -8   7   3        133.37        153.74         4.41 o                         
  -7   7   3         71.09         63.02         2.46 o                         
  -6   7   3       1146.69       1179.42        10.18 o                         
  -5   7   3        137.97        136.95         2.85 o                         
  -4   7   3        794.05        811.49         7.46 o                         
  -3   7   3          1.79          3.40         0.51 o                         
  -2   7   3        721.65        657.00        26.08 o                         
  -1   7   3         85.58         83.00         6.34 o                         
   0   7   3        263.49        229.61         9.98 o                         
   1   7   3       1585.02       1653.50        21.93 o                         
   2   7   3       1022.93       1031.66         9.93 o                         
   3   7   3          5.76          8.91         0.74 o                         
   4   7   3        688.79        631.40        15.37 o                         
   5   7   3        150.35        155.08         4.95 o                         
   6   7   3         14.11         17.77         1.48 o                         
   7   7   3          2.38          3.76         0.95 o                         
   8   7   3        106.49        103.58         3.20 o                         
  -9   8   3        134.99        136.61         3.82 o                         
  -8   8   3         30.55         30.44         1.91 o                         
  -7   8   3        237.96        252.52         6.03 o                         
  -6   8   3         78.35         71.63         2.49 o                         
  -5   8   3       2058.25       2071.80        17.27 o                         
  -4   8   3       1567.02       1613.77         9.95 o                         
  -3   8   3        136.63        129.88         2.82 o                         
  -2   8   3         20.77         18.27         0.84 o                         
  -1   8   3       1613.30       1593.65        10.09 o                         
   0   8   3        122.57         94.01         2.57 o                         
   1   8   3        241.78        205.30         3.59 o                         
   2   8   3          1.53          3.60         0.59 o                         
   3   8   3        173.21        171.87         3.70 o                         
   4   8   3         54.64         56.39         2.28 o                         
   5   8   3        289.15        327.69         6.12 o                         
   6   8   3         80.81         89.69         3.34 o                         
   7   8   3         24.34         24.59         1.77 o                         
   8   8   3         24.18         24.16         1.26 o                         
  -8   9   3        204.29        199.44         3.57 o                         
  -7   9   3          7.02          6.03         0.83 o                         
  -6   9   3         70.61         71.32         2.66 o                         
  -5   9   3        302.06        292.37         4.38 o                         
  -4   9   3        840.02        780.82         7.01 o                         
  -3   9   3         17.41         17.00         0.85 o                         
  -2   9   3        168.29        164.03         2.18 o                         
  -1   9   3          1.05          1.66         0.35 o                         
   0   9   3        734.91        659.61         4.88 o                         
   1   9   3        133.40        120.36         1.89 o                         
   2   9   3        436.14        428.22         4.59 o                         
   3   9   3         67.35         71.86         2.69 o                         
   4   9   3        972.96       1021.61         9.92 o                         
   5   9   3         17.63          8.50         1.28 o                         
   6   9   3        395.32        409.51         6.98 o                         
   7   9   3         12.52          7.32         0.97 o                         
   8   9   3         22.74         24.33         1.65 o                         
  -8  10   3          0.04         -0.30         0.48 o                         
  -7  10   3        310.84        336.63         5.46 o                         
  -6  10   3        200.76        182.51         3.83 o                         
  -5  10   3        251.90        253.14         4.17 o                         
  -4  10   3        165.40        157.07         3.98 o                         
  -3  10   3        957.44        941.81         6.65 o                         
  -2  10   3        299.11        276.15         3.14 o                         
  -1  10   3        471.07        478.64         4.28 o                         
   0  10   3        214.66        234.88         3.03 o                         
   1  10   3        180.70        185.89         2.61 o                         
   2  10   3        237.23        238.16         3.28 o                         
   3  10   3        516.31        504.23         5.76 o                         
   4  10   3         47.58         67.16         2.37 o                         
   5  10   3        158.28        167.24         5.62 o                         
   6  10   3          0.00          0.22         0.61 o                         
   7  10   3          7.97          7.15         0.79 o                         
  -7  11   3          1.24          0.27         0.45 o                         
  -6  11   3        380.44        374.58         5.19 o                         
  -5  11   3          1.97          2.04         0.51 o                         
  -4  11   3          5.36          8.67         0.80 o                         
  -3  11   3          0.62          2.68         0.46 o                         
  -2  11   3       1007.66       1026.39         5.93 o                         
  -1  11   3        490.41        477.79         4.48 o                         
   0  11   3        722.66        711.56         5.98 o                         
   1  11   3        113.76        104.09         2.53 o                         
   2  11   3         74.83         71.62         2.00 o                         
   3  11   3         43.43         40.66         1.57 o                         
   4  11   3        302.88        330.93         4.74 o                         
   5  11   3         14.56          8.92         0.89 o                         
   6  11   3        135.01        126.04         3.18 o                         
   7  11   3         93.93         82.93         2.53 o                         
  -7  12   3        510.84        512.06         6.34 o                         
  -6  12   3         37.37         43.35         1.51 o                         
  -5  12   3        163.05        160.11         2.71 o                         
  -4  12   3        105.39        104.39         2.15 o                         
  -3  12   3        662.43        661.37         5.02 o                         
  -2  12   3        230.00        231.31         3.17 o                         
  -1  12   3        144.40        139.92         2.51 o                         
   0  12   3       1530.40       1595.16         8.35 o                         
   1  12   3        596.14        555.36         7.52 o                         
   2  12   3          0.09          0.58         0.57 o                         
   3  12   3        134.65        133.52         2.70 o                         
   4  12   3         38.26         37.46         1.59 o                         
   5  12   3        312.30        312.67         4.14 o                         
   6  12   3          0.81         -0.04         0.47 o                         
  -6  13   3        214.04        218.98         3.67 o                         
  -5  13   3          2.87          3.39         0.59 o                         
  -4  13   3        250.60        241.14         3.25 o                         
  -3  13   3        266.43        279.77         3.39 o                         
  -2  13   3         77.39         83.73         1.80 o                         
  -1  13   3         20.89         15.95         0.88 o                         
   0  13   3        211.71        228.89         3.96 o                         
   1  13   3        309.34        302.60         5.03 o                         
   2  13   3        816.97        792.53         8.05 o                         
   3  13   3          5.74          8.53         0.76 o                         
   4  13   3        194.17        211.84         4.19 o                         
   5  13   3          4.79          6.22         0.73 o                         
   6  13   3         84.53         83.12         5.52 o                         
  -5  14   3         72.47         76.14         2.12 o                         
  -4  14   3         25.94         27.88         1.29 o                         
  -3  14   3        215.50        204.78         3.65 o                         
  -2  14   3         13.01          8.99         0.70 o                         
  -1  14   3        133.13        148.48         2.82 o                         
   0  14   3          0.78          1.82         0.60 o                         
   1  14   3        118.42        112.95         3.16 o                         
   2  14   3         16.72         22.02         1.21 o                         
   3  14   3        577.50        605.86         7.11 o                         
   4  14   3         24.50         34.28         1.93 o                         
   5  14   3         27.55         29.36         1.50 o                         
  -4  15   3        359.75        361.19         6.00 o                         
  -3  15   3         11.95          9.15         0.94 o                         
  -2  15   3         13.45         13.76         2.01 o                         
  -1  15   3         15.74         17.08         1.48 o                         
   0  15   3        111.21        109.04         2.54 o                         
   1  15   3          0.51          0.12         0.42 o                         
   2  15   3        323.72        308.49         4.90 o                         
   3  15   3         33.16         43.37         2.10 o                         
   4  15   3        134.77        133.32         3.18 o                         
  -3  16   3        243.97        251.67         5.29 o                         
  -2  16   3         80.67         93.03         3.53 o                         
  -1  16   3          0.36          0.10         0.63 o                         
   0  16   3         47.97         44.27         2.07 o                         
   1  16   3        396.89        403.77         6.01 o                         
   2  16   3         10.64         10.11         1.18 o                         
 -10   0   4         84.20         75.31         2.46 o                         
  -8   0   4        133.32        136.88         4.27 o                         
  -6   0   4       1873.73       1907.70        14.88 o                         
  -4   0   4       3109.64       3009.14        21.88 o                         
  -2   0   4       3976.47       4149.52        47.92 o                         
   0   0   4      22100.79      19964.53        97.96 o                         
   2   0   4       1005.28       1083.64        10.25 o                         
   4   0   4        864.81        823.21        10.38 o                         
   6   0   4        624.82        632.60         8.00 o                         
   8   0   4          1.29          1.16         0.69 o                         
 -10   1   4          0.19         -0.27         0.41 o                         
  -9   1   4          2.65          3.75         0.57 o                         
  -8   1   4         18.20         17.27         1.14 o                         
  -7   1   4        198.76        210.88         3.74 o                         
  -6   1   4         10.31         22.84         1.54 o                         
  -5   1   4        104.77         75.96         1.74 o                         
  -4   1   4          0.57          1.31         0.85 o                         
  -3   1   4       7054.90       7119.77        20.40 o                         
  -2   1   4         40.60         47.80         3.71 o                         
  -1   1   4       1064.67       1054.88        11.47 o                         
   0   1   4       6082.27       6110.01        20.89 o                         
   1   1   4       6398.80       6408.98        24.45 o                         
   2   1   4        106.64         98.87         2.33 o                         
   3   1   4       3270.04       3419.47        13.20 o                         
   4   1   4        118.87        116.23         2.17 o                         
   5   1   4       1175.21       1147.61         7.26 o                         
   6   1   4         14.21          5.94         0.72 o                         
   7   1   4         12.53         17.58         1.16 o                         
   8   1   4         19.50         24.00         1.33 o                         
   9   1   4         34.47         36.85         1.46 o                         
 -10   2   4         57.06         58.09         1.67 o                         
  -9   2   4         22.68         28.18         1.15 o                         
  -8   2   4        202.88        199.27         3.79 o                         
  -7   2   4          0.59          0.09         0.61 o                         
  -6   2   4        603.24        616.11         5.57 o                         
  -5   2   4          4.18          6.93         0.53 o                         
  -4   2   4       2363.05       2440.40        13.61 o                         
  -3   2   4        658.02        777.78         6.78 o                         
  -2   2   4        229.39        162.67         7.10 o                         
  -1   2   4         64.09         87.02         2.90 o                         
   0   2   4         32.76         45.48         1.76 o                         
   1   2   4        369.35        424.37         6.02 o                         
   2   2   4       8827.87       8708.97        52.09 o                         
   3   2   4         14.44         13.55         1.32 o                         
   4   2   4        384.03        341.39         3.68 o                         
   5   2   4        287.89        269.73         3.44 o                         
   6   2   4        580.89        578.43         5.85 o                         
   7   2   4        150.03        143.63         2.99 o                         
   8   2   4         14.10         13.45         0.98 o                         
   9   2   4        163.87        149.69         2.84 o                         
 -10   3   4         12.43         11.58         0.98 o                         
  -9   3   4        124.17        117.38         2.61 o                         
  -8   3   4         78.61         81.72         2.11 o                         
  -7   3   4        950.57       1047.10         9.69 o                         
  -6   3   4       1083.71       1120.26         7.24 o                         
  -5   3   4       2988.81       2930.72        15.27 o                         
  -4   3   4       1126.67       1195.30         9.58 o                         
  -3   3   4       2176.37       2112.10        11.27 o                         
  -2   3   4       6519.11       6882.11        58.55 o                         
  -1   3   4       2374.11       2193.05        17.54 o                         
   0   3   4       2694.44       2703.41        12.05 o                         
   1   3   4       2749.75       2640.80        15.76 o                         
   2   3   4        302.18        332.46         3.95 o                         
   3   3   4       1702.26       1664.35        11.06 o                         
   4   3   4         53.70         44.25         1.43 o                         
   5   3   4        479.05        455.59         4.44 o                         
   6   3   4          6.97          7.18         0.64 o                         
   7   3   4         23.63         19.16         1.10 o                         
   8   3   4         84.51         86.54         2.54 o                         
   9   3   4         11.57         13.69         0.87 o                         
  -9   4   4          3.14          1.90         0.41 o                         
  -8   4   4          0.67          0.79         0.43 o                         
  -7   4   4          0.28          1.72         0.56 o                         
  -6   4   4       1275.06       1244.25         7.13 o                         
  -5   4   4         16.68         14.43         0.71 o                         
  -4   4   4       3515.82       3462.68        13.45 o                         
  -3   4   4        161.59        171.21         3.56 o                         
  -2   4   4        106.53         83.39         5.48 o                         
  -1   4   4         10.18         14.37         1.24 o                         
   0   4   4       1453.81       1435.05         8.79 o                         
   1   4   4         53.33         44.00         1.61 o                         
   2   4   4       1145.78        974.63         6.44 o                         
   3   4   4        158.63        171.26         3.04 o                         
   4   4   4       1491.15       1477.02         8.68 o                         
   5   4   4        418.45        450.16         5.01 o                         
   6   4   4          1.78          4.89         0.70 o                         
   7   4   4        219.03        212.12         3.47 o                         
   8   4   4        184.81        195.66         3.80 o                         
   9   4   4         88.83         78.16         3.21 o                         
  -9   5   4         99.05         99.59         1.94 o                         
  -8   5   4         19.38         19.91         1.07 o                         
  -7   5   4        319.22        314.71         4.41 o                         
  -6   5   4         24.12         20.51         0.91 o                         
  -5   5   4       2821.32       2888.86        15.07 o                         
  -4   5   4        261.89        253.46         2.94 o                         
  -3   5   4       1049.77        957.15        15.91 o                         
  -2   5   4        886.92        842.12         9.01 o                         
  -1   5   4        347.00        375.34         6.32 o                         
   0   5   4          1.39          2.94         0.47 o                         
   1   5   4       2630.38       2636.24        17.00 o                         
   2   5   4         72.22         62.65         1.70 o                         
   3   5   4        179.76        198.75         2.88 o                         
   4   5   4         39.31         31.48         1.26 o                         
   5   5   4         87.83         86.80         2.40 o                         
   6   5   4         53.27         40.93         1.66 o                         
   7   5   4        585.64        607.35         6.30 o                         
   8   5   4          4.27          4.16         0.72 o                         
   9   5   4         63.90         57.27         1.88 o                         
  -9   6   4          7.51          4.03         0.99 o                         
  -8   6   4         99.13         99.17         2.04 o                         
  -7   6   4         28.92         29.42         1.35 o                         
  -6   6   4        820.20        817.70         6.34 o                         
  -5   6   4        137.03        135.02         2.27 o                         
  -4   6   4       2312.81       2341.09        13.24 o                         
  -3   6   4         15.38         18.91         0.97 o                         
  -2   6   4       3104.54       3107.93        34.40 o                         
  -1   6   4         17.21         25.12         2.39 o                         
   0   6   4       1587.38       1429.71        11.44 o                         
   1   6   4        148.98        128.82         2.55 o                         
   2   6   4       1312.19       1322.61        18.85 o                         
   3   6   4       1009.64       1061.05         7.94 o                         
   4   6   4        490.30        479.74         6.63 o                         
   5   6   4        347.98        344.84         4.46 o                         
   6   6   4        231.70        247.53         3.97 o                         
   7   6   4          2.49          2.27         0.57 o                         
   8   6   4        272.20        260.82         4.26 o                         
  -9   7   4         79.16         90.71         4.81 o                         
  -8   7   4          3.16          2.87         0.79 o                         
  -7   7   4          6.55          4.42         0.69 o                         
  -6   7   4        157.31        156.04         6.04 o                         
  -5   7   4       6535.28       6474.40        22.62 o                         
  -4   7   4        121.23        125.09         2.66 o                         
  -3   7   4          7.63         15.29         1.01 o                         
  -2   7   4        104.31        126.20         4.04 o                         
  -1   7   4       1417.73       1459.95        35.66 o                         
   0   7   4          0.60          1.16         1.02 o                         
   1   7   4          2.36         10.72         0.93 o                         
   2   7   4        833.20        901.39         9.28 o                         
   3   7   4       3513.45       3528.44        14.64 o                         
   4   7   4         75.99         72.01         2.30 o                         
   5   7   4        138.46        141.27         6.20 o                         
   6   7   4         23.58         20.33         1.18 o                         
   7   7   4         61.84         67.54         2.88 o                         
   8   7   4         76.70         71.26         3.16 o                         
  -8   8   4        237.38        241.05         5.32 o                         
  -7   8   4        294.00        299.87         5.45 o                         
  -6   8   4        408.95        433.05         5.97 o                         
  -5   8   4         28.47         28.91         1.48 o                         
  -4   8   4        546.68        546.96         6.47 o                         
  -3   8   4        920.00        866.33         7.49 o                         
  -2   8   4         95.00         86.56         1.82 o                         
  -1   8   4        271.62        259.68         3.50 o                         
   0   8   4        348.48        310.10         3.72 o                         
   1   8   4         59.53         56.17         1.39 o                         
   2   8   4        794.39        818.49         7.14 o                         
   3   8   4          4.71          4.15         0.75 o                         
   4   8   4       1011.37        982.71         9.11 o                         
   5   8   4        145.00        116.82         4.47 o                         
   6   8   4        105.59        105.89         3.74 o                         
   7   8   4         81.07         74.33         2.86 o                         
   8   8   4        171.43        156.02         3.84 o                         
  -8   9   4         82.81         78.86         2.72 o                         
  -7   9   4        300.13        315.84         6.88 o                         
  -6   9   4         56.42         47.46         1.63 o                         
  -5   9   4        245.91        240.16         3.44 o                         
  -4   9   4         17.85         15.75         0.98 o                         
  -3   9   4       1901.08       1864.53        11.69 o                         
  -2   9   4        100.87         82.53         1.65 o                         
  -1   9   4        312.16        303.53         3.65 o                         
   0   9   4        319.14        317.70         3.66 o                         
   1   9   4       1055.23        976.62         6.18 o                         
   2   9   4          1.15          1.71         0.49 o                         
   3   9   4        977.96        950.50         9.32 o                         
   4   9   4         47.38         43.20         2.64 o                         
   5   9   4        778.13        828.09        12.46 o                         
   6   9   4         22.52         23.50         1.67 o                         
   7   9   4         68.18         62.68         5.98 o                         
  -8  10   4         18.88         18.49         1.57 o                         
  -7  10   4         71.14         64.77         2.25 o                         
  -6  10   4        872.33        864.77         8.10 o                         
  -5  10   4        184.32        173.95         6.19 o                         
  -4  10   4        651.21        662.28         6.61 o                         
  -3  10   4        181.72        155.73         2.75 o                         
  -2  10   4        374.91        396.26         3.42 o                         
  -1  10   4        286.70        292.78         3.39 o                         
   0  10   4        645.31        638.20         5.18 o                         
   1  10   4         35.52         35.92         1.38 o                         
   2  10   4         95.99         90.52         2.04 o                         
   3  10   4         38.96         25.78         1.53 o                         
   4  10   4        581.07        579.72         7.99 o                         
   5  10   4         12.53          5.51         0.79 o                         
   6  10   4         89.03         88.24         2.79 o                         
   7  10   4         14.67         10.12         0.85 o                         
  -7  11   4         48.16         51.71         2.57 o                         
  -6  11   4        220.87        220.68         3.91 o                         
  -5  11   4         37.58         45.99         1.71 o                         
  -4  11   4       1056.49       1050.52         9.69 o                         
  -3  11   4        458.87        470.75         4.52 o                         
  -2  11   4         36.79         33.07         1.17 o                         
  -1  11   4       1273.09       1265.84         7.30 o                         
   0  11   4        466.70        480.85         4.81 o                         
   1  11   4         82.76         80.22         2.12 o                         
   2  11   4          1.95          4.87         0.75 o                         
   3  11   4        194.66        206.30         3.18 o                         
   4  11   4         24.23         27.29         1.26 o                         
   5  11   4        403.24        368.67         4.72 o                         
   6  11   4         12.53         13.06         0.88 o                         
   7  11   4         81.67         78.11         1.98 o                         
  -7  12   4          2.25          1.70         0.51 o                         
  -6  12   4        317.52        306.61         4.34 o                         
  -5  12   4         20.08         20.94         0.92 o                         
  -4  12   4        546.47        541.06         4.54 o                         
  -3  12   4          0.80          2.10         0.41 o                         
  -2  12   4        418.15        412.56         4.21 o                         
  -1  12   4         98.37         95.73         2.24 o                         
   0  12   4         20.69         22.73         1.23 o                         
   1  12   4        151.03        146.85         2.84 o                         
   2  12   4        675.66        652.54         7.26 o                         
   3  12   4        126.46        125.09         3.11 o                         
   4  12   4        251.91        270.92         4.45 o                         
   5  12   4          1.26          1.59         0.61 o                         
   6  12   4         72.65         72.86         2.22 o                         
  -6  13   4          7.18          5.78         0.64 o                         
  -5  13   4        103.81        110.21         2.36 o                         
  -4  13   4         75.31         71.32         1.64 o                         
  -3  13   4        412.89        425.65         4.12 o                         
  -2  13   4        308.35        293.62         3.72 o                         
  -1  13   4          1.27          3.48         0.52 o                         
   0  13   4         44.84         46.70         1.88 o                         
   1  13   4        437.54        445.67         6.22 o                         
   2  13   4         50.04         64.04         2.28 o                         
   3  13   4        248.82        254.43         4.17 o                         
   4  13   4          5.24          4.10         0.71 o                         
   5  13   4        171.63        191.31         3.98 o                         
  -5  14   4          1.62          3.72         0.62 o                         
  -4  14   4        211.13        222.52         6.98 o                         
  -3  14   4         10.70         10.83         1.23 o                         
  -2  14   4         30.51         32.77         1.34 o                         
  -1  14   4          1.24          0.01         0.68 o                         
   0  14   4        351.58        363.80         7.71 o                         
   1  14   4          0.00          0.52         0.49 o                         
   2  14   4        149.11        160.67         3.38 o                         
   3  14   4          0.58          0.24         0.55 o                         
   4  14   4         48.96         58.44         2.33 o                         
  -4  15   4          0.07          0.89         0.45 o                         
  -3  15   4        217.79        203.75         5.57 o                         
  -2  15   4         15.07         13.30         1.74 o                         
  -1  15   4          0.37          1.27         0.65 o                         
   0  15   4          6.93          7.27         0.88 o                         
   1  15   4        165.09        155.19         3.16 o                         
   2  15   4         18.19         19.09         1.07 o                         
   3  15   4        300.92        317.84         5.31 o                         
  -2  16   4        146.41        145.05         4.30 o                         
  -1  16   4          1.03          0.85         0.64 o                         
   0  16   4        288.69        314.37         5.59 o                         
   1  16   4         10.34         10.32         0.98 o                         
   2  16   4        230.04        231.07         4.19 o                         
  -9   0   5        161.96        161.78         3.89 o                         
  -7   0   5        121.17        152.04         4.81 o                         
  -5   0   5        901.60        758.72         6.67 o                         
  -3   0   5      10175.10      10525.43        89.69 o                         
  -1   0   5       2573.72       2519.05        14.04 o                         
   1   0   5       2260.42       2872.40        23.48 o                         
   3   0   5       2438.05       2297.93        17.06 o                         
   5   0   5        677.05        671.49         8.13 o                         
   7   0   5          2.63          2.12         0.76 o                         
   9   0   5        256.38        245.64         5.56 o                         
 -10   1   5         99.87        101.30         2.19 o                         
  -9   1   5         48.23         52.45         1.58 o                         
  -8   1   5          5.87          3.13         0.76 o                         
  -7   1   5         24.06         29.87         1.48 o                         
  -6   1   5         32.19         35.76         1.32 o                         
  -5   1   5          0.58          2.05         0.33 o                         
  -4   1   5       6042.90       6191.65        22.58 o                         
  -3   1   5       1406.44       1509.45        17.62 o                         
  -2   1   5      10745.17      10899.47        21.35 o                         
  -1   1   5         66.68         60.97         1.64 o                         
   0   1   5       2281.02       2128.11        13.27 o                         
   1   1   5        832.61        997.47         7.25 o                         
   2   1   5       6187.82       6506.64        30.28 o                         
   3   1   5        711.16        830.93         7.26 o                         
   4   1   5        758.76        790.75         5.52 o                         
   5   1   5          0.61          0.56         0.46 o                         
   6   1   5        663.10        649.10         5.32 o                         
   7   1   5        113.89        109.23         2.63 o                         
   8   1   5          5.10          4.64         0.72 o                         
   9   1   5         10.08          7.13         1.11 o                         
 -10   2   5          1.48          0.95         0.44 o                         
  -9   2   5         73.07         84.36         1.94 o                         
  -8   2   5          2.50          5.34         0.78 o                         
  -7   2   5        218.52        240.43         4.08 o                         
  -6   2   5          0.19          0.45         0.49 o                         
  -5   2   5        685.97        675.38         4.51 o                         
  -4   2   5       4790.70       5175.76        25.40 o                         
  -3   2   5       5019.31       5394.74        27.05 o                         
  -2   2   5        398.15        488.26         5.12 o                         
  -1   2   5        752.33        662.67         5.16 o                         
   0   2   5         26.51         31.21         1.66 o                         
   1   2   5       3838.99       3906.35        13.64 o                         
   2   2   5        185.22        196.32         3.32 o                         
   3   2   5       2470.11       2422.89        12.05 o                         
   4   2   5         13.68         10.80         0.70 o                         
   5   2   5       1598.07       1584.57         9.13 o                         
   6   2   5        116.12        107.52         2.42 o                         
   7   2   5         39.92         40.53         1.61 o                         
   8   2   5         94.48         99.61         2.70 o                         
   9   2   5         70.99         74.16         1.93 o                         
  -9   3   5         22.32         21.67         0.97 o                         
  -8   3   5        176.34        178.39         3.48 o                         
  -7   3   5         29.91         27.28         1.22 o                         
  -6   3   5        250.22        263.74         3.75 o                         
  -5   3   5        184.47        179.32         2.35 o                         
  -4   3   5       1727.41       1724.49         8.14 o                         
  -3   3   5         19.23         29.46         1.59 o                         
  -2   3   5        261.98        251.64         3.79 o                         
  -1   3   5          6.45          5.90         0.57 o                         
   0   3   5       1139.30       1091.83         9.10 o                         
   1   3   5        734.43        720.94         5.79 o                         
   2   3   5          1.65          2.99         0.57 o                         
   3   3   5         29.96         27.70         1.31 o                         
   4   3   5       2080.73       2103.97         9.56 o                         
   5   3   5        276.85        283.85         3.48 o                         
   6   3   5        104.73        118.92         2.38 o                         
   7   3   5        168.78        165.90         3.44 o                         
   8   3   5         70.69         64.99         2.14 o                         
   9   3   5        176.94        173.60         3.61 o                         
  -9   4   5         17.34         15.46         0.84 o                         
  -8   4   5         29.41         28.28         1.42 o                         
  -7   4   5          7.75          9.19         0.76 o                         
  -6   4   5         29.27         38.03         1.35 o                         
  -5   4   5        837.38        838.39         5.20 o                         
  -4   4   5         56.79         84.40         1.69 o                         
  -3   4   5       3638.16       3679.34        30.39 o                         
  -2   4   5         18.27         29.71         1.82 o                         
  -1   4   5         42.93         31.20         2.00 o                         
   0   4   5        682.15        760.36         7.40 o                         
   1   4   5       3415.36       3589.62        22.87 o                         
   2   4   5        258.31        290.53         4.07 o                         
   3   4   5       1893.87       1985.00         9.00 o                         
   4   4   5          2.12          2.98         0.41 o                         
   5   4   5        527.35        542.05         5.19 o                         
   6   4   5         57.11         45.50         1.61 o                         
   7   4   5        445.77        441.90         5.53 o                         
   8   4   5         49.84         49.98         2.07 o                         
  -9   5   5          2.29          3.88         0.63 o                         
  -8   5   5          9.00          9.13         0.74 o                         
  -7   5   5         27.22         29.18         1.16 o                         
  -6   5   5        443.83        443.78         4.44 o                         
  -5   5   5        462.96        473.04         4.11 o                         
  -4   5   5       1282.11       1307.36         7.76 o                         
  -3   5   5         92.88         96.04         2.24 o                         
  -2   5   5       1442.26       1323.68         9.87 o                         
  -1   5   5          1.13          2.73         0.95 o                         
   0   5   5         90.53        130.92         2.22 o                         
   1   5   5        165.11        196.33         2.97 o                         
   2   5   5       2281.95       2227.64        13.70 o                         
   3   5   5          8.13         10.09         0.75 o                         
   4   5   5       1553.39       1548.38         9.20 o                         
   5   5   5         92.21         91.49         1.91 o                         
   6   5   5        801.08        836.28         7.44 o                         
   7   5   5          4.30          4.18         0.98 o                         
   8   5   5        370.64        347.19         4.06 o                         
  -9   6   5        117.70        119.90         3.04 o                         
  -8   6   5          0.03          0.26         0.36 o                         
  -7   6   5         40.53         39.62         1.32 o                         
  -6   6   5        527.66        512.02        12.33 o                         
  -5   6   5       1022.66       1062.99         7.44 o                         
  -4   6   5         12.05         10.65         0.84 o                         
  -3   6   5        777.36        695.65         4.97 o                         
  -2   6   5         25.29         26.20         1.77 o                         
  -1   6   5       2166.76       2128.14        19.27 o                         
   0   6   5         71.82         58.08         3.02 o                         
   1   6   5        476.44        432.49         4.57 o                         
   2   6   5         85.62         98.20         1.86 o                         
   3   6   5        673.28        639.86         5.24 o                         
   4   6   5          5.21          3.52         0.53 o                         
   5   6   5        588.88        619.85         6.12 o                         
   6   6   5          0.01          0.21         1.04 o                         
   7   6   5        450.05        434.50         5.40 o                         
   8   6   5          0.57          2.51         0.78 o                         
  -9   7   5         26.71         25.66         1.75 o                         
  -8   7   5        310.66        315.65         6.07 o                         
  -7   7   5         17.55         18.54         2.56 o                         
  -6   7   5        335.52        327.98         4.13 o                         
  -5   7   5        801.73        768.04         8.11 o                         
  -4   7   5       1690.86       1702.32        21.42 o                         
  -3   7   5         11.92          8.28         0.74 o                         
  -2   7   5         12.58          5.56         0.46 o                         
  -1   7   5         79.77         89.77         2.24 o                         
   0   7   5        424.34        394.51         4.77 o                         
   1   7   5        306.08        341.79         3.21 o                         
   2   7   5       2019.78       2024.70        11.79 o                         
   3   7   5        168.67        157.96         4.13 o                         
   4   7   5       1355.82       1355.53        10.44 o                         
   5   7   5          0.39          1.89         0.55 o                         
   6   7   5         33.44         38.97         1.51 o                         
   7   7   5          3.41          3.07         0.76 o                         
   8   7   5        379.20        377.21         9.06 o                         
  -8   8   5         36.40         38.86         2.05 o                         
  -7   8   5        164.58        160.12         3.95 o                         
  -6   8   5         29.53         27.55         1.38 o                         
  -5   8   5        412.11        407.33         6.60 o                         
  -4   8   5         22.50         21.63         1.30 o                         
  -3   8   5        443.24        422.33         4.89 o                         
  -2   8   5        369.16        370.88         3.78 o                         
  -1   8   5       2081.19       1985.18        17.47 o                         
   0   8   5        607.87        635.30         4.49 o                         
   1   8   5        300.25        280.29         3.28 o                         
   2   8   5         14.74         14.68         0.95 o                         
   3   8   5       2237.40       2257.14        18.95 o                         
   4   8   5         63.14         57.33         2.22 o                         
   5   8   5        754.59        752.69         9.58 o                         
   6   8   5         19.88         15.47         1.48 o                         
   7   8   5         86.45         77.38         2.65 o                         
   8   8   5          8.60          7.55         0.78 o                         
  -8   9   5         43.03         41.29         1.91 o                         
  -7   9   5         42.66         35.56         2.62 o                         
  -6   9   5        165.66        181.04         3.28 o                         
  -5   9   5          9.92          8.60         0.91 o                         
  -4   9   5        479.92        465.82         6.23 o                         
  -3   9   5        395.57        396.45         5.56 o                         
  -2   9   5       1454.19       1463.08         7.53 o                         
  -1   9   5        328.44        305.59         3.79 o                         
   0   9   5        357.51        352.80         3.83 o                         
   1   9   5         49.20         44.83         1.41 o                         
   2   9   5        734.76        724.38         6.03 o                         
   3   9   5         10.31         13.15         1.07 o                         
   4   9   5        780.31        794.16         8.60 o                         
   5   9   5         57.02         60.72         2.96 o                         
   6   9   5        129.78        118.13         3.48 o                         
   7   9   5          0.30          0.50         0.40 o                         
  -8  10   5         53.56         52.35         2.04 o                         
  -7  10   5        190.71        192.73         4.58 o                         
  -6  10   5         28.00         24.59         1.47 o                         
  -5  10   5        210.17        213.60         4.37 o                         
  -4  10   5        149.14        156.47         3.68 o                         
  -3  10   5       2185.84       2190.83        15.95 o                         
  -2  10   5         77.03         80.31         1.95 o                         
  -1  10   5         83.23         86.27         2.15 o                         
   0  10   5        205.51        202.35         3.35 o                         
   1  10   5        131.06        121.17         2.38 o                         
   2  10   5        147.72        155.67         2.72 o                         
   3  10   5        905.76        889.75         7.56 o                         
   4  10   5          0.23          0.32         0.58 o                         
   5  10   5        141.39        135.69         3.61 o                         
   6  10   5         19.56         23.88         1.42 o                         
   7  10   5         81.65         79.96         1.68 o                         
  -7  11   5        128.06        130.26         2.94 o                         
  -6  11   5         13.38         14.24         1.25 o                         
  -5  11   5         61.58         58.24         2.75 o                         
  -4  11   5        242.06        251.53         4.23 o                         
  -3  11   5         37.73         50.46         1.74 o                         
  -2  11   5       2176.45       2147.68        11.00 o                         
  -1  11   5        135.81        139.41         2.83 o                         
   0  11   5        600.09        577.64         7.95 o                         
   1  11   5        684.45        695.74        13.88 o                         
   2  11   5          6.99          6.76         0.65 o                         
   3  11   5         67.68         55.99         1.91 o                         
   4  11   5        989.02        960.44        10.56 o                         
   5  11   5         30.31         32.44         1.34 o                         
   6  11   5        129.57        124.30         2.50 o                         
  -6  12   5         50.64         51.67         1.57 o                         
  -5  12   5        323.73        324.83         4.01 o                         
  -4  12   5        100.28         88.66         2.05 o                         
  -3  12   5         82.00         90.76         2.39 o                         
  -2  12   5        185.74        185.39         3.69 o                         
  -1  12   5        128.54        130.48         2.82 o                         
   0  12   5        246.59        257.46         3.65 o                         
   1  12   5        113.10        133.19         3.03 o                         
   2  12   5        333.64        347.75         5.80 o                         
   3  12   5        268.69        289.20         4.73 o                         
   4  12   5          4.47          1.98         0.96 o                         
   5  12   5        339.11        337.64         4.28 o                         
   6  12   5          2.35          3.09         0.54 o                         
  -6  13   5         29.48         27.91         1.95 o                         
  -5  13   5         16.88         12.96         1.05 o                         
  -4  13   5        271.92        274.98         4.38 o                         
  -3  13   5         17.62         18.34         1.45 o                         
  -2  13   5         53.91         56.84         2.00 o                         
  -1  13   5         33.79         22.41         1.32 o                         
   0  13   5          8.23          8.64         0.95 o                         
   1  13   5        292.07        293.37         4.69 o                         
   2  13   5        565.67        561.36         7.03 o                         
   3  13   5         72.64         64.24         2.37 o                         
   4  13   5         11.87         12.33         1.01 o                         
   5  13   5         50.65         60.66         2.11 o                         
  -5  14   5         40.15         46.21         2.31 o                         
  -4  14   5        286.77        281.70         5.26 o                         
  -3  14   5        284.90        274.10         3.87 o                         
  -2  14   5         37.52         39.35         1.53 o                         
  -1  14   5        349.11        374.04         5.19 o                         
   0  14   5         32.63         29.44         1.49 o                         
   1  14   5         62.96         65.15         2.48 o                         
   2  14   5         12.84         10.06         0.86 o                         
   3  14   5        140.97        132.72         3.14 o                         
   4  14   5         43.32         42.68         1.58 o                         
  -4  15   5        352.49        352.13         4.87 o                         
  -3  15   5          0.00          0.78         0.61 o                         
  -2  15   5          3.99          3.05         1.64 o                         
  -1  15   5          3.99          5.94         2.07 o                         
   0  15   5        131.35        142.39         3.40 o                         
   1  15   5          1.09          0.71         0.43 o                         
   2  15   5         35.63         42.77         1.73 o                         
   3  15   5         31.21         27.09         1.47 o                         
  -2  16   5         34.82         31.50         1.96 o                         
  -1  16   5        124.69        126.35         4.00 o                         
   0  16   5          0.17         -0.46         0.58 o                         
   1  16   5        176.23        176.79         5.12 o                         
  -8   0   6         72.41         70.60         3.33 o                         
  -6   0   6        143.72        124.88         3.52 o                         
  -4   0   6        469.76        368.54         5.85 o                         
  -2   0   6       1232.39       1178.59        15.73 o                         
   0   0   6       1789.35       2234.59        19.96 o                         
   2   0   6         36.05         21.29         1.79 o                         
   4   0   6       1233.06       1238.51         9.13 o                         
   6   0   6       1205.00       1248.45        13.03 o                         
   8   0   6        283.31        279.57         6.92 o                         
  -9   1   6        238.19        258.00         3.60 o                         
  -8   1   6         46.96         46.21         1.83 o                         
  -7   1   6        157.12        158.38         3.83 o                         
  -6   1   6        265.94        273.68         3.65 o                         
  -5   1   6        688.92        634.39         4.84 o                         
  -4   1   6        636.27        703.90         5.30 o                         
  -3   1   6       2198.47       2222.59        14.16 o                         
  -2   1   6        128.08        125.00         2.57 o                         
  -1   1   6      12493.76      12509.73        54.24 o                         
   0   1   6        374.97        420.29         6.63 o                         
   1   1   6       1189.90       1440.13         9.57 o                         
   2   1   6        415.55        442.62         5.72 o                         
   3   1   6        886.31        856.80         5.94 o                         
   4   1   6       1224.04       1310.61         7.07 o                         
   5   1   6        937.18        902.68         6.55 o                         
   6   1   6          0.33          1.17         0.54 o                         
   7   1   6         99.36        107.87         2.81 o                         
   8   1   6          1.06          0.88         0.53 o                         
  -9   2   6         65.81         63.47         1.77 o                         
  -8   2   6        331.69        334.25         4.82 o                         
  -7   2   6        105.31         99.44         2.79 o                         
  -6   2   6        218.37        223.64         3.31 o                         
  -5   2   6        136.85        157.25         2.30 o                         
  -4   2   6       1729.53       1789.11        10.13 o                         
  -3   2   6         59.99         82.57         3.70 o                         
  -2   2   6       1308.82       1165.53        11.56 o                         
  -1   2   6        143.23        173.68         4.37 o                         
   0   2   6        292.56        257.01         5.24 o                         
   1   2   6        658.57        694.42         6.68 o                         
   2   2   6        813.54        664.30         7.01 o                         
   3   2   6          2.59          3.93         0.50 o                         
   4   2   6       1551.67       1528.80         8.09 o                         
   5   2   6        102.89        100.17         2.14 o                         
   6   2   6        579.44        606.74         5.19 o                         
   7   2   6          0.16          0.25         0.68 o                         
   8   2   6         15.78         16.41         1.25 o                         
  -9   3   6        135.53        128.05         2.23 o                         
  -8   3   6         83.96         88.73         2.49 o                         
  -7   3   6        134.59        158.08         2.92 o                         
  -6   3   6         25.23         22.95         1.14 o                         
  -5   3   6        245.20        262.33         3.00 o                         
  -4   3   6         40.50         37.30         1.15 o                         
  -3   3   6       2763.45       2715.47        15.81 o                         
  -2   3   6         56.77         65.74         2.83 o                         
  -1   3   6         16.79         40.07         2.46 o                         
   0   3   6         50.53         55.94         2.32 o                         
   1   3   6       1102.20       1041.02        15.37 o                         
   2   3   6       2037.77       2210.21        12.55 o                         
   3   3   6       1154.35       1095.57         6.17 o                         
   4   3   6          1.12          0.95         0.43 o                         
   5   3   6       1443.97       1521.22         8.23 o                         
   6   3   6         25.92         19.36         1.34 o                         
   7   3   6        263.22        262.65         4.59 o                         
   8   3   6          4.20          5.37         0.68 o                         
  -9   4   6         57.91         50.40         1.47 o                         
  -8   4   6          4.37          9.40         0.87 o                         
  -7   4   6          9.05          7.75         0.65 o                         
  -6   4   6        411.66        439.40         4.52 o                         
  -5   4   6         27.19         31.81         1.07 o                         
  -4   4   6         37.58         43.00         1.14 o                         
  -3   4   6        394.22        374.28         4.54 o                         
  -2   4   6       3104.78       3077.04        19.36 o                         
  -1   4   6          9.22          7.88         1.25 o                         
   0   4   6       4957.79       5078.44        24.90 o                         
   1   4   6        108.24         98.64         2.24 o                         
   2   4   6          1.38          1.36         0.42 o                         
   3   4   6        100.87        135.95         2.22 o                         
   4   4   6       2400.62       2353.42        11.26 o                         
   5   4   6         22.56         26.82         1.23 o                         
   6   4   6        471.04        472.51         5.23 o                         
   7   4   6          0.96          1.54         0.73 o                         
   8   4   6        167.90        173.34         3.13 o                         
  -9   5   6        127.36        122.61         2.06 o                         
  -8   5   6          2.60          1.05         0.47 o                         
  -7   5   6          8.91          9.66         0.70 o                         
  -6   5   6          0.19          1.19         0.44 o                         
  -5   5   6        847.06        816.30         5.62 o                         
  -4   5   6        501.07        508.20         3.89 o                         
  -3   5   6        472.50        444.78         5.12 o                         
  -2   5   6         67.49         79.70         1.92 o                         
  -1   5   6        861.41        752.64         9.70 o                         
   0   5   6        426.09        476.17         4.74 o                         
   1   5   6        778.25        830.97         9.62 o                         
   2   5   6        509.55        493.86         4.84 o                         
   3   5   6        730.74        687.25         4.93 o                         
   4   5   6         38.58         39.58         1.47 o                         
   5   5   6       1177.99       1227.71         9.00 o                         
   6   5   6         18.04         16.53         1.25 o                         
   7   5   6        877.01        862.23         7.07 o                         
   8   5   6        115.18         96.50         2.16 o                         
  -9   6   6          5.17          3.34         0.51 o                         
  -8   6   6        132.99        121.94         7.58 o                         
  -7   6   6         21.86         23.86         1.08 o                         
  -6   6   6        183.01        185.02         3.18 o                         
  -5   6   6         21.29         24.54         1.03 o                         
  -4   6   6        584.18        536.69         8.28 o                         
  -3   6   6        176.94        172.54         2.36 o                         
  -2   6   6       2630.03       2648.07        21.30 o                         
  -1   6   6         88.46         90.00         2.36 o                         
   0   6   6       1225.86       1161.94         7.13 o                         
   1   6   6        125.92        130.26         2.04 o                         
   2   6   6        769.86        776.43         4.94 o                         
   3   6   6         25.29         27.22         0.95 o                         
   4   6   6        207.68        193.05         4.07 o                         
   5   6   6        723.29        719.74         5.74 o                         
   6   6   6        911.84        891.32         8.95 o                         
   7   6   6         66.95         64.15         2.19 o                         
   8   6   6        165.83        160.22        14.10 o                         
  -8   7   6          0.00         -0.70         0.70 o                         
  -7   7   6        238.80        247.68         4.30 o                         
  -6   7   6         52.24         45.17         1.25 o                         
  -5   7   6        213.80        208.13         3.89 o                         
  -4   7   6        107.21        110.40         2.58 o                         
  -3   7   6        103.74         88.36         2.15 o                         
  -2   7   6          6.21          3.98         0.48 o                         
  -1   7   6        746.50        680.66         5.64 o                         
   0   7   6          9.40          9.52         0.60 o                         
   1   7   6        577.03        543.25        10.74 o                         
   2   7   6        107.04         98.80         2.57 o                         
   3   7   6        773.24        764.37         6.60 o                         
   4   7   6        564.75        572.27         6.14 o                         
   5   7   6       1035.26       1029.07         8.47 o                         
   6   7   6         56.45         48.93         2.19 o                         
   7   7   6         38.23         42.29         3.51 o                         
   8   7   6          0.00          0.10         0.37 o                         
  -8   8   6        426.18        422.67         6.35 o                         
  -7   8   6         20.88         18.77         1.65 o                         
  -6   8   6          2.19          1.78         0.47 o                         
  -5   8   6        303.34        295.83         4.57 o                         
  -4   8   6        510.88        500.27         6.60 o                         
  -3   8   6         83.20         86.01         2.48 o                         
  -2   8   6       1581.43       1546.84         9.64 o                         
  -1   8   6        113.31        101.32         2.55 o                         
   0   8   6        222.40        220.95         2.99 o                         
   1   8   6         21.54         27.85         1.15 o                         
   2   8   6        948.56        944.35         7.21 o                         
   3   8   6        617.43        619.05        11.70 o                         
   4   8   6        521.51        524.91         8.96 o                         
   5   8   6        111.94        121.03         4.50 o                         
   6   8   6         28.13         21.57         1.83 o                         
   7   8   6         60.26         50.01         2.35 o                         
  -8   9   6         67.88         58.70         2.65 o                         
  -7   9   6         38.56         39.18         2.75 o                         
  -6   9   6         26.96         25.84         1.49 o                         
  -5   9   6          3.67          3.45         0.67 o                         
  -4   9   6        403.59        395.77         5.18 o                         
  -3   9   6       1478.01       1455.89        15.09 o                         
  -2   9   6          0.06          1.02         0.62 o                         
  -1   9   6        684.23        703.28         7.33 o                         
   0   9   6          9.16          9.10         0.73 o                         
   1   9   6        513.84        468.41         5.17 o                         
   2   9   6        172.50        162.97         3.12 o                         
   3   9   6        249.78        220.36        11.22 o                         
   4   9   6         23.80         18.50         1.30 o                         
   5   9   6        119.68        111.30         3.26 o                         
   6   9   6          3.69          2.35         0.60 o                         
   7   9   6        165.29        170.81         3.16 o                         
  -7  10   6        125.70        124.06         3.58 o                         
  -6  10   6        291.81        298.56         7.54 o                         
  -5  10   6         31.91         25.89         1.40 o                         
  -4  10   6        112.85        112.89         2.89 o                         
  -3  10   6         36.05         32.65         1.57 o                         
  -2  10   6        271.81        261.32         3.80 o                         
  -1  10   6        163.13        160.06         3.39 o                         
   0  10   6        170.50        166.89         4.05 o                         
   1  10   6        558.55        533.56         5.43 o                         
   2  10   6          1.63          4.71         0.93 o                         
   3  10   6          2.71          3.84         0.64 o                         
   4  10   6       1006.04        990.75        12.97 o                         
   5  10   6          5.85          6.00         0.69 o                         
   6  10   6        134.86        136.74         2.71 o                         
  -7  11   6         33.09         34.83         1.48 o                         
  -6  11   6         17.81         20.45         1.38 o                         
  -5  11   6          0.99          1.38         0.40 o                         
  -4  11   6         30.86         31.56         1.67 o                         
  -3  11   6       2087.33       2117.43        12.20 o                         
  -2  11   6        194.35        189.29         3.40 o                         
  -1  11   6        917.19        901.94         8.54 o                         
   0  11   6          9.98         14.86         1.11 o                         
   1  11   6         51.87         61.20         2.01 o                         
   2  11   6         79.13         79.11         2.30 o                         
   3  11   6        181.97        186.75         3.40 o                         
   4  11   6        175.36        162.37         3.08 o                         
   5  11   6        155.66        138.32         2.86 o                         
   6  11   6         43.49         39.72         1.22 o                         
  -6  12   6         33.57         34.56         1.41 o                         
  -5  12   6        184.44        176.95         4.10 o                         
  -4  12   6        255.99        265.76         4.03 o                         
  -3  12   6        528.91        498.09         6.36 o                         
  -2  12   6        310.91        314.06         5.98 o                         
  -1  12   6        185.60        169.73         3.19 o                         
   0  12   6          7.73         11.18         0.87 o                         
   1  12   6          0.13          1.26         0.55 o                         
   2  12   6        556.77        580.00         7.52 o                         
   3  12   6         20.45         11.54         0.87 o                         
   4  12   6        208.40        211.31         3.65 o                         
   5  12   6          1.02          1.25         0.55 o                         
  -5  13   6        152.58        142.70         2.76 o                         
  -4  13   6         38.70         38.48         1.37 o                         
  -3  13   6          3.30          3.69         0.74 o                         
  -2  13   6         12.82         13.26         1.13 o                         
  -1  13   6        516.23        513.37         5.72 o                         
   0  13   6         89.38         80.36         2.27 o                         
   1  13   6         16.67         19.13         1.23 o                         
   2  13   6        596.92        578.74         6.97 o                         
   3  13   6        415.91        414.64         5.67 o                         
   4  13   6         57.26         65.55         2.03 o                         
  -4  14   6        159.41        168.26         3.43 o                         
  -3  14   6        146.84        146.31         2.76 o                         
  -2  14   6        303.38        307.23         4.41 o                         
  -1  14   6          0.69          0.88         0.64 o                         
   0  14   6        409.14        422.45         6.15 o                         
   1  14   6         22.18         19.35         1.32 o                         
   2  14   6         58.64         65.61         2.00 o                         
   3  14   6         91.81         86.58         2.38 o                         
   4  14   6         46.30         41.56         1.64 o                         
  -3  15   6         51.04         54.06         2.66 o                         
  -2  15   6         23.52         24.63         3.83 o                         
  -1  15   6         56.10         64.48         4.14 o                         
   0  15   6          0.21          1.08         0.57 o                         
   1  15   6         26.94         30.00         1.40 o                         
   2  15   6         34.28         32.74         1.39 o                         
  -9   0   7        259.85        266.01         5.47 o                         
  -7   0   7        255.77        217.84         5.77 o                         
  -5   0   7        402.89        380.41         5.19 o                         
  -3   0   7          9.06          0.28         0.72 o                         
  -1   0   7       2866.35       2880.20        28.55 o                         
   1   0   7       1942.85       2513.14        18.81 o                         
   3   0   7       3793.41       3841.21        28.00 o                         
   5   0   7        920.48        899.31        14.44 o                         
   7   0   7       1115.35       1108.52        23.72 o                         
  -9   1   7         38.87         35.56         1.50 o                         
  -8   1   7        288.45        282.78         4.78 o                         
  -7   1   7        167.68        154.91         3.46 o                         
  -6   1   7        169.10        170.61         2.96 o                         
  -5   1   7         10.70          6.16         0.50 o                         
  -4   1   7        470.58        470.09         3.95 o                         
  -3   1   7       1043.05        968.32        11.05 o                         
  -2   1   7        995.78        827.16         6.39 o                         
  -1   1   7       1297.90       1335.56        15.12 o                         
   0   1   7        166.11        116.17         3.60 o                         
   1   1   7       1285.78       1338.84        14.02 o                         
   2   1   7         52.81         23.75         0.96 o                         
   3   1   7        340.10        387.86         4.00 o                         
   4   1   7         94.98         84.93         2.03 o                         
   5   1   7        172.54        182.74         3.08 o                         
   6   1   7        521.48        526.93         5.91 o                         
   7   1   7          0.27         -0.34         0.72 o                         
   8   1   7        167.50        167.01         3.21 o                         
  -9   2   7        448.76        448.07         4.43 o                         
  -8   2   7          1.00          0.93         0.58 o                         
  -7   2   7        379.77        389.46         5.92 o                         
  -6   2   7         16.22         17.68         1.00 o                         
  -5   2   7        266.25        245.05         3.12 o                         
  -4   2   7         40.18         44.36         1.16 o                         
  -3   2   7         54.33         95.97         2.34 o                         
  -2   2   7        492.64        534.02         5.96 o                         
  -1   2   7        996.02        881.51        10.84 o                         
   0   2   7         99.69        108.87         3.76 o                         
   1   2   7          7.50          1.90         0.47 o                         
   2   2   7         51.87         40.44         1.28 o                         
   3   2   7        291.32        271.59         3.38 o                         
   4   2   7         99.19        100.22         4.82 o                         
   5   2   7        569.83        557.73         5.37 o                         
   6   2   7         76.42         73.02         2.22 o                         
   7   2   7        168.85        177.22         4.35 o                         
   8   2   7          3.86          4.40         0.62 o                         
  -9   3   7         34.14         36.38         1.25 o                         
  -8   3   7        134.74        148.80         3.12 o                         
  -7   3   7         84.39         78.15         2.28 o                         
  -6   3   7        881.83        838.14         7.00 o                         
  -5   3   7         42.90         46.16         1.31 o                         
  -4   3   7          0.68          2.46         0.38 o                         
  -3   3   7        410.03        409.40         4.00 o                         
  -2   3   7       2100.71       2136.30        12.69 o                         
  -1   3   7        446.74        481.90         9.18 o                         
   0   3   7       3884.19       3831.60        31.30 o                         
   1   3   7        135.55        135.11         2.92 o                         
   2   3   7        247.77        209.54         3.04 o                         
   3   3   7        521.07        566.02         4.88 o                         
   4   3   7        768.17        736.29         8.68 o                         
   5   3   7         89.06         74.06         2.04 o                         
   6   3   7        683.88        694.04         5.81 o                         
   7   3   7         10.88         14.45         1.17 o                         
   8   3   7        182.97        186.62         2.80 o                         
  -9   4   7         56.41         57.37         1.46 o                         
  -8   4   7          3.43          5.13         0.68 o                         
  -7   4   7        429.72        467.84         7.11 o                         
  -6   4   7         63.47         66.87         2.03 o                         
  -5   4   7        136.69        125.69         2.16 o                         
  -4   4   7         23.40         31.60         1.06 o                         
  -3   4   7       2317.40       2249.00        11.89 o                         
  -2   4   7       1232.13       1301.54         9.93 o                         
  -1   4   7       1108.39       1010.16        14.36 o                         
   0   4   7       1310.07       1429.39         9.51 o                         
   1   4   7       2198.73       2094.49        11.85 o                         
   2   4   7        489.20        542.09         4.59 o                         
   3   4   7          8.45          6.19         0.71 o                         
   4   4   7        246.37        245.92         3.40 o                         
   5   4   7        276.11        274.90         4.28 o                         
   6   4   7         22.22         24.20         1.15 o                         
   7   4   7        198.03        189.25         3.64 o                         
   8   4   7          3.07          4.49         0.50 o                         
  -9   5   7         47.72         55.79         1.59 o                         
  -8   5   7        161.70        173.85         2.82 o                         
  -7   5   7          3.62          2.40         0.47 o                         
  -6   5   7        190.53        184.92         2.93 o                         
  -5   5   7        390.57        393.74         3.98 o                         
  -4   5   7        986.73        993.08         5.87 o                         
  -3   5   7        120.51        138.40         2.04 o                         
  -2   5   7          5.28          1.28         0.52 o                         
  -1   5   7          1.43          0.11         0.41 o                         
   0   5   7       1267.34       1269.18         6.35 o                         
   1   5   7        844.07        934.11         5.53 o                         
   2   5   7         26.90         41.63         1.21 o                         
   3   5   7        205.35        223.44         4.89 o                         
   4   5   7        532.66        555.36         5.19 o                         
   5   5   7        266.77        268.50         3.60 o                         
   6   5   7        586.23        587.90         5.88 o                         
   7   5   7          0.28          0.01         0.49 o                         
   8   5   7         71.90         65.97         2.03 o                         
  -9   6   7         66.20         67.99         2.27 o                         
  -8   6   7         76.01         64.75         2.76 o                         
  -7   6   7         69.18         74.32         1.68 o                         
  -6   6   7         29.91         34.53         1.34 o                         
  -5   6   7        696.74        665.04         5.22 o                         
  -4   6   7        469.32        468.14         4.24 o                         
  -3   6   7       1205.04       1178.46        13.98 o                         
  -2   6   7         60.03         57.56         1.71 o                         
  -1   6   7       4451.57       4513.28        25.87 o                         
   0   6   7        442.34        470.88         3.44 o                         
   1   6   7       1238.88       1204.98         7.50 o                         
   2   6   7        991.95        987.89        13.25 o                         
   3   6   7        233.39        244.25         2.88 o                         
   4   6   7        518.28        526.42         6.53 o                         
   5   6   7        710.95        684.71         8.32 o                         
   6   6   7          0.03         -0.22         0.46 o                         
   7   6   7        347.93        340.32         6.04 o                         
  -8   7   7        275.97        274.66         5.19 o                         
  -7   7   7          0.81         -0.36         0.42 o                         
  -6   7   7        199.94        187.28         2.52 o                         
  -5   7   7          9.39         12.31         0.86 o                         
  -4   7   7         72.34         73.61         2.68 o                         
  -3   7   7          0.22          0.41         0.42 o                         
  -2   7   7        902.26        828.55        20.68 o                         
  -1   7   7         17.53         17.40         0.92 o                         
   0   7   7        170.34        166.38         3.54 o                         
   1   7   7        346.60        390.45         6.27 o                         
   2   7   7       1443.42       1424.69        10.24 o                         
   3   7   7         92.20        115.72         2.67 o                         
   4   7   7         12.51         11.75         0.91 o                         
   5   7   7        249.79        207.75         9.33 o                         
   6   7   7        224.57        226.76         7.65 o                         
   7   7   7          5.70          5.45         1.06 o                         
  -8   8   7          0.55          0.03         0.47 o                         
  -7   8   7        137.07        137.62         3.52 o                         
  -6   8   7        211.43        216.16         3.77 o                         
  -5   8   7         72.79         70.18         2.28 o                         
  -4   8   7         89.43         93.92         3.43 o                         
  -3   8   7         89.16         93.77         2.66 o                         
  -2   8   7        130.00        122.61         3.01 o                         
  -1   8   7        655.17        679.35         6.97 o                         
   0   8   7       1355.24       1377.16         7.75 o                         
   1   8   7        443.09        449.25         4.76 o                         
   2   8   7        148.39        147.36         2.76 o                         
   3   8   7        100.18         92.77         2.83 o                         
   4   8   7        307.95        305.88         6.29 o                         
   5   8   7        238.11        246.14         7.21 o                         
   6   8   7         29.32         25.97         1.56 o                         
   7   8   7        158.77        156.22         3.02 o                         
  -8   9   7        244.49        237.82         5.16 o                         
  -7   9   7         49.09         52.73         2.43 o                         
  -6   9   7          6.94          9.06         0.80 o                         
  -5   9   7        166.13        166.06         3.40 o                         
  -4   9   7        705.46        702.58         6.95 o                         
  -3   9   7        125.10        141.62         4.09 o                         
  -2   9   7        616.22        631.74         6.26 o                         
  -1   9   7          9.29          7.73         0.80 o                         
   0   9   7       1267.12       1234.11         7.99 o                         
   1   9   7       1100.22       1084.52         7.59 o                         
   2   9   7          0.56          1.68         0.75 o                         
   3   9   7        237.93        248.10         3.98 o                         
   4   9   7        289.44        300.68         4.71 o                         
   5   9   7         12.45         10.95         1.09 o                         
   6   9   7         60.48         62.48         1.94 o                         
  -7  10   7         52.31         54.91         2.28 o                         
  -6  10   7          1.48          1.16         0.55 o                         
  -5  10   7         30.17         29.76         1.49 o                         
  -4  10   7         25.61         26.24         1.43 o                         
  -3  10   7       1373.95       1378.93         9.70 o                         
  -2  10   7         15.37         16.34         1.01 o                         
  -1  10   7         96.71        101.26         3.24 o                         
   0  10   7        212.39        219.43         5.34 o                         
   1  10   7        400.77        420.09         4.87 o                         
   2  10   7        372.00        360.13         4.89 o                         
   3  10   7        449.46        473.39         5.55 o                         
   4  10   7         61.66         58.24         1.88 o                         
   5  10   7        159.87        153.88         3.06 o                         
   6  10   7          0.02         -0.12         0.40 o                         
  -7  11   7         40.30         38.18         1.46 o                         
  -6  11   7         90.41        102.80         2.26 o                         
  -5  11   7        122.73        125.38         2.81 o                         
  -4  11   7        132.45        137.19         4.25 o                         
  -3  11   7          3.08          2.10         0.53 o                         
  -2  11   7       1617.77       1617.61        10.62 o                         
  -1  11   7         99.00         91.49         2.16 o                         
   0  11   7        134.58        145.54         3.11 o                         
   1  11   7         94.98         94.97         2.71 o                         
   2  11   7          1.84          2.92         0.60 o                         
   3  11   7         35.57         37.63         1.54 o                         
   4  11   7         12.82         11.42         0.91 o                         
   5  11   7         70.00         70.81         2.17 o                         
  -6  12   7          0.06          1.07         0.42 o                         
  -5  12   7        181.24        185.08         3.09 o                         
  -4  12   7         83.05         78.16         2.43 o                         
  -3  12   7         41.49         40.59         1.83 o                         
  -2  12   7          4.65          4.23         0.88 o                         
  -1  12   7        911.59        899.43         8.51 o                         
   0  12   7        513.94        526.56         5.39 o                         
   1  12   7          9.47         10.74         0.99 o                         
   2  12   7         15.67         19.81         1.66 o                         
   3  12   7        708.21        692.79         6.97 o                         
   4  12   7         62.49         59.34         2.04 o                         
   5  12   7         63.88         66.46         2.83 o                         
  -5  13   7          0.75          1.07         0.41 o                         
  -4  13   7        225.25        236.79         3.52 o                         
  -3  13   7         53.41         59.84         2.36 o                         
  -2  13   7        140.51        151.71         3.40 o                         
  -1  13   7         33.55         30.47         1.51 o                         
   0  13   7        400.36        427.99         5.03 o                         
   1  13   7          2.71          5.73         0.74 o                         
   2  13   7        435.30        455.01         7.25 o                         
   3  13   7          9.50          9.70         1.00 o                         
   4  13   7         18.13         19.79         1.25 o                         
  -4  14   7         91.02         89.61         2.33 o                         
  -3  14   7         78.75         80.53         1.95 o                         
  -2  14   7         22.88         18.47         1.25 o                         
  -1  14   7        819.98        834.41         8.08 o                         
   0  14   7          4.00          5.64         1.15 o                         
   1  14   7         23.21         27.69         2.32 o                         
   2  14   7         40.56         37.23         1.41 o                         
   3  14   7         99.38         98.63         2.33 o                         
  -2  15   7         85.86         90.90         3.40 o                         
  -1  15   7          7.78          7.25         1.10 o                         
   0  15   7         41.47         33.45         1.71 o                         
   1  15   7          2.27          2.32         0.55 o                         
  -8   0   8         81.54         65.45         3.07 o                         
  -6   0   8        423.71        421.44         8.37 o                         
  -4   0   8        547.33        479.48         6.49 o                         
  -2   0   8       1915.34       1887.15        13.11 o                         
   0   0   8        141.42         79.21         4.67 o                         
   2   0   8       2074.09       2117.73        15.40 o                         
   4   0   8        242.17        257.30         4.60 o                         
   6   0   8        939.76        962.47        13.67 o                         
   8   0   8         27.72         26.05         1.91 o                         
  -9   1   8        264.01        259.85         3.62 o                         
  -8   1   8          0.30          0.91         0.53 o                         
  -7   1   8        172.63        177.53         3.36 o                         
  -6   1   8         32.32         25.38         1.21 o                         
  -5   1   8        385.12        367.11         3.71 o                         
  -4   1   8         46.73         38.56         1.31 o                         
  -3   1   8        814.49        822.34         5.29 o                         
  -2   1   8        164.54        156.79         2.78 o                         
  -1   1   8       2764.86       2799.13        22.65 o                         
   0   1   8        405.58        370.43        10.45 o                         
   1   1   8        279.35        249.94         3.21 o                         
   2   1   8        181.77        181.83         2.59 o                         
   3   1   8       1429.69       1460.66         7.66 o                         
   4   1   8        232.46        230.96         3.28 o                         
   5   1   8         33.48         35.66         1.35 o                         
   6   1   8         19.11         13.11         0.83 o                         
   7   1   8        414.58        431.66         6.36 o                         
   8   1   8         39.05         36.34         1.39 o                         
  -9   2   8          9.04          8.15         0.70 o                         
  -8   2   8        346.64        335.65         4.65 o                         
  -7   2   8         10.57         12.71         1.05 o                         
  -6   2   8          2.65          3.03         0.57 o                         
  -5   2   8          2.78          1.83         0.42 o                         
  -4   2   8        800.67        830.86         5.16 o                         
  -3   2   8          9.12          3.47         0.41 o                         
  -2   2   8        186.02        151.93         2.73 o                         
  -1   2   8          0.04          0.92         0.33 o                         
   0   2   8       1248.51       1180.87        10.53 o                         
   1   2   8        127.48        103.85         1.98 o                         
   2   2   8       1808.44       1811.46         8.88 o                         
   3   2   8          0.24          0.68         0.37 o                         
   4   2   8        189.95        190.62         3.13 o                         
   5   2   8          1.09          1.75         0.54 o                         
   6   2   8         98.93        101.19         2.34 o                         
   7   2   8         63.59         61.33         1.85 o                         
   8   2   8        131.67        131.60         2.45 o                         
  -9   3   8        396.98        393.72         4.17 o                         
  -8   3   8        113.94        106.25         2.57 o                         
  -7   3   8        409.85        422.29         4.80 o                         
  -6   3   8          2.94          3.37         0.70 o                         
  -5   3   8        416.57        398.57         3.89 o                         
  -4   3   8        175.57        171.07         2.50 o                         
  -3   3   8       1137.56       1070.94         6.13 o                         
  -2   3   8        293.34        357.39         4.66 o                         
  -1   3   8       1881.49       1842.75        15.20 o                         
   0   3   8        542.19        572.55         4.29 o                         
   1   3   8       1023.50        912.55         5.24 o                         
   2   3   8        411.97        402.35         4.10 o                         
   3   3   8         69.72         63.64         1.62 o                         
   4   3   8        502.31        524.66         5.17 o                         
   5   3   8         89.97        101.39         2.42 o                         
   6   3   8         15.96         12.50         0.80 o                         
   7   3   8         57.83         59.49         1.97 o                         
   8   3   8          4.32          4.27         0.59 o                         
  -9   4   8         60.06         66.46         1.77 o                         
  -8   4   8        237.20        272.62         3.93 o                         
  -7   4   8         33.33         25.37         1.22 o                         
  -6   4   8       1460.75       1384.29        10.20 o                         
  -5   4   8          4.99          7.51         0.62 o                         
  -4   4   8        334.94        326.46         3.40 o                         
  -3   4   8          1.18          1.33         0.34 o                         
  -2   4   8       1814.36       1738.77         8.82 o                         
  -1   4   8        537.33        558.85         4.27 o                         
   0   4   8       1614.67       1637.13         5.96 o                         
   1   4   8          1.39          1.17         0.37 o                         
   2   4   8        154.54        139.06         2.20 o                         
   3   4   8       1149.41       1169.20         6.70 o                         
   4   4   8          0.56          1.34         0.46 o                         
   5   4   8          0.22         -0.39         0.78 o                         
   6   4   8          2.09          2.96         0.55 o                         
   7   4   8          7.64          8.95         0.80 o                         
  -9   5   8         86.06         89.80         2.84 o                         
  -8   5   8          0.22         -0.18         0.38 o                         
  -7   5   8        370.79        381.11         4.33 o                         
  -6   5   8         31.58         28.47         1.26 o                         
  -5   5   8        357.35        339.08         3.67 o                         
  -4   5   8         90.36        102.21         1.84 o                         
  -3   5   8        850.42        822.81         6.68 o                         
  -2   5   8       1080.52       1077.38        12.29 o                         
  -1   5   8        119.07        104.78         2.15 o                         
   0   5   8        292.47        341.38         3.13 o                         
   1   5   8       1514.60       1487.98         8.49 o                         
   2   5   8        845.08        840.48         6.04 o                         
   3   5   8         74.19         72.50         1.81 o                         
   4   5   8        505.75        475.85         5.37 o                         
   5   5   8       1060.38       1072.85         7.61 o                         
   6   5   8         65.84         69.67         2.03 o                         
   7   5   8        233.14        231.61         4.20 o                         
  -8   6   8        389.73        403.67         7.39 o                         
  -7   6   8         57.72         61.94         1.57 o                         
  -6   6   8        628.78        621.38         5.10 o                         
  -5   6   8        136.22        128.19         2.63 o                         
  -4   6   8       1402.70       1421.12         7.68 o                         
  -3   6   8         32.59         30.66         1.26 o                         
  -2   6   8       1064.48       1089.57         7.87 o                         
  -1   6   8        129.90        127.24         2.29 o                         
   0   6   8       1844.93       1810.63        16.06 o                         
   1   6   8        161.92        159.47         3.02 o                         
   2   6   8        140.66        139.81         2.23 o                         
   3   6   8          2.29          2.86         0.67 o                         
   4   6   8          2.39          0.67         0.84 o                         
   5   6   8        136.20        131.78         2.76 o                         
   6   6   8        362.36        362.52         4.78 o                         
   7   6   8         34.63         30.65         1.46 o                         
  -8   7   8          2.69          2.58         0.97 o                         
  -7   7   8        192.03        197.01         3.75 o                         
  -6   7   8          7.02          8.93         0.79 o                         
  -5   7   8        927.96        987.68         9.62 o                         
  -4   7   8         92.75         91.41         3.04 o                         
  -3   7   8         72.16         67.21         2.04 o                         
  -2   7   8         28.96         25.05         1.36 o                         
  -1   7   8        933.08        945.89         6.62 o                         
   0   7   8         99.64         98.43         1.93 o                         
   1   7   8        539.52        563.62         4.64 o                         
   2   7   8        645.62        615.67         4.56 o                         
   3   7   8        191.70        203.68         7.01 o                         
   4   7   8        245.66        240.13         4.41 o                         
   5   7   8         73.73         83.52         3.48 o                         
   6   7   8         14.12         11.98         1.08 o                         
   7   7   8         39.04         45.33         1.53 o                         
  -8   8   8        200.03        196.13         3.73 o                         
  -7   8   8         51.99         51.24         2.10 o                         
  -6   8   8         13.71         14.38         0.98 o                         
  -5   8   8        341.89        337.07         5.30 o                         
  -4   8   8        162.00        166.39         4.09 o                         
  -3   8   8         96.14        102.18         2.92 o                         
  -2   8   8        732.05        732.98         7.74 o                         
  -1   8   8          5.73          4.63         0.70 o                         
   0   8   8        332.89        354.33         3.77 o                         
   1   8   8         11.78         12.34         0.80 o                         
   2   8   8        217.66        222.15         5.05 o                         
   3   8   8         85.04         79.20         3.65 o                         
   4   8   8        158.77        162.25         3.90 o                         
   5   8   8         63.75         64.50         2.20 o                         
   6   8   8        196.44        208.85         4.02 o                         
  -7   9   8         88.79        100.56         3.46 o                         
  -6   9   8         16.10         15.62         1.01 o                         
  -5   9   8        184.01        195.98         3.69 o                         
  -4   9   8         76.40         73.73         2.57 o                         
  -3   9   8        919.01        897.64         7.96 o                         
  -2   9   8        243.16        231.68         4.30 o                         
  -1   9   8         53.23         57.22         1.91 o                         
   0   9   8         49.65         51.60         1.84 o                         
   1   9   8       1587.81       1606.14        13.51 o                         
   2   9   8        518.46        491.18         7.69 o                         
   3   9   8         73.50         65.88         2.21 o                         
   4   9   8        105.66        104.10         3.11 o                         
   5   9   8        210.93        223.86         4.48 o                         
   6   9   8         68.40         59.94         1.72 o                         
  -7  10   8         22.85         22.92         1.42 o                         
  -6  10   8        242.03        243.55         3.96 o                         
  -5  10   8         21.93         18.68         1.19 o                         
  -4  10   8        295.25        292.55         4.42 o                         
  -3  10   8        314.60        316.09         4.31 o                         
  -2  10   8        189.33        189.56         3.27 o                         
  -1  10   8         65.32         77.04         2.07 o                         
   0  10   8        240.83        263.05         5.13 o                         
   1  10   8        452.00        457.22         5.56 o                         
   2  10   8        236.97        221.02         3.78 o                         
   3  10   8          4.69          2.52         0.52 o                         
   4  10   8        380.62        387.27         6.77 o                         
   5  10   8          0.64          0.83         0.41 o                         
  -6  11   8         30.91         30.43         1.20 o                         
  -5  11   8         81.60         89.09         2.06 o                         
  -4  11   8        148.09        146.47         3.41 o                         
  -3  11   8        660.01        638.30         6.09 o                         
  -2  11   8         46.71         47.32         1.67 o                         
  -1  11   8        717.24        716.55         6.82 o                         
   0  11   8         97.20        101.18         2.51 o                         
   1  11   8          6.74          7.11         0.87 o                         
   2  11   8         42.49         44.00         1.79 o                         
   3  11   8        180.51        177.35         3.38 o                         
   4  11   8        108.50        107.39         2.27 o                         
   5  11   8          8.17          8.25         0.68 o                         
  -5  12   8         17.18         14.80         0.78 o                         
  -4  12   8        473.37        478.79         6.48 o                         
  -3  12   8         56.82         62.29         2.50 o                         
  -2  12   8         42.64         38.45         2.01 o                         
  -1  12   8        455.07        458.01         6.34 o                         
   0  12   8        174.10        181.90         3.00 o                         
   1  12   8          7.80          5.80         0.65 o                         
   2  12   8        609.79        651.00         8.00 o                         
   3  12   8         20.97         22.27         1.50 o                         
   4  12   8         15.91         17.09         1.44 o                         
  -5  13   8         69.12         61.55         1.90 o                         
  -4  13   8         39.43         37.05         1.32 o                         
  -3  13   8         73.53         81.55         2.59 o                         
  -2  13   8        233.92        227.73         4.62 o                         
  -1  13   8        663.06        677.93         8.72 o                         
   0  13   8         53.01         56.50         1.89 o                         
   1  13   8         45.55         47.75         1.94 o                         
   2  13   8         11.68          8.57         0.73 o                         
   3  13   8        206.38        200.24         3.27 o                         
  -3  14   8         27.05         23.60         1.00 o                         
  -2  14   8        532.06        532.74         6.86 o                         
  -1  14   8         24.87         27.82         1.42 o                         
   0  14   8        200.20        203.45         5.40 o                         
   1  14   8         54.72         54.01         2.11 o                         
   2  14   8        135.24        133.10         4.31 o                         
  -9   0   9        156.87        148.81         3.65 o                         
  -7   0   9          7.50         11.92         1.53 o                         
  -5   0   9        159.90        173.13         3.73 o                         
  -3   0   9       2965.01       2936.76        15.22 o                         
  -1   0   9       2103.39       2039.00        21.39 o                         
   1   0   9          0.73          1.54         0.72 o                         
   3   0   9       4507.22       4650.03        30.44 o                         
   5   0   9         56.87         49.10         2.81 o                         
   7   0   9        303.31        301.12         7.14 o                         
  -9   1   9          0.03         -0.38         0.38 o                         
  -8   1   9        328.80        326.93         4.96 o                         
  -7   1   9         51.45         53.12         1.83 o                         
  -6   1   9        309.93        379.94         4.49 o                         
  -5   1   9        253.58        266.83         3.27 o                         
  -4   1   9       1744.05       1785.98        11.28 o                         
  -3   1   9        328.90        331.04         3.36 o                         
  -2   1   9       1805.92       1768.89        15.95 o                         
  -1   1   9         52.69         63.01         1.52 o                         
   0   1   9       2286.16       2325.22        10.12 o                         
   1   1   9        214.20        216.38         2.54 o                         
   2   1   9       2509.49       2563.05        13.67 o                         
   3   1   9          9.16          8.93         0.70 o                         
   4   1   9          8.15          3.78         0.54 o                         
   5   1   9         28.67         28.15         1.53 o                         
   6   1   9        167.71        192.38         4.49 o                         
   7   1   9          2.97          3.54         0.57 o                         
  -9   2   9        152.04        148.74         2.49 o                         
  -8   2   9         10.48         16.08         1.05 o                         
  -7   2   9        281.68        332.11         4.83 o                         
  -6   2   9          0.38          1.17         0.47 o                         
  -5   2   9        225.99        240.34         3.26 o                         
  -4   2   9          3.39          2.43         0.62 o                         
  -3   2   9       1382.14       1314.65         6.72 o                         
  -2   2   9        300.60        343.89         4.01 o                         
  -1   2   9       2615.23       2679.07        12.58 o                         
   0   2   9          0.15         -0.02         0.32 o                         
   1   2   9       3152.32       3245.79        13.08 o                         
   2   2   9          0.01          0.76         0.38 o                         
   3   2   9        360.53        347.08         4.22 o                         
   4   2   9        154.18        166.53         3.18 o                         
   5   2   9        145.64        153.66         2.84 o                         
   6   2   9         49.32         45.95         2.23 o                         
   7   2   9         15.44         21.27         1.15 o                         
  -9   3   9         31.88         31.04         1.61 o                         
  -8   3   9        512.91        550.18         5.54 o                         
  -7   3   9          3.34          2.52         0.57 o                         
  -6   3   9          4.60          2.11         0.62 o                         
  -5   3   9        259.33        221.32         3.06 o                         
  -4   3   9        146.05        117.47         2.10 o                         
  -3   3   9          0.49          0.57         0.49 o                         
  -2   3   9       1566.86       1633.21         9.69 o                         
  -1   3   9         42.63         47.15         1.29 o                         
   0   3   9        683.58        640.98         4.19 o                         
   1   3   9          4.49          3.34         0.43 o                         
   2   3   9        260.19        299.23         3.30 o                         
   3   3   9        186.51        187.91         2.97 o                         
   4   3   9        113.08        113.44         2.51 o                         
   5   3   9         12.80         12.01         0.89 o                         
   6   3   9         20.83         23.70         1.37 o                         
   7   3   9          5.53          4.94         0.62 o                         
  -8   4   9         52.54         49.16         1.60 o                         
  -7   4   9        876.55        916.91         7.89 o                         
  -6   4   9         44.26         49.27         1.57 o                         
  -5   4   9        337.74        383.62         5.80 o                         
  -4   4   9         19.46         25.59         1.01 o                         
  -3   4   9        346.68        367.41         4.02 o                         
  -2   4   9          4.92          7.48         0.73 o                         
  -1   4   9       1082.50       1049.21         6.21 o                         
   0   4   9        382.04        394.35         3.17 o                         
   1   4   9        964.83        974.96         6.42 o                         
   2   4   9         13.02          8.88         0.59 o                         
   3   4   9         60.46         68.95         1.62 o                         
   4   4   9        424.73        416.14         4.26 o                         
   5   4   9         26.83         30.69         1.35 o                         
   6   4   9        538.74        531.97         5.44 o                         
   7   4   9        241.44        233.01         3.02 o                         
  -8   5   9         97.22        105.78         2.72 o                         
  -7   5   9         11.67          5.40         0.52 o                         
  -6   5   9        668.93        663.78         5.65 o                         
  -5   5   9        138.06        128.45         2.20 o                         
  -4   5   9        204.30        204.13         3.20 o                         
  -3   5   9          7.06          3.65         0.60 o                         
  -2   5   9       1794.86       1694.06        12.96 o                         
  -1   5   9          0.97          1.47         0.45 o                         
   0   5   9        885.48        870.65         4.98 o                         
   1   5   9         31.71         48.57         1.29 o                         
   2   5   9        229.48        236.11         2.90 o                         
   3   5   9        494.06        526.82         5.13 o                         
   4   5   9       1517.89       1480.01         8.48 o                         
   5   5   9         16.03         16.45         1.12 o                         
   6   5   9        205.38        220.91         3.35 o                         
   7   5   9          2.23          0.76         0.32 o                         
  -8   6   9         38.06         36.24         1.61 o                         
  -7   6   9        482.81        484.24         5.28 o                         
  -6   6   9         98.92         89.89         2.46 o                         
  -5   6   9        150.99        149.98         3.27 o                         
  -4   6   9        216.98        216.94         3.73 o                         
  -3   6   9        415.27        385.65         4.46 o                         
  -2   6   9         10.27         17.97         1.00 o                         
  -1   6   9        509.91        514.84         5.05 o                         
   0   6   9         44.11         46.27         1.22 o                         
   1   6   9        239.67        224.59         4.80 o                         
   2   6   9         21.48         16.37         0.78 o                         
   3   6   9          5.45          5.18         0.49 o                         
   4   6   9          6.28          6.76         0.68 o                         
   5   6   9        543.52        531.06         5.14 o                         
   6   6   9        157.49        142.65         2.40 o                         
   7   6   9         58.74         62.10         2.06 o                         
  -8   7   9        272.08        268.96         5.64 o                         
  -7   7   9          2.43          3.27         0.79 o                         
  -6   7   9        441.42        458.34         5.95 o                         
  -5   7   9          0.37          0.90         0.44 o                         
  -4   7   9         27.14         38.43         1.75 o                         
  -3   7   9         26.21         23.03         1.32 o                         
  -2   7   9        342.15        322.29         4.92 o                         
  -1   7   9        195.89        194.75         2.89 o                         
   0   7   9       1121.51       1105.30         8.72 o                         
   1   7   9         12.73         14.33         0.81 o                         
   2   7   9        600.47        607.42         5.35 o                         
   3   7   9         10.01          9.73         0.75 o                         
   4   7   9        190.84        189.51         3.78 o                         
   5   7   9          0.02         -0.08         0.66 o                         
   6   7   9         71.27         82.32         2.45 o                         
  -7   8   9        124.90        126.30         3.08 o                         
  -6   8   9          0.45          0.32         0.46 o                         
  -5   8   9        149.46        148.19         3.53 o                         
  -4   8   9         31.30         27.87         1.77 o                         
  -3   8   9        391.06        387.48         7.09 o                         
  -2   8   9         68.36         65.92         2.40 o                         
  -1   8   9       1496.05       1430.08        21.41 o                         
   0   8   9          0.45          3.55         0.57 o                         
   1   8   9        754.14        770.01         6.50 o                         
   2   8   9         20.84         19.43         1.12 o                         
   3   8   9        197.73        204.81         7.71 o                         
   4   8   9         20.59         16.18         1.26 o                         
   5   8   9        524.44        528.45         6.78 o                         
   6   8   9         28.58         32.22         1.46 o                         
  -7   9   9          8.99          5.77         0.95 o                         
  -6   9   9        205.71        205.54         3.32 o                         
  -5   9   9        126.58        117.72         2.59 o                         
  -4   9   9         81.82         88.67         2.75 o                         
  -3   9   9        257.73        274.31         4.39 o                         
  -2   9   9        401.84        424.08         5.38 o                         
  -1   9   9          0.01          0.36         0.50 o                         
   0   9   9        424.64        449.21         5.92 o                         
   1   9   9        647.45        653.37         6.13 o                         
   2   9   9        327.85        337.92         5.21 o                         
   3   9   9         86.14         76.77         2.86 o                         
   4   9   9        142.12        147.05         4.48 o                         
   5   9   9         10.52         10.25         0.97 o                         
  -6  10   9         75.33         71.30         2.28 o                         
  -5  10   9        319.55        332.96         4.77 o                         
  -4  10   9          2.96          2.61         0.52 o                         
  -3  10   9        337.58        335.18         4.36 o                         
  -2  10   9         28.88         36.50         1.58 o                         
  -1  10   9         23.74         20.82         1.32 o                         
   0  10   9         95.21         99.18         3.05 o                         
   1  10   9        589.08        589.59         7.42 o                         
   2  10   9         79.06         77.05         4.19 o                         
   3  10   9        526.21        511.79         6.98 o                         
   4  10   9         27.93         22.91         1.08 o                         
   5  10   9         63.50         64.76         1.75 o                         
  -6  11   9         62.54         62.81         1.69 o                         
  -5  11   9          1.18          1.22         0.40 o                         
  -4  11   9        501.24        483.36         6.76 o                         
  -3  11   9         53.16         56.84         1.70 o                         
  -2  11   9        319.49        317.22         4.08 o                         
  -1  11   9         21.25         22.72         1.24 o                         
   0  11   9        227.03        234.72         4.22 o                         
   1  11   9         25.65         27.06         1.36 o                         
   2  11   9         59.55         62.55         2.54 o                         
   3  11   9         44.97         48.37         1.63 o                         
   4  11   9        163.15        158.78         3.29 o                         
  -5  12   9         19.34         22.46         1.09 o                         
  -4  12   9         30.60         33.12         1.62 o                         
  -3  12   9         51.54         54.44         2.18 o                         
  -2  12   9         11.77          9.48         0.90 o                         
  -1  12   9        223.24        242.21         4.07 o                         
   0  12   9         65.55         58.97         1.92 o                         
   1  12   9        237.49        248.74         3.86 o                         
   2  12   9         25.58         20.63         1.17 o                         
   3  12   9        219.20        235.73        10.55 o                         
  -4  13   9        134.40        133.64         2.09 o                         
  -3  13   9          0.21         -0.05         0.45 o                         
  -2  13   9         34.95         33.57         1.58 o                         
  -1  13   9          1.00          0.95         0.56 o                         
   0  13   9        213.64        209.10         3.77 o                         
   1  13   9        104.79        103.71         2.60 o                         
   2  13   9        197.77        184.06         4.16 o                         
  -2  14   9          0.06         -0.27         0.38 o                         
  -1  14   9        507.33        498.52         5.31 o                         
   0  14   9          0.17          0.61         0.44 o                         
   1  14   9          9.09          8.74         0.97 o                         
  -8   0  10         77.14         76.20         2.44 o                         
  -6   0  10        161.26        212.47         4.56 o                         
  -4   0  10       2069.90       2019.80        13.44 o                         
  -2   0  10        282.77        282.36         6.32 o                         
   0   0  10       2393.42       2309.93        12.94 o                         
   2   0  10        650.41        613.95         7.77 o                         
   4   0  10        373.21        359.17         6.03 o                         
   6   0  10        376.13        399.37         9.05 o                         
  -8   1  10         64.74         75.31         2.27 o                         
  -7   1  10        728.54        789.69         8.25 o                         
  -6   1  10         11.67         10.84         0.91 o                         
  -5   1  10        725.84        787.84         5.58 o                         
  -4   1  10         86.12         91.61         1.97 o                         
  -3   1  10        158.53        146.16         2.64 o                         
  -2   1  10         95.97         88.19         2.43 o                         
  -1   1  10        837.35        808.71         6.16 o                         
   0   1  10          9.86          8.87         0.65 o                         
   1   1  10       1125.31       1114.86         6.21 o                         
   2   1  10        325.21        335.21         3.45 o                         
   3   1  10        157.09        158.41         2.50 o                         
   4   1  10        102.61        107.22         2.30 o                         
   5   1  10         34.48         38.31         1.74 o                         
   6   1  10         13.64         14.97         0.94 o                         
   7   1  10        197.08        184.73         4.51 o                         
  -8   2  10        228.23        236.66         3.55 o                         
  -7   2  10         70.86         72.18         2.05 o                         
  -6   2  10        157.51        182.93         3.03 o                         
  -5   2  10          8.37          5.41         0.55 o                         
  -4   2  10        701.15        769.19         5.28 o                         
  -3   2  10       1307.64       1313.64        11.36 o                         
  -2   2  10        644.34        592.36         5.98 o                         
  -1   2  10        207.93        207.62         2.60 o                         
   0   2  10       1236.76       1245.82         6.23 o                         
   1   2  10         65.33         70.83         1.67 o                         
   2   2  10       1143.38       1139.26         6.68 o                         
   3   2  10        269.85        286.18         3.77 o                         
   4   2  10          1.62          1.40         0.58 o                         
   5   2  10        162.11        162.98         3.66 o                         
   6   2  10        175.40        180.35         2.74 o                         
   7   2  10          8.93         11.49         0.77 o                         
  -8   3  10         52.78         40.99         1.43 o                         
  -7   3  10        169.93        187.13         3.20 o                         
  -6   3  10        167.05        164.88         2.85 o                         
  -5   3  10         29.63         40.90         1.35 o                         
  -4   3  10         41.50         37.46         1.50 o                         
  -3   3  10        253.50        255.38         4.09 o                         
  -2   3  10          5.75          6.61         0.76 o                         
  -1   3  10       1698.41       1744.10         8.68 o                         
   0   3  10         19.62         18.43         0.76 o                         
   1   3  10        889.91        855.49         6.30 o                         
   2   3  10          0.98          1.78         0.42 o                         
   3   3  10        587.32        568.24         4.75 o                         
   4   3  10          0.14         -0.13         0.40 o                         
   5   3  10        288.58        311.10         4.32 o                         
   6   3  10          5.22          4.27         0.53 o                         
   7   3  10        157.93        157.75         2.83 o                         
  -8   4  10        477.61        481.59         5.67 o                         
  -7   4  10         35.69         27.55         1.16 o                         
  -6   4  10        412.43        454.58         4.66 o                         
  -5   4  10        134.02        121.08         2.62 o                         
  -4   4  10         45.90         52.81         1.64 o                         
  -3   4  10         30.66         34.27         1.57 o                         
  -2   4  10        228.64        253.95         4.45 o                         
  -1   4  10        387.88        386.58         3.91 o                         
   0   4  10       1597.70       1573.60         6.61 o                         
   1   4  10         48.04         60.58         1.37 o                         
   2   4  10        241.34        246.98         2.85 o                         
   3   4  10         27.30         36.84         1.13 o                         
   4   4  10        529.58        517.78         4.25 o                         
   5   4  10         54.90         54.79         1.72 o                         
   6   4  10        134.50        137.22         2.86 o                         
  -8   5  10         18.20         16.52         0.97 o                         
  -7   5  10        221.70        220.06         3.07 o                         
  -6   5  10         22.85         25.11         1.34 o                         
  -5   5  10        143.62        154.37         2.86 o                         
  -4   5  10          8.53          4.89         0.82 o                         
  -3   5  10        350.66        339.76         4.39 o                         
  -2   5  10         61.03         49.53         2.01 o                         
  -1   5  10        819.28        789.16         6.08 o                         
   0   5  10         23.80         23.41         0.88 o                         
   1   5  10        969.12        991.15         5.82 o                         
   2   5  10         79.47         78.24         2.79 o                         
   3   5  10        380.46        379.73         3.70 o                         
   4   5  10        120.03        116.40         2.16 o                         
   5   5  10        617.13        624.09         5.56 o                         
   6   5  10        102.26         91.96         1.85 o                         
  -8   6  10         55.75         51.29         3.57 o                         
  -7   6  10         20.93         19.30         1.04 o                         
  -6   6  10        898.97        892.58         7.92 o                         
  -5   6  10          1.95          2.08         0.54 o                         
  -4   6  10        218.23        193.75         5.97 o                         
  -3   6  10         55.56         49.17         2.05 o                         
  -2   6  10        750.07        775.12         6.33 o                         
  -1   6  10        278.25        266.77         3.66 o                         
   0   6  10        644.42        594.11         5.33 o                         
   1   6  10         35.53         32.44         1.06 o                         
   2   6  10        263.85        272.66         2.97 o                         
   3   6  10          0.17          0.70         0.55 o                         
   4   6  10        857.16        846.90         7.64 o                         
   5   6  10         72.00         68.90         1.88 o                         
   6   6  10        173.09        172.76         3.53 o                         
  -7   7  10        340.67        344.16         4.46 o                         
  -6   7  10          4.47          4.57         0.72 o                         
  -5   7  10          0.49          1.68         0.58 o                         
  -4   7  10        100.83         95.29         3.21 o                         
  -3   7  10         79.10         76.48         3.16 o                         
  -2   7  10        286.07        259.02         4.09 o                         
  -1   7  10        859.98        843.30         9.26 o                         
   0   7  10         13.22         13.19         0.91 o                         
   1   7  10       1041.72       1050.05         7.08 o                         
   2   7  10          0.86          0.85         0.37 o                         
   3   7  10        465.64        471.27         4.54 o                         
   4   7  10        114.06        114.10         2.59 o                         
   5   7  10        183.02        176.71         3.79 o                         
   6   7  10         18.77         20.79         1.57 o                         
  -7   8  10          0.79          1.52         0.44 o                         
  -6   8  10        207.33        212.50         3.48 o                         
  -5   8  10          0.66          0.60         0.49 o                         
  -4   8  10         33.93         34.58         1.94 o                         
  -3   8  10        163.30        176.42         3.82 o                         
  -2   8  10       1017.51       1036.21         9.42 o                         
  -1   8  10          0.83          1.35         0.66 o                         
   0   8  10        271.96        261.59         4.47 o                         
   1   8  10          6.60          6.27         0.72 o                         
   2   8  10        905.24        916.60         7.10 o                         
   3   8  10          7.97          8.65         0.85 o                         
   4   8  10         50.19         52.85         2.00 o                         
   5   8  10         88.99         90.33         2.29 o                         
  -6   9  10        132.57        117.97         2.58 o                         
  -5   9  10        285.23        299.94         3.91 o                         
  -4   9  10        103.25        103.61         2.85 o                         
  -3   9  10          1.02          0.94         0.57 o                         
  -2   9  10         12.83         10.05         0.89 o                         
  -1   9  10        683.80        667.71         6.54 o                         
   0   9  10          9.53          8.08         0.77 o                         
   1   9  10        713.47        724.18        13.71 o                         
   2   9  10         18.82         20.96         1.53 o                         
   3   9  10        116.35        120.70         3.14 o                         
   4   9  10         33.49         31.21         1.45 o                         
   5   9  10         60.71         50.19         1.56 o                         
  -6  10  10        175.03        167.99         3.18 o                         
  -5  10  10        194.41        184.16         3.12 o                         
  -4  10  10        188.65        181.73         3.20 o                         
  -3  10  10        485.14        467.48         4.90 o                         
  -2  10  10         37.51         36.52         1.53 o                         
  -1  10  10        192.78        186.75         3.33 o                         
   0  10  10        777.14        784.87         8.55 o                         
   1  10  10         12.53          8.40         1.14 o                         
   2  10  10        271.40        273.58         8.00 o                         
   3  10  10          2.63          2.49         0.55 o                         
   4  10  10        320.96        329.28         4.51 o                         
  -5  11  10        114.44        121.69         2.47 o                         
  -4  11  10          9.10          9.02         0.79 o                         
  -3  11  10        241.05        246.01         3.61 o                         
  -2  11  10        142.67        156.92         2.72 o                         
  -1  11  10          8.52         11.87         0.88 o                         
   0  11  10         64.34         64.31         4.80 o                         
   1  11  10        182.50        184.03         3.84 o                         
   2  11  10         18.84         20.98         3.05 o                         
   3  11  10        196.41        201.98        11.97 o                         
   4  11  10          8.64         10.38         1.27 o                         
  -4  12  10        161.01        177.12         3.01 o                         
  -3  12  10         47.05         44.43         1.80 o                         
  -2  12  10         10.26         11.97         0.91 o                         
  -1  12  10          6.32          7.30         0.83 o                         
   0  12  10        337.83        343.44         5.52 o                         
   1  12  10         81.28         78.43         2.28 o                         
   2  12  10        329.24        332.75         5.48 o                         
   3  12  10          1.78          1.43         0.69 o                         
  -3  13  10          6.16          5.54         0.59 o                         
  -2  13  10        130.74        117.55         2.57 o                         
  -1  13  10        231.48        227.28         3.75 o                         
   0  13  10        144.96        135.28         3.48 o                         
   1  13  10        118.13        111.98         2.82 o                         
  -7   0  11        235.17        238.48         6.82 o                         
  -5   0  11        970.28       1003.06        14.12 o                         
  -3   0  11       1328.42       1344.30        14.71 o                         
  -1   0  11        183.73        205.47         4.99 o                         
   1   0  11       2151.37       2088.91        19.84 o                         
   3   0  11         76.29         58.54         2.23 o                         
   5   0  11        401.42        393.40         7.52 o                         
  -8   1  11        204.51        182.01         3.17 o                         
  -7   1  11          9.42          9.08         0.93 o                         
  -6   1  11        536.11        517.76         5.23 o                         
  -5   1  11        710.25        703.90         6.76 o                         
  -4   1  11        253.04        269.15         5.86 o                         
  -3   1  11        410.08        419.74         4.35 o                         
  -2   1  11        905.04        941.07         7.22 o                         
  -1   1  11          3.24          4.66         0.53 o                         
   0   1  11        364.04        364.10         3.94 o                         
   1   1  11        121.39        140.82         2.60 o                         
   2   1  11        522.62        507.98         4.89 o                         
   3   1  11         46.99         47.13         1.47 o                         
   4   1  11        220.84        210.86         3.71 o                         
   5   1  11          1.38          1.86         0.55 o                         
   6   1  11        102.40        101.99         1.83 o                         
  -8   2  11         19.18         20.02         1.20 o                         
  -7   2  11         62.99         56.02         2.83 o                         
  -6   2  11         16.76         12.69         1.09 o                         
  -5   2  11        825.54        803.59         7.23 o                         
  -4   2  11        873.14        859.95        10.23 o                         
  -3   2  11        248.02        245.91         3.73 o                         
  -2   2  11        483.51        491.77         5.26 o                         
  -1   2  11        871.27        873.04         5.63 o                         
   0   2  11        127.29        121.07         2.15 o                         
   1   2  11        188.18        178.29         2.87 o                         
   2   2  11        109.15        118.65         2.40 o                         
   3   2  11        255.38        240.08         3.26 o                         
   4   2  11          2.07          1.45         0.63 o                         
   5   2  11        124.12        127.39         2.75 o                         
   6   2  11          7.97          6.56         0.69 o                         
  -8   3  11        117.84        120.62         2.70 o                         
  -7   3  11          0.76          2.32         0.54 o                         
  -6   3  11         61.99         64.69         1.97 o                         
  -5   3  11        384.41        395.84         4.61 o                         
  -4   3  11       1004.53        999.49         7.22 o                         
  -3   3  11        383.70        380.13         5.06 o                         
  -2   3  11         65.59         74.85         2.29 o                         
  -1   3  11        337.28        360.44         4.32 o                         
   0   3  11       1511.78       1456.15         7.23 o                         
   1   3  11        137.04        136.37         2.20 o                         
   2   3  11        771.84        735.55         5.08 o                         
   3   3  11         92.08         91.63         1.76 o                         
   4   3  11         59.65         58.74         1.57 o                         
   5   3  11          0.01          1.15         0.50 o                         
   6   3  11        373.54        365.37         3.91 o                         
  -8   4  11          1.20          1.05         0.56 o                         
  -7   4  11        542.53        523.16         5.73 o                         
  -6   4  11         31.11         36.92         1.67 o                         
  -5   4  11         27.58         32.55         1.89 o                         
  -4   4  11          0.00          0.12         0.42 o                         
  -3   4  11         53.56         65.79         2.17 o                         
  -2   4  11         46.64         46.58         1.84 o                         
  -1   4  11         49.97         46.20         1.58 o                         
   0   4  11        456.54        452.88         4.05 o                         
   1   4  11        959.72        999.94         7.04 o                         
   2   4  11        149.13        126.17         2.00 o                         
   3   4  11        841.09        830.30         5.22 o                         
   4   4  11         25.46         26.86         1.09 o                         
   5   4  11         59.58         62.61         1.67 o                         
   6   4  11         20.31         17.27         0.79 o                         
  -7   5  11          0.45          0.19         0.37 o                         
  -6   5  11        523.72        530.90         6.39 o                         
  -5   5  11        101.96        100.56         2.66 o                         
  -4   5  11         21.99         27.53         1.33 o                         
  -3   5  11         27.48         26.54         1.39 o                         
  -2   5  11        724.37        724.41         6.43 o                         
  -1   5  11        175.25        164.96         2.95 o                         
   0   5  11        237.66        268.61         3.25 o                         
   1   5  11          3.03          1.63         0.43 o                         
   2   5  11        261.17        240.09         2.95 o                         
   3   5  11          3.22          3.52         0.49 o                         
   4   5  11        732.03        742.95         5.75 o                         
   5   5  11         79.42         79.60         1.69 o                         
   6   5  11         34.18         34.26         1.07 o                         
  -7   6  11        176.86        172.91         2.72 o                         
  -6   6  11         27.76         21.22         1.51 o                         
  -5   6  11        283.10        312.60         4.52 o                         
  -4   6  11        217.42        215.94         4.19 o                         
  -3   6  11        143.17        146.41         3.56 o                         
  -2   6  11          0.28          0.30         0.48 o                         
  -1   6  11         63.12         69.78         2.21 o                         
   0   6  11         49.39         49.94         1.57 o                         
   1   6  11       1075.60       1068.57         6.42 o                         
   2   6  11        438.14        412.20         9.60 o                         
   3   6  11        344.69        361.30         4.20 o                         
   4   6  11         68.05         75.76         1.69 o                         
   5   6  11        164.07        162.20         2.64 o                         
  -7   7  11         33.13         29.37         1.32 o                         
  -6   7  11        429.10        450.56         5.60 o                         
  -5   7  11        128.75        120.67         3.75 o                         
  -4   7  11         20.35         17.59         1.16 o                         
  -3   7  11        114.96        121.54         2.70 o                         
  -2   7  11       1131.90       1144.80        15.17 o                         
  -1   7  11         54.20         56.29         1.80 o                         
   0   7  11        130.93        142.44         3.12 o                         
   1   7  11        121.07        111.64         2.47 o                         
   2   7  11        986.43        996.79         7.40 o                         
   3   7  11          9.69          9.05         0.69 o                         
   4   7  11         21.51         21.34         1.10 o                         
   5   7  11         17.05         13.17         1.11 o                         
  -6   8  11         46.03         43.74         1.53 o                         
  -5   8  11        127.04        140.17         3.23 o                         
  -4   8  11         50.14         50.10         2.17 o                         
  -3   8  11         46.87         42.79         2.55 o                         
  -2   8  11          0.50          0.48         0.60 o                         
  -1   8  11        416.06        411.02         6.59 o                         
   0   8  11         14.76         15.19         1.18 o                         
   1   8  11        242.45        254.64         4.55 o                         
   2   8  11          2.20          4.16         0.61 o                         
   3   8  11         25.71         26.56         1.61 o                         
   4   8  11         20.13         21.77         1.37 o                         
   5   8  11          8.61          9.52         0.89 o                         
  -6   9  11        236.80        235.25         3.81 o                         
  -5   9  11        148.62        150.90         2.82 o                         
  -4   9  11        145.18        153.53         3.30 o                         
  -3   9  11        188.39        183.73         5.18 o                         
  -2   9  11         12.88         16.00         1.04 o                         
  -1   9  11          5.43          6.09         0.75 o                         
   0   9  11        249.79        235.20         4.23 o                         
   1   9  11         24.75         24.36         1.51 o                         
   2   9  11        451.63        449.81        14.51 o                         
   3   9  11         52.55         55.92         2.37 o                         
   4   9  11         20.05         20.48         1.18 o                         
  -5  10  11        312.95        308.07         4.07 o                         
  -4  10  11          0.41         -0.18         0.38 o                         
  -3  10  11        246.49        249.32         4.52 o                         
  -2  10  11        101.13        103.57         2.37 o                         
  -1  10  11         60.86         61.48         2.00 o                         
   0  10  11         65.98         67.68         2.45 o                         
   1  10  11        393.32        406.23         6.95 o                         
   2  10  11         44.27         43.68         2.77 o                         
   3  10  11        259.99        266.94         6.25 o                         
  -4  11  11        159.94        170.33         2.96 o                         
  -3  11  11         67.12         67.50         2.23 o                         
  -2  11  11         31.56         29.11         1.20 o                         
  -1  11  11          0.03         -0.07         0.52 o                         
   0  11  11        140.02        143.00         3.94 o                         
   1  11  11        107.11        106.52         3.31 o                         
   2  11  11        158.54        164.03         3.89 o                         
   3  11  11         17.65         16.11         1.16 o                         
  -3  12  11         31.46         30.24         1.30 o                         
  -2  12  11          0.96          3.23         0.84 o                         
  -1  12  11        172.60        173.77         4.79 o                         
   0  12  11        217.31        212.31         5.25 o                         
   1  12  11        243.09        230.58         5.26 o                         
  -8   0  12         14.04         12.08         1.26 o                         
  -6   0  12        641.30        609.80        11.12 o                         
  -4   0  12        244.89        232.86         5.36 o                         
  -2   0  12        364.99        376.27        15.04 o                         
   0   0  12         14.44         20.96         1.59 o                         
   2   0  12        127.07        144.51         3.85 o                         
   4   0  12        507.21        492.17         8.15 o                         
   6   0  12         53.54         57.52         2.09 o                         
  -8   1  12         74.34         59.32         1.59 o                         
  -7   1  12        180.70        162.65         3.66 o                         
  -6   1  12         10.12         11.08         1.07 o                         
  -5   1  12        454.29        443.30         4.84 o                         
  -4   1  12         36.13         35.75         1.32 o                         
  -3   1  12         42.67         34.92         1.39 o                         
  -2   1  12         17.09         16.57         1.08 o                         
  -1   1  12         70.09         66.01         4.38 o                         
   0   1  12        247.01        238.13         3.08 o                         
   1   1  12       1242.89       1284.98         9.30 o                         
   2   1  12         18.91         18.76         0.98 o                         
   3   1  12        555.63        542.20         4.94 o                         
   4   1  12         35.23         34.78         1.31 o                         
   5   1  12        118.59        121.72         2.32 o                         
   6   1  12          3.48          2.86         0.57 o                         
  -7   2  12         54.17         46.96         1.94 o                         
  -6   2  12          0.82         -0.26         0.49 o                         
  -5   2  12         15.22         16.48         1.05 o                         
  -4   2  12       1623.71       1661.57        12.64 o                         
  -3   2  12        519.10        496.73        13.02 o                         
  -2   2  12         45.48         44.73         1.65 o                         
  -1   2  12       1742.22       1695.46        11.91 o                         
   0   2  12        663.32        661.86         5.00 o                         
   1   2  12          0.46          0.73         0.54 o                         
   2   2  12        299.89        306.94         3.86 o                         
   3   2  12          0.36          0.76         0.50 o                         
   4   2  12        280.70        256.62         3.43 o                         
   5   2  12          1.37          2.43         0.42 o                         
   6   2  12         22.12         22.78         1.33 o                         
  -7   3  12        179.52        166.25         3.05 o                         
  -6   3  12        149.99        148.78         3.01 o                         
  -5   3  12        279.76        260.85         3.83 o                         
  -4   3  12          2.13          1.19         0.42 o                         
  -3   3  12        524.48        525.62         6.44 o                         
  -2   3  12          2.83          1.83         0.70 o                         
  -1   3  12        503.85        482.10         5.14 o                         
   0   3  12         52.98         50.74         1.48 o                         
   1   3  12         42.52         46.43         1.35 o                         
   2   3  12          1.89          2.88         0.57 o                         
   3   3  12        479.09        487.73         4.97 o                         
   4   3  12          3.42          3.26         0.42 o                         
   5   3  12         36.82         39.53         1.26 o                         
  -7   4  12          2.90          3.75         0.74 o                         
  -6   4  12        335.69        324.63         4.87 o                         
  -5   4  12        110.83        109.30         3.04 o                         
  -4   4  12        287.77        293.50         4.19 o                         
  -3   4  12          5.83          4.92         0.78 o                         
  -2   4  12         47.82         49.55         1.95 o                         
  -1   4  12          1.29          0.66         0.62 o                         
   0   4  12         62.15         72.39         1.77 o                         
   1   4  12          6.71          8.44         0.76 o                         
   2   4  12       1110.51       1077.36         7.35 o                         
   3   4  12          0.87          0.63         0.35 o                         
   4   4  12         24.84         28.17         1.11 o                         
   5   4  12         16.09         13.19         0.62 o                         
  -7   5  12         40.49         37.13         1.35 o                         
  -6   5  12         20.05         18.34         1.15 o                         
  -5   5  12        567.17        576.70         6.00 o                         
  -4   5  12          1.29          0.26         0.52 o                         
  -3   5  12       1195.74       1200.30         9.46 o                         
  -2   5  12          1.99          2.96         0.97 o                         
  -1   5  12         95.89         96.65         2.39 o                         
   0   5  12        180.92        162.59         2.90 o                         
   1   5  12        117.48        127.96         2.96 o                         
   2   5  12          7.36          9.91         0.65 o                         
   3   5  12        245.89        245.13         2.82 o                         
   4   5  12         17.34         18.28         1.00 o                         
   5   5  12        139.91        134.83         2.05 o                         
  -7   6  12         23.64         29.79         1.53 o                         
  -6   6  12        689.29        671.58         8.61 o                         
  -5   6  12         27.72         27.55         1.28 o                         
  -4   6  12         10.85         13.75         0.99 o                         
  -3   6  12        117.39        116.53         2.51 o                         
  -2   6  12        393.13        366.82        14.08 o                         
  -1   6  12         31.02         31.78         1.46 o                         
   0   6  12         19.35         12.73         1.06 o                         
   1   6  12         31.98         34.36         1.58 o                         
   2   6  12        159.20        161.70         2.43 o                         
   3   6  12        124.25        119.65         1.86 o                         
   4   6  12        374.28        375.58         3.90 o                         
   5   6  12         11.06          9.35         0.88 o                         
  -6   7  12        174.73        161.30         3.07 o                         
  -5   7  12        275.21        294.90         5.02 o                         
  -4   7  12        244.80        230.44         4.45 o                         
  -3   7  12        862.80        891.00         8.99 o                         
  -2   7  12         16.82         13.56         0.99 o                         
  -1   7  12          5.15          3.15         0.61 o                         
   0   7  12          1.91          2.44         0.65 o                         
   1   7  12        399.85        432.46         5.83 o                         
   2   7  12        285.05        277.98         6.75 o                         
   3   7  12         48.69         47.62         1.83 o                         
   4   7  12          0.70          2.29         0.70 o                         
  -6   8  12         57.35         61.19         1.70 o                         
  -5   8  12          1.82          1.52         0.45 o                         
  -4   8  12        343.11        337.68         5.44 o                         
  -3   8  12          2.86          5.75         0.98 o                         
  -2   8  12        539.44        539.00         7.07 o                         
  -1   8  12        261.79        263.13         4.43 o                         
   0   8  12          5.58          5.29         0.79 o                         
   1   8  12         86.54         77.28         2.36 o                         
   2   8  12        271.78        280.36         5.16 o                         
   3   8  12          1.14          0.62         0.55 o                         
   4   8  12         16.05         17.27         1.43 o                         
  -5   9  12        275.14        282.81         3.48 o                         
  -4   9  12         19.46         17.77         1.15 o                         
  -3   9  12          0.88          2.75         0.64 o                         
  -2   9  12        131.94        127.34         3.29 o                         
  -1   9  12         50.72         50.86         1.82 o                         
   0   9  12         38.53         44.29         2.81 o                         
   1   9  12         84.07         96.13         3.31 o                         
   2   9  12         36.90         34.85         3.55 o                         
   3   9  12        159.98        163.74         3.63 o                         
  -4  10  12        423.74        426.01         4.25 o                         
  -3  10  12          0.38          0.73         0.43 o                         
  -2  10  12         21.34         21.16         1.23 o                         
  -1  10  12         83.08         75.10         2.75 o                         
   0  10  12        127.96        139.17         3.14 o                         
   1  10  12         25.42         24.98         2.83 o                         
   2  10  12        123.55        122.24         3.25 o                         
  -3  11  12         80.93         78.72         2.51 o                         
  -2  11  12        222.75        212.69         4.12 o                         
  -1  11  12          0.41          0.45         0.41 o                         
   0  11  12          7.82          7.48         0.83 o                         
   1  11  12        153.20        152.76         3.34 o                         
  -7   0  13         26.37         31.13         2.04 o                         
  -5   0  13        453.88        457.78         7.56 o                         
  -3   0  13       1021.66       1063.13        14.14 o                         
  -1   0  13        109.08        109.95         3.29 o                         
   1   0  13        191.27        220.32         4.48 o                         
   3   0  13        224.49        230.87         8.07 o                         
   5   0  13        143.80        147.84         3.06 o                         
  -7   1  13          3.18          2.32         0.53 o                         
  -6   1  13        408.50        412.78         5.19 o                         
  -5   1  13         80.82         78.03         2.66 o                         
  -4   1  13        106.52        114.68         2.77 o                         
  -3   1  13        261.50        262.40         5.11 o                         
  -2   1  13        356.88        370.49         4.24 o                         
  -1   1  13          7.34          5.36         0.87 o                         
   0   1  13        627.92        610.34         5.58 o                         
   1   1  13          4.68          5.06         0.59 o                         
   2   1  13        551.12        615.63         5.78 o                         
   3   1  13         12.37         13.95         0.88 o                         
   4   1  13        290.48        286.91         3.65 o                         
   5   1  13        116.88        113.45         1.87 o                         
  -7   2  13        358.02        354.89         5.53 o                         
  -6   2  13        192.74        188.23         3.46 o                         
  -5   2  13        246.60        253.18         3.98 o                         
  -4   2  13         39.89         47.81         1.81 o                         
  -3   2  13        781.99        805.32         7.65 o                         
  -2   2  13        137.04        131.41         2.51 o                         
  -1   2  13       1274.12       1253.87         8.19 o                         
   0   2  13         14.12          9.32         0.69 o                         
   1   2  13         47.49         54.37         1.49 o                         
   2   2  13         40.37         35.36         1.21 o                         
   3   2  13        173.15        182.52         2.43 o                         
   4   2  13        249.78        254.82         3.72 o                         
   5   2  13         75.50         73.23         1.60 o                         
  -7   3  13         32.04         28.70         1.54 o                         
  -6   3  13          8.71          7.32         0.83 o                         
  -5   3  13         47.43         47.26         1.78 o                         
  -4   3  13       1088.96       1092.25         9.36 o                         
  -3   3  13         25.13         23.99         1.24 o                         
  -2   3  13        344.16        355.26         4.36 o                         
  -1   3  13         12.66         14.26         0.93 o                         
   0   3  13         59.82         56.57         1.77 o                         
   1   3  13        604.10        587.26         4.98 o                         
   2   3  13         57.44         72.24         1.70 o                         
   3   3  13         12.72         10.20         0.65 o                         
   4   3  13         45.46         49.60         1.26 o                         
   5   3  13          1.68          2.39         0.40 o                         
  -6   4  13          0.88          1.52         0.45 o                         
  -5   4  13        244.03        250.22         4.27 o                         
  -4   4  13          0.02         -0.30         0.46 o                         
  -3   4  13        145.39        156.80         2.95 o                         
  -2   4  13         50.40         43.20         1.96 o                         
  -1   4  13        300.94        314.12         4.04 o                         
   0   4  13         16.20         18.39         0.99 o                         
   1   4  13         44.52         43.45         1.42 o                         
   2   4  13         78.48         75.95         1.80 o                         
   3   4  13        397.71        420.85         3.95 o                         
   4   4  13         17.52         19.68         0.85 o                         
  -6   5  13        389.90        375.49         4.45 o                         
  -5   5  13          9.42          8.45         0.83 o                         
  -4   5  13        726.06        719.92         8.46 o                         
  -3   5  13        135.97        135.36         2.67 o                         
  -2   5  13       1004.32       1016.52        10.01 o                         
  -1   5  13        132.00        141.61         3.09 o                         
   0   5  13          3.54          1.22         0.44 o                         
   1   5  13          0.07          0.28         0.48 o                         
   2   5  13          8.70          7.61         0.58 o                         
   3   5  13         45.18         48.94         1.27 o                         
   4   5  13        551.30        539.67         4.15 o                         
  -6   6  13          0.29          1.41         0.51 o                         
  -5   6  13        264.58        261.32         5.39 o                         
  -4   6  13         32.69         33.70         1.17 o                         
  -3   6  13        273.53        273.22         3.42 o                         
  -2   6  13         21.27         19.90         1.06 o                         
  -1   6  13         51.53         48.17         1.76 o                         
   0   6  13         62.80         61.70         1.97 o                         
   1   6  13        243.46        244.53         3.43 o                         
   2   6  13          0.67          3.05         0.55 o                         
   3   6  13        176.63        193.67         4.58 o                         
   4   6  13          0.46          0.51         0.40 o                         
  -5   7  13          0.36          1.18         0.54 o                         
  -4   7  13         76.73         82.29         2.62 o                         
  -3   7  13          3.41          3.48         0.89 o                         
  -2   7  13        633.20        643.65         7.40 o                         
  -1   7  13         52.84         47.82         1.79 o                         
   0   7  13          1.22          3.33         0.68 o                         
   1   7  13        110.15        107.35         2.61 o                         
   2   7  13        135.84        127.80         3.17 o                         
   3   7  13          0.31          0.13         0.60 o                         
  -5   8  13        269.28        254.77         3.53 o                         
  -4   8  13         14.86         13.71         0.95 o                         
  -3   8  13        593.48        583.90         6.74 o                         
  -2   8  13         28.74         30.18         1.84 o                         
  -1   8  13        150.86        154.94         3.62 o                         
   0   8  13        291.45        269.08         4.49 o                         
   1   8  13         37.79         43.71         2.08 o                         
   2   8  13         42.01         41.92         1.87 o                         
   3   8  13        126.27        138.13         4.97 o                         
  -4   9  13        197.81        205.10         3.15 o                         
  -3   9  13          0.01         -0.06         0.42 o                         
  -2   9  13          0.37          0.28         0.40 o                         
  -1   9  13         54.78         48.95         2.15 o                         
   0   9  13        225.50        236.92         5.83 o                         
   1   9  13         22.25         19.46         1.67 o                         
   2   9  13        107.11        105.33         3.32 o                         
  -3  10  13         97.14         90.78         1.95 o                         
  -2  10  13        125.86        120.28         3.09 o                         
  -1  10  13         76.60         77.72         2.12 o                         
   0  10  13          0.01          0.55         0.44 o                         
   1  10  13         49.62         54.15         1.93 o                         
  -6   0  14        417.41        425.06        14.79 o                         
  -4   0  14        565.46        589.35        10.38 o                         
  -2   0  14       1191.12       1228.05        11.10 o                         
   0   0  14        251.23        251.14         5.14 o                         
   2   0  14        243.67        281.94         4.03 o                         
   4   0  14         81.94         77.06         2.24 o                         
  -6   1  14         24.91         25.56         1.29 o                         
  -5   1  14        212.30        224.64         3.39 o                         
  -4   1  14          4.06          3.96         0.62 o                         
  -3   1  14        278.24        277.17         3.64 o                         
  -2   1  14         38.19         34.13         1.35 o                         
  -1   1  14        530.78        527.80         5.64 o                         
   0   1  14        134.74        134.84         3.63 o                         
   1   1  14        632.69        665.59         5.89 o                         
   2   1  14        152.76        147.86         2.51 o                         
   3   1  14         45.62         50.95         1.37 o                         
   4   1  14          0.45          0.40         0.31 o                         
  -6   2  14        264.66        262.75         4.11 o                         
  -5   2  14         36.65         37.58         1.54 o                         
  -4   2  14        564.84        566.79         6.27 o                         
  -3   2  14         94.85         91.32         2.01 o                         
  -2   2  14        613.40        646.63         7.92 o                         
  -1   2  14        357.86        366.83         4.66 o                         
   0   2  14        225.63        228.03         3.94 o                         
   1   2  14          0.26          0.28         0.50 o                         
   2   2  14         50.32         63.44         1.74 o                         
   3   2  14        124.32        133.32         2.30 o                         
   4   2  14         16.45         19.39         0.80 o                         
  -6   3  14          6.51          6.66         0.71 o                         
  -5   3  14        282.71        292.69         3.89 o                         
  -4   3  14         12.40         10.96         0.75 o                         
  -3   3  14        703.69        717.06         6.91 o                         
  -2   3  14         72.85         73.09         1.88 o                         
  -1   3  14        649.48        674.47         6.06 o                         
   0   3  14        227.98        201.39         3.27 o                         
   1   3  14          3.85          4.03         0.71 o                         
   2   3  14          1.77          4.57         0.50 o                         
   3   3  14        416.71        436.66         3.98 o                         
   4   3  14         91.89         95.84         2.06 o                         
  -6   4  14         37.24         40.33         1.51 o                         
  -5   4  14         18.38         18.77         0.92 o                         
  -4   4  14        210.82        203.24         3.10 o                         
  -3   4  14         80.98         77.36         1.99 o                         
  -2   4  14         67.18         76.72         2.04 o                         
  -1   4  14         26.88         29.29         1.87 o                         
   0   4  14        437.73        419.59         7.91 o                         
   1   4  14          1.73          2.82         0.50 o                         
   2   4  14        166.95        161.91         2.92 o                         
   3   4  14          4.76          4.32         0.40 o                         
  -5   5  14        332.38        328.38         4.11 o                         
  -4   5  14          1.95          2.85         0.46 o                         
  -3   5  14        263.86        272.67         3.25 o                         
  -2   5  14         13.18         11.19         0.73 o                         
  -1   5  14         40.90         45.11         1.67 o                         
   0   5  14          0.89          0.79         0.43 o                         
   1   5  14        102.46        101.11         2.12 o                         
   2   5  14        203.37        191.31         2.71 o                         
   3   5  14         74.24         82.29         2.49 o                         
  -5   6  14          0.15          1.39         0.48 o                         
  -4   6  14         20.56         26.44         1.70 o                         
  -3   6  14         10.73          7.99         0.63 o                         
  -2   6  14        328.52        316.11         3.91 o                         
  -1   6  14        177.84        176.81         3.00 o                         
   0   6  14        104.97        104.14         2.34 o                         
   1   6  14          7.84          4.06         0.64 o                         
   2   6  14        437.95        418.34         5.11 o                         
   3   6  14          0.04          0.58         0.39 o                         
  -4   7  14          5.79          4.80         0.56 o                         
  -3   7  14        154.45        145.56         2.85 o                         
  -2   7  14         81.83         68.81         2.21 o                         
  -1   7  14        243.40        265.21         5.29 o                         
   0   7  14          2.13          2.04         0.69 o                         
   1   7  14        171.53        153.42         3.62 o                         
   2   7  14         20.42         22.74         2.24 o                         
  -3   8  14         30.47         23.98         1.09 o                         
  -2   8  14        129.57        136.26         4.20 o                         
  -1   8  14          2.57          2.21         0.69 o                         
   0   8  14        172.88        177.67         4.79 o                         
   1   8  14         54.00         54.60         2.53 o                         
  -2   9  14         12.41         12.33         1.37 o                         
  -1   9  14        260.86        241.78         4.09 o                         
   0   9  14          1.19          2.47         0.62 o                         
  -5   0  15        184.71        168.94         3.19 o                         
  -3   0  15        508.11        511.49         7.14 o                         
  -1   0  15          0.47          1.49         0.60 o                         
   1   0  15        343.88        336.51         6.31 o                         
   3   0  15         20.54         16.62         1.19 o                         
  -5   1  15         40.57         35.55         1.13 o                         
  -4   1  15        119.42        117.51         1.92 o                         
  -3   1  15        190.83        181.79         2.88 o                         
  -2   1  15        199.43        208.59         2.95 o                         
  -1   1  15         28.20         26.65         1.27 o                         
   0   1  15         32.91         30.84         1.28 o                         
   1   1  15          0.61          1.72         0.61 o                         
   2   1  15        414.40        412.67         4.43 o                         
   3   1  15          2.74          3.88         0.44 o                         
  -5   2  15         88.22         85.35         1.92 o                         
  -4   2  15          0.25          0.76         0.36 o                         
  -3   2  15        191.51        196.70         3.29 o                         
  -2   2  15        195.98        193.68         3.08 o                         
  -1   2  15        230.64        231.86         3.42 o                         
   0   2  15         41.15         39.54         1.43 o                         
   1   2  15          2.84          5.53         0.60 o                         
   2   2  15         11.28          9.20         0.72 o                         
   3   2  15        116.64        113.40         2.25 o                         
  -5   3  15         16.87         15.94         1.02 o                         
  -4   3  15        721.39        715.22         5.83 o                         
  -3   3  15          3.24          3.42         0.55 o                         
  -2   3  15         88.32         96.59         2.13 o                         
  -1   3  15         61.76         59.29         1.86 o                         
   0   3  15        264.55        247.53         3.41 o                         
   1   3  15         46.38         51.17         1.63 o                         
   2   3  15         41.56         46.28         1.41 o                         
  -4   4  15          3.75          4.17         0.57 o                         
  -3   4  15        308.12        316.34         3.89 o                         
  -2   4  15         53.07         50.48         1.49 o                         
  -1   4  15         56.85         63.50         1.69 o                         
   0   4  15         32.01         34.92         1.53 o                         
   1   4  15        345.83        326.32         4.64 o                         
   2   4  15         68.30         65.64         2.27 o                         
  -4   5  15         28.72         32.56         1.34 o                         
  -3   5  15          0.10         -0.11         0.36 o                         
  -2   5  15        265.46        266.31         3.14 o                         
  -1   5  15          0.06         -0.19         0.33 o                         
   0   5  15         15.02         17.35         0.78 o                         
   1   5  15         18.26         20.01         1.29 o                         
   2   5  15        171.88        155.35         3.58 o                         
  -3   6  15         95.71         96.34         2.30 o                         
  -2   6  15         58.12         54.15         2.09 o                         
  -1   6  15        190.46        191.64         3.24 o                         
   0   6  15          7.37          8.51         0.73 o                         
   1   6  15        305.05        285.76         4.45 o                         
  -2   7  15        184.63        174.77         2.93 o                         
  -1   7  15         22.37         19.37         1.00 o                         
   0   7  15        247.36        258.42         5.27 o                         
  -4   0  16         14.33         15.28         0.90 o                         
  -2   0  16         71.76         80.15         2.81 o                         
   0   0  16          4.11          4.95         0.82 o                         
  -4   1  16          1.26          1.13         0.34 o                         
  -3   1  16         45.23         45.19         1.25 o                         
  -2   1  16          1.35          2.48         0.44 o                         
  -1   1  16        125.54        140.16         2.37 o                         
   0   1  16         36.04         34.64         1.24 o                         
   1   1  16        164.93        153.73         2.58 o                         
  -3   2  16         59.96         61.26         1.60 o                         
  -2   2  16        162.60        163.02         2.47 o                         
  -1   2  16         47.63         38.20         1.23 o                         
   0   2  16         45.41         47.22         1.45 o                         
   1   2  16          1.21          0.18         0.38 o                         
  -3   3  16        350.84        345.81         4.93 o                         
  -2   3  16         46.51         48.61         1.31 o                         
  -1   3  16         23.45         24.52         0.96 o                         
   0   3  16          2.12          0.45         0.34 o                         
   1   3  16          1.49          1.12         0.37 o                         
  -2   4  16        194.18        206.42         2.92 o                         
  -1   4  16         17.05         20.30         0.98 o                         
   0   4  16        161.11        149.66         2.52 o                         
                                                                                
